# Supplementary material for: Cell-Type-Specific Gene Expression in Developing Mouse Neocortex: Intermediate Progenitors Implicated in Axon Development
Source: Front Mol Neurosci. 2021 Jul 12;14:686034. doi: 10.3389/fnmol.2021.686034 (PMC8313239; doi:10.3389/fnmol.2021.686034)
Supplement: Supplementary file 6 [file Table_1.XLS]

## Sheet: Hevner mouse 23aug07 gcrma limm
ProbeID	GCRMA gfp- B	GCRMA gfp- C	GCRMA gfp- D	GCRMA gfp- E	GCRMA gfp+ F	GCRMA gfp+ G	GCRMA gfp+ H	GCRMA gfp+ I	gfp.pos_gfp.neg ID	gfp.pos_gfp.neg logFC	gfp.pos_gfp.neg AveExpr	gfp.pos_gfp.neg P.Value	gfp.pos_gfp.neg t	gfp.pos_gfp.neg adj.P.Val	gfp.pos_gfp.neg B	Probeid	Symbol	Description	Chromosome	ChromLoc	GenBank	LocusLink	Cytoband	UniGene	PubMed	GO	Pathway
1434955_at	3.43693	3.76943	4.21535	3.44325	3.30033	3.344	3.06537	3.23519	1434955_at	-0.480015	3.47623	0.0336917	-2.64773	0.0243652	-4.78138	1434955_at	2011-03-01	membrane-associated ring finger (C3HC4) 1	8	68547513	BB134696	72925	8 B3.2-B3.3	Mm.380457	10349636, 10922068, 11042159, 11076861, 11217851, 12466851, 12477932, 16141072, 16141073	GO:0006512: ubiquitin cycle, GO:0016020: membrane, GO:0016021: integral to membrane, GO:0005515: protein binding, GO:0008270: zinc ion binding, GO:0016874: ligase activity, GO:0046872: metal ion binding
1440209_at	3.03462	3.09845	3.18379	3.82564	2.91626	2.81992	2.85227	3.00792	1440209_at	-0.386533	3.09236	0.0642024	-2.20361	0.0393096	-5.44119	1440209_at	2011-03-01	membrane-associated ring finger (C3HC4) 1	8	68547513	AI449126	72925	8 B3.2-B3.3	Mm.380457	10349636, 10922068, 11042159, 11076861, 11217851, 12466851, 12477932, 16141072, 16141073	GO:0006512: ubiquitin cycle, GO:0016020: membrane, GO:0016021: integral to membrane, GO:0005515: protein binding, GO:0008270: zinc ion binding, GO:0016874: ligase activity, GO:0046872: metal ion binding
1431367_at	6.57429	6.60053	6.84956	6.62794	6.80201	6.63313	6.66257	6.62729	1431367_at	0.0181694	6.67216	0.805535	0.255904	0.15859	-7.49952	1431367_at	2011-03-01	membrane-associated ring finger (C3HC4) 1	8	68547513	AK013582	72925	8 B3.2-B3.3	Mm.380457	10349636, 10922068, 11042159, 11076861, 11217851, 12466851, 12477932, 16141072, 16141073	GO:0006512: ubiquitin cycle, GO:0016020: membrane, GO:0016021: integral to membrane, GO:0005515: protein binding, GO:0008270: zinc ion binding, GO:0016874: ligase activity, GO:0046872: metal ion binding
1459871_x_at	7.46006	7.87519	7.50434	7.58626	7.3585	7.47816	7.67185	7.4923	1459871_x_at	-0.106258	7.55333	0.35267	-0.996961	0.105471	-7.00656	1459871_x_at	2011-03-02	membrane-associated ring finger (C3HC4) 2	17	-33292398	AV349132	224703	17 B1	Mm.374865	8889548, 10349636, 11042159, 11076861, 11125038, 11217851, 12466851, 12477932, 15112104, 15782199, 16141072, 16141073	GO:0006512: ubiquitin cycle, GO:0006897: endocytosis, GO:0005764: lysosome, GO:0005783: endoplasmic reticulum, GO:0016020: membrane, GO:0016021: integral to membrane, GO:0005515: protein binding, GO:0008270: zinc ion binding, GO:0016874: ligase activity, GO:0046872: metal ion binding
1420239_x_at	2.98399	2.93484	2.91902	2.96143	2.89918	2.94351	2.88455	2.94368	1420239_x_at	-0.0320893	2.93377	0.181892	-1.48549	0.0775155	-6.4442	1420239_x_at	2011-03-02	membrane-associated ring finger (C3HC4) 2	17	-33292398	AV293420	224703	17 B1	Mm.374865	8889548, 10349636, 11042159, 11076861, 11125038, 11217851, 12466851, 12477932, 15112104, 15782199, 16141072, 16141073	GO:0006512: ubiquitin cycle, GO:0006897: endocytosis, GO:0005764: lysosome, GO:0005783: endoplasmic reticulum, GO:0016020: membrane, GO:0016021: integral to membrane, GO:0005515: protein binding, GO:0008270: zinc ion binding, GO:0016874: ligase activity, GO:0046872: metal ion binding
1439540_at	3.04896	3.04189	3.0288	3.05408	3.02979	3.04889	3.00907	3.04976	1439540_at	-0.00905352	3.03891	0.533008	-0.656348	0.127411	-7.29807	1439540_at	2011-03-02	membrane-associated ring finger (C3HC4) 2	17	-33292398	BF729651	224703	17 B1	Mm.374865	8889548, 10349636, 11042159, 11076861, 11125038, 11217851, 12466851, 12477932, 15112104, 15782199, 16141072, 16141073	GO:0006512: ubiquitin cycle, GO:0006897: endocytosis, GO:0005764: lysosome, GO:0005783: endoplasmic reticulum, GO:0016020: membrane, GO:0016021: integral to membrane, GO:0005515: protein binding, GO:0008270: zinc ion binding, GO:0016874: ligase activity, GO:0046872: metal ion binding
1424888_at	7.2607	7.542	7.59447	7.28757	7.88089	7.52798	7.82864	7.58244	1424888_at	0.2838	7.56309	0.0439701	2.4633	0.029681	-5.05638	1424888_at	2011-03-02	membrane-associated ring finger (C3HC4) 2	17	-33292398	BC002144	224703	17 B1	Mm.374865	8889548, 10349636, 11042159, 11076861, 11125038, 11217851, 12466851, 12477932, 15112104, 15782199, 16141072, 16141073	GO:0006512: ubiquitin cycle, GO:0006897: endocytosis, GO:0005764: lysosome, GO:0005783: endoplasmic reticulum, GO:0016020: membrane, GO:0016021: integral to membrane, GO:0005515: protein binding, GO:0008270: zinc ion binding, GO:0016874: ligase activity, GO:0046872: metal ion binding
1443872_at	2.94386	2.89202	2.90834	2.92519	3.81575	3.14587	3.01963	3.18997	1443872_at	0.375451	3.10508	0.0603039	2.24646	0.0376471	-5.37807	1443872_at	2011-03-02	membrane-associated ring finger (C3HC4) 2	17	-33292398	AW493461	224703	17 B1	Mm.374865	8889548, 10349636, 11042159, 11076861, 11125038, 11217851, 12466851, 12477932, 15112104, 15782199, 16141072, 16141073	GO:0006512: ubiquitin cycle, GO:0006897: endocytosis, GO:0005764: lysosome, GO:0005783: endoplasmic reticulum, GO:0016020: membrane, GO:0016021: integral to membrane, GO:0005515: protein binding, GO:0008270: zinc ion binding, GO:0016874: ligase activity, GO:0046872: metal ion binding
1443249_at	2.09264	2.08128	2.18231	2.08927	2.06485	2.08443	2.05744	2.08626	1443249_at	-0.0381286	2.09231	0.171141	-1.52848	0.0749664	-6.38865	1443249_at	2011-03-03	membrane-associated ring finger (C3HC4) 3	18	-56887084	BM247240	320253	18 D2	Mm.312623	10349636, 11042159, 11076861, 11217851, 12466851, 12477932, 16141072, 16141073, 16919269	GO:0006512: ubiquitin cycle, GO:0006897: endocytosis, GO:0016020: membrane, GO:0016021: integral to membrane, GO:0005515: protein binding, GO:0008270: zinc ion binding, GO:0016874: ligase activity, GO:0046872: metal ion binding
1441643_at	2.03105	2.00336	1.99637	2.01223	1.99579	2.01085	1.97087	2.01083	1441643_at	-0.0136655	2.00392	0.377986	-0.942449	0.109161	-7.05965	1441643_at	2011-03-03	membrane-associated ring finger (C3HC4) 3	18	-56887084	AV272467	320253	18 D2	Mm.312623	10349636, 11042159, 11076861, 11217851, 12466851, 12477932, 16141072, 16141073, 16919269	GO:0006512: ubiquitin cycle, GO:0006897: endocytosis, GO:0016020: membrane, GO:0016021: integral to membrane, GO:0005515: protein binding, GO:0008270: zinc ion binding, GO:0016874: ligase activity, GO:0046872: metal ion binding
1446422_at	2.15576	2.13678	2.13096	2.14852	2.12522	2.14237	2.1145	2.14255	1446422_at	-0.0118449	2.13708	0.369376	-0.960665	0.107873	-7.04216	1446422_at	2011-03-03	membrane-associated ring finger (C3HC4) 3	18	-56887084	BB502175	320253	18 D2	Mm.312623	10349636, 11042159, 11076861, 11217851, 12466851, 12477932, 16141072, 16141073, 16919269	GO:0006512: ubiquitin cycle, GO:0006897: endocytosis, GO:0016020: membrane, GO:0016021: integral to membrane, GO:0005515: protein binding, GO:0008270: zinc ion binding, GO:0016874: ligase activity, GO:0046872: metal ion binding
1430918_at	2.37789	2.35654	2.33878	2.37195	2.34753	2.36598	2.33745	2.36511	1430918_at	-0.00726996	2.35765	0.616886	-0.523854	0.134499	-7.38303	1430918_at	2011-03-03	membrane-associated ring finger (C3HC4) 3	18	-56887084	AK018160	320253	18 D2	Mm.312623	10349636, 11042159, 11076861, 11217851, 12466851, 12477932, 16141072, 16141073, 16919269	GO:0006512: ubiquitin cycle, GO:0006897: endocytosis, GO:0016020: membrane, GO:0016021: integral to membrane, GO:0005515: protein binding, GO:0008270: zinc ion binding, GO:0016874: ligase activity, GO:0046872: metal ion binding
1441223_at	5.06827	5.42461	5.40147	5.48318	7.1367	6.88621	7.17249	7.11639	1441223_at	1.73356	6.21116	1.02077e-06	16.2002	2.31159e-05	6.48111	1441223_at	2011-03-04	membrane-associated ring finger (C3HC4) 4	1	-72360320	BB260801	381270	1 C3	Mm.337023, Mm.397653	8889548, 10349636, 11042159, 11076861, 11217851, 12466851, 12477932, 12693553, 16141072, 16141073	GO:0006512: ubiquitin cycle, GO:0016020: membrane, GO:0016021: integral to membrane, GO:0005515: protein binding, GO:0008270: zinc ion binding, GO:0016874: ligase activity, GO:0046872: metal ion binding
1430994_at	1.30809	1.29861	1.30093	1.30486	1.2973	1.30588	1.29465	1.30745	1430994_at	-0.00180092	1.30222	0.859205	-0.184177	0.166565	-7.51742	1430994_at	2011-03-05	membrane-associated ring finger (C3HC4) 5	19	37272964	AA119513	69104	19 C2	Mm.175989	8889548, 10349636, 10922068, 11042159, 11076861, 11217851, 12466851, 12477932, 15782199, 16141072, 16141073	GO:0006512: ubiquitin cycle, GO:0016020: membrane, GO:0016021: integral to membrane, GO:0019867: outer membrane, GO:0005515: protein binding, GO:0008270: zinc ion binding, GO:0016874: ligase activity, GO:0046872: metal ion binding
1428843_at	12.5526	12.7081	12.6668	12.4154	12.7571	12.7175	12.7056	12.6635	1428843_at	0.125176	12.6483	0.0948066	1.9372	0.0517307	-5.82799	1428843_at	2011-03-05	membrane-associated ring finger (C3HC4) 5	19	37272964	AK009364	69104	19 C2	Mm.175989	8889548, 10349636, 10922068, 11042159, 11076861, 11217851, 12466851, 12477932, 15782199, 16141072, 16141073	GO:0006512: ubiquitin cycle, GO:0016020: membrane, GO:0016021: integral to membrane, GO:0019867: outer membrane, GO:0005515: protein binding, GO:0008270: zinc ion binding, GO:0016874: ligase activity, GO:0046872: metal ion binding
1452925_a_at	8.44957	8.71448	8.60297	8.09167	9.25309	9.26678	9.38852	9.04162	1452925_a_at	0.77283	8.85109	0.00112015	5.3663	0.00188477	-1.10706	1452925_a_at	2011-03-05	membrane-associated ring finger (C3HC4) 5	19	37272964	AK009364	69104	19 C2	Mm.175989	8889548, 10349636, 10922068, 11042159, 11076861, 11217851, 12466851, 12477932, 15782199, 16141072, 16141073	GO:0006512: ubiquitin cycle, GO:0016020: membrane, GO:0016021: integral to membrane, GO:0019867: outer membrane, GO:0005515: protein binding, GO:0008270: zinc ion binding, GO:0016874: ligase activity, GO:0046872: metal ion binding
1445928_at	6.23764	6.3889	6.51576	6.06895	6.21216	6.07812	6.08818	6.19708	1445928_at	-0.158926	6.22335	0.144628	-1.64621	0.0679842	-6.2327	1445928_at	2011-03-06	membrane-associated ring finger (C3HC4) 6	15	-31400488	BG069610	223455	15 B2	Mm.272185	8889548, 10349636, 10725249, 10922068, 11042159, 11076861, 11217851, 12466851, 12477932, 14621295, 15782199, 16141072, 16141073	GO:0006512: ubiquitin cycle, GO:0005783: endoplasmic reticulum, GO:0016020: membrane, GO:0016021: integral to membrane, GO:0008270: zinc ion binding, GO:0016874: ligase activity, GO:0046872: metal ion binding
1444903_at	3.0943	3.01558	2.99125	3.11032	2.98309	3.02736	2.95684	3.02537	1444903_at	-0.0546979	3.02551	0.141659	-1.66063	0.0671272	-6.21325	1444903_at	2011-03-06	membrane-associated ring finger (C3HC4) 6	15	-31400488	BG065784	223455	15 B2	Mm.272185	8889548, 10349636, 10725249, 10922068, 11042159, 11076861, 11217851, 12466851, 12477932, 14621295, 15782199, 16141072, 16141073	GO:0006512: ubiquitin cycle, GO:0005783: endoplasmic reticulum, GO:0016020: membrane, GO:0016021: integral to membrane, GO:0008270: zinc ion binding, GO:0016874: ligase activity, GO:0046872: metal ion binding
1457154_at	4.00849	3.9988	3.98494	4.00779	3.98626	4.00593	3.97595	4.00722	1457154_at	-0.0061622	3.99692	0.642038	-0.48612	0.136866	-7.40402	1457154_at	2011-03-06	membrane-associated ring finger (C3HC4) 6	15	-31400488	BG072079	223455	15 B2	Mm.272185	8889548, 10349636, 10725249, 10922068, 11042159, 11076861, 11217851, 12466851, 12477932, 14621295, 15782199, 16141072, 16141073	GO:0006512: ubiquitin cycle, GO:0005783: endoplasmic reticulum, GO:0016020: membrane, GO:0016021: integral to membrane, GO:0008270: zinc ion binding, GO:0016874: ligase activity, GO:0046872: metal ion binding
1433834_at	11.8757	11.9886	12.1774	12.0436	12.114	12.0928	12.3018	12.109	1433834_at	0.133082	12.0879	0.120933	1.77008	0.0607823	-6.06336	1433834_at	2011-03-06	membrane-associated ring finger (C3HC4) 6	15	-31400488	BQ176049	223455	15 B2	Mm.272185	8889548, 10349636, 10725249, 10922068, 11042159, 11076861, 11217851, 12466851, 12477932, 14621295, 15782199, 16141072, 16141073	GO:0006512: ubiquitin cycle, GO:0005783: endoplasmic reticulum, GO:0016020: membrane, GO:0016021: integral to membrane, GO:0008270: zinc ion binding, GO:0016874: ligase activity, GO:0046872: metal ion binding
1443329_at	2.72684	2.69294	2.66903	2.70124	2.67689	2.70511	2.64205	2.7004	1443329_at	-0.0164007	2.68931	0.433829	-0.831256	0.11656	-7.16067	1443329_at	2011-03-07	membrane-associated ring finger (C3HC4) 7	2	60010774	BB474297	57438	2 C3	Mm.260635	8889548, 10349636, 10922068, 11042159, 11076861, 11217851, 11544199, 12466851, 12477932, 15328020, 15582152, 15670816, 15745951, 15919778, 16141072, 16141073	GO:0006512: ubiquitin cycle, GO:0008150: biological_process, GO:0005575: cellular_component, GO:0003674: molecular_function, GO:0005515: protein binding, GO:0008270: zinc ion binding, GO:0016874: ligase activity, GO:0046872: metal ion binding
1436893_a_at	9.99237	9.65989	10.2934	10.4829	10.0593	10.3715	9.98231	10.0127	1436893_a_at	-0.000671425	10.1068	0.997259	-0.00356243	0.187258	-7.53675	1436893_a_at	2011-03-07	membrane-associated ring finger (C3HC4) 7	2	60010774	BE288026	57438	2 C3	Mm.260635	8889548, 10349636, 10922068, 11042159, 11076861, 11217851, 11544199, 12466851, 12477932, 15328020, 15582152, 15670816, 15745951, 15919778, 16141072, 16141073	GO:0006512: ubiquitin cycle, GO:0008150: biological_process, GO:0005575: cellular_component, GO:0003674: molecular_function, GO:0005515: protein binding, GO:0008270: zinc ion binding, GO:0016874: ligase activity, GO:0046872: metal ion binding
1440966_at	8.32905	8.51135	8.92664	8.04496	8.63199	8.39258	8.40087	8.81937	1440966_at	0.108204	8.5071	0.601777	0.546921	0.133244	-7.36949	1440966_at	2011-03-07	membrane-associated ring finger (C3HC4) 7	2	60010774	BB248730	57438	2 C3	Mm.260635	8889548, 10349636, 10922068, 11042159, 11076861, 11217851, 11544199, 12466851, 12477932, 15328020, 15582152, 15670816, 15745951, 15919778, 16141072, 16141073	GO:0006512: ubiquitin cycle, GO:0008150: biological_process, GO:0005575: cellular_component, GO:0003674: molecular_function, GO:0005515: protein binding, GO:0008270: zinc ion binding, GO:0016874: ligase activity, GO:0046872: metal ion binding
1458690_at	4.01261	3.89468	4.13662	4.08004	4.21916	4.72022	4.00005	3.9693	1458690_at	0.196194	4.12908	0.286391	1.15598	0.0957975	-6.83943	1458690_at	2011-03-07	membrane-associated ring finger (C3HC4) 7	2	60010774	BB079254	57438	2 C3	Mm.260635	8889548, 10349636, 10922068, 11042159, 11076861, 11217851, 11544199, 12466851, 12477932, 15328020, 15582152, 15670816, 15745951, 15919778, 16141072, 16141073	GO:0006512: ubiquitin cycle, GO:0008150: biological_process, GO:0005575: cellular_component, GO:0003674: molecular_function, GO:0005515: protein binding, GO:0008270: zinc ion binding, GO:0016874: ligase activity, GO:0046872: metal ion binding
1420609_at	11.7785	11.6327	11.9366	11.69	12.004	12.2057	12.1321	12.0969	1420609_at	0.350203	11.9346	0.00223149	4.74018	0.00314771	-1.86439	1420609_at	2011-03-07	membrane-associated ring finger (C3HC4) 7	2	60010774	NM_020575	57438	2 C3	Mm.260635	8889548, 10349636, 10922068, 11042159, 11076861, 11217851, 11544199, 12466851, 12477932, 15328020, 15582152, 15670816, 15745951, 15919778, 16141072, 16141073	GO:0006512: ubiquitin cycle, GO:0008150: biological_process, GO:0005575: cellular_component, GO:0003674: molecular_function, GO:0005515: protein binding, GO:0008270: zinc ion binding, GO:0016874: ligase activity, GO:0046872: metal ion binding
1428385_at	10.6309	9.96668	10.7901	10.7657	11.2267	11.2104	11.024	11.2519	1428385_at	0.639905	10.8583	0.0117415	3.4047	0.0109491	-3.66744	1428385_at	2011-03-08	membrane-associated ring finger (C3HC4) 8	6	116303741	AK005032	71779	6 F1	Mm.27064	10349636, 10922068, 11042159, 11076861, 11217851, 12466851, 12477932, 15782199, 16141072, 16141073	GO:0006512: ubiquitin cycle, GO:0006955: immune response, GO:0016020: membrane, GO:0016021: integral to membrane, GO:0005515: protein binding, GO:0008270: zinc ion binding, GO:0016874: ligase activity, GO:0046872: metal ion binding
1427409_at	4.03929	4.03074	4.02243	4.03836	4.03076	4.03636	4.13649	4.03842	1427409_at	0.0278045	4.04661	0.31586	1.08196	0.099917	-6.9194	1427409_at	2011-03-09	membrane-associated ring finger (C3HC4) 9	10	-126458998	BB366341	216438	10 D3	Mm.37892	8889548, 10349636, 11042159, 11076861, 11217851, 12466851, 12477932, 16141072, 16141073	GO:0006512: ubiquitin cycle, GO:0005764: lysosome, GO:0016020: membrane, GO:0016021: integral to membrane, GO:0005515: protein binding, GO:0008270: zinc ion binding, GO:0016874: ligase activity, GO:0046872: metal ion binding
1449898_at	2.41399	2.64307	2.40102	2.40987	2.39344	2.40657	2.38461	2.39623	1449898_at	-0.0717741	2.4311	0.240738	-1.28431	0.0891873	-6.69257	1449898_at	2011-09-01	septin 1	7	-127005597	NM_017461	54204	7 F4	Mm.18	2174398, 11217851, 12466851	GO:0007049: cell cycle, GO:0051301: cell division, GO:0000166: nucleotide binding, GO:0005515: protein binding, GO:0005525: GTP binding
1423472_at	10.4835	10.3137	10.2117	9.70513	9.80216	9.92191	9.9396	9.806	1423472_at	-0.311099	10.023	0.0949253	-1.93634	0.051778	-5.82921	1423472_at	2011-09-02	septin 2	1	95309449	AV304911	18000	1 D	Mm.428652	1378265, 8889548, 9203580, 9205941, 9811347, 10349636, 11042159, 11064363, 11076861, 11217851, 11739749, 12466851, 12479805, 14621295, 14723703, 15703188, 15782199, 16059910, 16141072, 16141073, 16371649, 16739252, 17024187	GO:0000910: cytokinesis, GO:0007049: cell cycle, GO:0051301: cell division, GO:0005634: nucleus, GO:0005737: cytoplasm, GO:0005826: contractile ring, GO:0019717: synaptosome, GO:0000166: nucleotide binding, GO:0003924: GTPase activity, GO:0005515: protein binding, GO:0005525: GTP binding
1423473_at	2.64595	2.61802	2.57681	2.6387	2.5905	2.62888	2.70889	2.62723	1423473_at	0.0190042	2.62937	0.533301	0.655865	0.127443	-7.29841	1423473_at	2011-09-02	septin 2	1	95309449	AV304911	18000	1 D	Mm.428652	1378265, 8889548, 9203580, 9205941, 9811347, 10349636, 11042159, 11064363, 11076861, 11217851, 11739749, 12466851, 12479805, 14621295, 14723703, 15703188, 15782199, 16059910, 16141072, 16141073, 16371649, 16739252, 17024187	GO:0000910: cytokinesis, GO:0007049: cell cycle, GO:0051301: cell division, GO:0005634: nucleus, GO:0005737: cytoplasm, GO:0005826: contractile ring, GO:0019717: synaptosome, GO:0000166: nucleotide binding, GO:0003924: GTPase activity, GO:0005515: protein binding, GO:0005525: GTP binding
1444778_at	7.6517	7.79065	8.21984	7.99945	8.60312	8.59356	8.47385	8.43753	1444778_at	0.611603	8.22121	0.00170947	4.9765	0.00258025	-1.57195	1444778_at	2011-09-03	septin 3	15	82102698	BB028677	24050		Mm.309707	8889548, 10349636, 10446280, 11042159, 11076861, 11217851, 12160734, 12466851, 12477932, 16141072, 16141073	GO:0007049: cell cycle, GO:0051301: cell division, GO:0000166: nucleotide binding, GO:0005525: GTP binding
1439833_at	11.1689	11.8301	11.4503	12.0942	12.744	12.5389	12.4904	12.6757	1439833_at	0.97637	12.1241	0.0018506	4.90543	0.0027406	-1.65906	1439833_at	2011-09-03	septin 3	15	82102698	BQ176645	24050		Mm.309707	8889548, 10349636, 10446280, 11042159, 11076861, 11217851, 12160734, 12466851, 12477932, 16141072, 16141073	GO:0007049: cell cycle, GO:0051301: cell division, GO:0000166: nucleotide binding, GO:0005525: GTP binding
1417414_at	9.96718	10.1146	10.378	10.9823	11.9118	11.8456	11.7532	11.9632	1417414_at	1.50795	11.1145	0.000224031	7.04578	0.000590812	0.668183	1417414_at	2011-09-03	septin 3	15	82102698	NM_011889	24050		Mm.309707	8889548, 10349636, 10446280, 11042159, 11076861, 11217851, 12160734, 12466851, 12477932, 16141072, 16141073	GO:0007049: cell cycle, GO:0051301: cell division, GO:0000166: nucleotide binding, GO:0005525: GTP binding
1455422_x_at	5.91204	6.99492	5.60513	6.45305	5.57271	5.47664	5.40979	5.51385	1455422_x_at	-0.748037	5.86726	0.0364642	-2.59275	0.0258882	-4.86339	1455422_x_at	2011-09-04	septin 4	11	87397325	AW208509	18952	11 C	Mm.2214	9889007, 10349636, 11042159, 11076861, 11172053, 11217851, 11389549, 11739749, 12106288, 12466851, 12477932, 12581152, 15226823, 15737930, 15737931, 16141072, 16141073, 16314519	GO:0007049: cell cycle, GO:0007286: spermatid development, GO:0007420: brain development, GO:0030382: sperm mitochondrion organization and biogenesis, GO:0048240: sperm capacitation, GO:0051301: cell division, GO:0009434: flagellum (sensu Eukaryota), GO:0000166: nucleotide binding, GO:0005525: GTP binding
1448729_a_at	5.1086	5.83785	5.07323	5.09319	5.20575	5.06357	5.04683	5.04066	1448729_a_at	-0.189016	5.18371	0.32603	-1.05772	0.101436	-6.94478	1448729_a_at	2011-09-04	septin 4	11	87397325	NM_011129	18952	11 C	Mm.2214	9889007, 10349636, 11042159, 11076861, 11172053, 11217851, 11389549, 11739749, 12106288, 12466851, 12477932, 12581152, 15226823, 15737930, 15737931, 16141072, 16141073, 16314519	GO:0007049: cell cycle, GO:0007286: spermatid development, GO:0007420: brain development, GO:0030382: sperm mitochondrion organization and biogenesis, GO:0048240: sperm capacitation, GO:0051301: cell division, GO:0009434: flagellum (sensu Eukaryota), GO:0000166: nucleotide binding, GO:0005525: GTP binding
1452357_at	9.05306	9.49524	9.86608	10.0708	9.89867	9.62702	9.58243	9.75457	1452357_at	0.0943898	9.66848	0.680833	0.429363	0.141231	-7.43282	1452357_at	2011-09-05	septin 5	16	-18535373	AF033350	18951	16 A3	Mm.373526	9383280, 9385360, 9740669, 10337614, 10349636, 10704284, 10940632, 10963672, 11042159, 11076861, 11217851, 11239417, 11242049, 11709542, 11739749, 11880646, 12466851, 12477932, 12930822, 14614146, 15226823, 16092945, 16141072, 16141073, 16684884	GO:0000910: cytokinesis, GO:0007049: cell cycle, GO:0016080: synaptic vesicle targeting, GO:0017157: regulation of exocytosis, GO:0051301: cell division, GO:0005886: plasma membrane, GO:0008021: synaptic vesicle, GO:0019717: synaptosome, GO:0000166: nucleotide binding, GO:0003924: GTPase activity, GO:0005198: structural molecule activity, GO:0005515: protein binding, GO:0005515: protein binding, …	05020: Parkinson's disease
1420877_at	9.63808	9.04288	10.5937	10.2203	8.77322	8.31389	8.62535	8.32194	1420877_at	-1.36516	9.19118	0.00496346	-4.07036	0.00572163	-2.7375	1420877_at	2011-09-06	septin 6	X	-33343689	NM_019942	56526	X A2	Mm.260036	8889548, 10349636, 10922068, 11042159, 11064363, 11076861, 11217851, 11809673, 12447396, 12466851, 12477932, 12479805, 15368895, 16141072, 16141073, 16314519, 16739252, 17182866	GO:0007049: cell cycle, GO:0051301: cell division, GO:0000166: nucleotide binding, GO:0005525: GTP binding
1424181_at	5.66355	5.58182	5.61254	5.18923	4.67952	4.08746	4.17187	4.57286	1424181_at	-1.13386	4.94486	0.000319617	-6.64548	0.000764363	0.276058	1424181_at	2011-09-06	septin 6	X	-33343689	BC010489	56526	X A2	Mm.260036	8889548, 10349636, 10922068, 11042159, 11064363, 11076861, 11217851, 11809673, 12447396, 12466851, 12477932, 12479805, 15368895, 16141072, 16141073, 16314519, 16739252, 17182866	GO:0007049: cell cycle, GO:0051301: cell division, GO:0000166: nucleotide binding, GO:0005525: GTP binding
1436819_at	7.84106	7.24819	6.92265	6.72908	6.51389	6.47882	6.41461	6.67383	1436819_at	-0.664958	6.85277	0.0254219	-2.84521	0.0197158	-4.48729	1436819_at	2011-09-06	septin 6	X	-33343689	BG920446	56526	X A2	Mm.260036	8889548, 10349636, 10922068, 11042159, 11064363, 11076861, 11217851, 11809673, 12447396, 12466851, 12477932, 12479805, 15368895, 16141072, 16141073, 16314519, 16739252, 17182866	GO:0007049: cell cycle, GO:0051301: cell division, GO:0000166: nucleotide binding, GO:0005525: GTP binding
1460286_at	6.23784	5.29281	7.0551	6.12827	6.04744	5.52541	6.26824	5.44	1460286_at	-0.35823	5.99939	0.38506	-0.927716	0.110076	-7.07361	1460286_at	2011-09-06	septin 6	X	-33343689	NM_019942	56526	X A2	Mm.260036	8889548, 10349636, 10922068, 11042159, 11064363, 11076861, 11217851, 11809673, 12447396, 12466851, 12477932, 12479805, 15368895, 16141072, 16141073, 16314519, 16739252, 17182866	GO:0007049: cell cycle, GO:0051301: cell division, GO:0000166: nucleotide binding, GO:0005525: GTP binding
1420876_a_at	5.37193	4.58279	5.82086	5.01113	4.93416	4.85376	4.91298	4.98364	1420876_a_at	-0.275542	5.05891	0.303552	-1.11216	0.0983318	-6.88721	1420876_a_at	2011-09-06	septin 6	X	-33343689	NM_019942	56526	X A2	Mm.260036	8889548, 10349636, 10922068, 11042159, 11064363, 11076861, 11217851, 11809673, 12447396, 12466851, 12477932, 12479805, 15368895, 16141072, 16141073, 16314519, 16739252, 17182866	GO:0007049: cell cycle, GO:0051301: cell division, GO:0000166: nucleotide binding, GO:0005525: GTP binding
1440939_at	2.75971	2.66033	2.63626	2.78648	2.60584	2.67106	2.55376	2.66868	1440939_at	-0.0858572	2.66777	0.0943373	-1.9406	0.051566	-5.82314	1440939_at	2011-09-06	septin 6	X	-33343689	BM245544	56526	X A2	Mm.260036	8889548, 10349636, 10922068, 11042159, 11064363, 11076861, 11217851, 11809673, 12447396, 12466851, 12477932, 12479805, 15368895, 16141072, 16141073, 16314519, 16739252, 17182866	GO:0007049: cell cycle, GO:0051301: cell division, GO:0000166: nucleotide binding, GO:0005525: GTP binding
1431973_at	2.50023	2.47284	2.49473	2.4933	2.4557	2.48164	2.44061	2.48048	1431973_at	-0.0256662	2.47744	0.114771	-1.80609	0.058843	-6.01325	1431973_at	2011-09-06	septin 6	X	-33343689	AK012858	56526	X A2	Mm.260036	8889548, 10349636, 10922068, 11042159, 11064363, 11076861, 11217851, 11809673, 12447396, 12466851, 12477932, 12479805, 15368895, 16141072, 16141073, 16314519, 16739252, 17182866	GO:0007049: cell cycle, GO:0051301: cell division, GO:0000166: nucleotide binding, GO:0005525: GTP binding
1445665_at	2.49271	2.46609	2.46534	2.48271	2.44755	2.47358	2.45975	2.47345	1445665_at	-0.0131289	2.47015	0.329202	-1.05029	0.101816	-6.95248	1445665_at	2011-09-06	septin 6	X	-33343689	AW822287	56526	X A2	Mm.260036	8889548, 10349636, 10922068, 11042159, 11064363, 11076861, 11217851, 11809673, 12447396, 12466851, 12477932, 12479805, 15368895, 16141072, 16141073, 16314519, 16739252, 17182866	GO:0007049: cell cycle, GO:0051301: cell division, GO:0000166: nucleotide binding, GO:0005525: GTP binding
1437995_x_at	12.9778	12.8499	12.8005	12.9424	12.3951	12.5748	12.3268	12.6409	1437995_x_at	-0.408258	12.6885	0.00143617	-5.13486	0.00227027	-1.3805	1437995_x_at	2011-09-07	septin 7	9	25002200	AV219419	235072	9 A4	Mm.270259	9804986, 10349636, 10810084, 11042159, 11076861, 11217851, 11739749, 12466851, 12477932, 16141072, 16141073	GO:0007049: cell cycle, GO:0051291: protein heterooligomerization, GO:0051301: cell division, GO:0001725: stress fiber, GO:0005634: nucleus, GO:0019717: synaptosome, GO:0000166: nucleotide binding, GO:0005515: protein binding, GO:0005525: GTP binding
1438911_at	5.2952	5.2488	6.32296	5.26289	5.2235	5.25557	4.81921	5.25672	1438911_at	-0.393715	5.33561	0.183748	-1.47831	0.0779947	-6.45341	1438911_at	2011-09-07	septin 7	9	25002200	BB283891	235072	9 A4	Mm.270259	9804986, 10349636, 10810084, 11042159, 11076861, 11217851, 11739749, 12466851, 12477932, 16141072, 16141073	GO:0007049: cell cycle, GO:0051291: protein heterooligomerization, GO:0051301: cell division, GO:0001725: stress fiber, GO:0005634: nucleus, GO:0019717: synaptosome, GO:0000166: nucleotide binding, GO:0005515: protein binding, GO:0005525: GTP binding
1454610_at	12.521	12.3275	12.4783	12.3414	12.4359	12.5355	12.7579	12.55	1454610_at	0.152754	12.4934	0.0933518	1.94778	0.0512242	-5.81286	1454610_at	2011-09-07	septin 7	9	25002200	BI689183	235072	9 A4	Mm.270259	9804986, 10349636, 10810084, 11042159, 11076861, 11217851, 11739749, 12466851, 12477932, 16141072, 16141073	GO:0007049: cell cycle, GO:0051291: protein heterooligomerization, GO:0051301: cell division, GO:0001725: stress fiber, GO:0005634: nucleus, GO:0019717: synaptosome, GO:0000166: nucleotide binding, GO:0005515: protein binding, GO:0005525: GTP binding
1440301_at	2.25136	3.29857	2.22818	2.47105	2.23309	2.24833	2.24159	2.24742	1440301_at	-0.319681	2.40245	0.217577	-1.35765	0.0848757	-6.60441	1440301_at	2011-09-08	septin 8	11	53363222	BE852133	20362	11 B1.3	Mm.274399	8889548, 9149945, 10349636, 10704283, 10922068, 11042159, 11076861, 11217851, 11544199, 12465718, 12466851, 12477932, 15306695, 15890332, 16141072, 16141073	GO:0007049: cell cycle, GO:0000166: nucleotide binding, GO:0005525: GTP binding
1426802_at	2.77255	2.65311	2.58471	2.56448	2.58087	2.59905	2.57045	2.53262	1426802_at	-0.0729677	2.60723	0.163349	-1.56122	0.0729803	-6.34583	1426802_at	2011-09-08	septin 8	11	53363222	BB756379	20362	11 B1.3	Mm.274399	8889548, 9149945, 10349636, 10704283, 10922068, 11042159, 11076861, 11217851, 11544199, 12465718, 12466851, 12477932, 15306695, 15890332, 16141072, 16141073	GO:0007049: cell cycle, GO:0000166: nucleotide binding, GO:0005525: GTP binding
1426801_at	7.96012	8.05958	7.72816	7.96551	8.41625	8.21207	8.05042	8.29375	1426801_at	0.314779	8.08573	0.0152003	3.21433	0.0133315	-3.9433	1426801_at	2011-09-08	septin 8	11	53363222	BB756379	20362	11 B1.3	Mm.274399	8889548, 9149945, 10349636, 10704283, 10922068, 11042159, 11076861, 11217851, 11544199, 12465718, 12466851, 12477932, 15306695, 15890332, 16141072, 16141073	GO:0007049: cell cycle, GO:0000166: nucleotide binding, GO:0005525: GTP binding
1417038_at	9.59532	9.617	9.33761	9.56948	10.0316	9.87468	9.84091	10.0187	1417038_at	0.411613	9.73566	0.00110282	5.38105	0.00186408	-1.0899	1417038_at	2011-09-09	septin 9	11	117147809	NM_017380	53860	11 E2	Mm.38450	10349636, 10666245, 10922068, 11042159, 11076861, 11217851, 12039034, 12466851, 12477932, 12693553, 12893283, 15782199, 16141072, 16141073	GO:0006259: DNA metabolic process, GO:0006265: DNA topological change, GO:0007049: cell cycle, GO:0051291: protein heterooligomerization, GO:0051301: cell division, GO:0001725: stress fiber, GO:0005874: microtubule, GO:0016020: membrane, GO:0048471: perinuclear region, GO:0000166: nucleotide binding, GO:0003677: DNA binding, GO:0003918: DNA topoisomerase (ATP-hydrolyzing) activity, GO:0005515: pr…
1438804_at	3.22799	3.15127	3.08559	3.22937	3.09495	3.16157	3.05426	3.16296	1438804_at	-0.0551177	3.146	0.229777	-1.31821	0.0871738	-6.65218	1438804_at	2011-09-10	septin 10	10	-58559477, -58536983	AV254985	103080	10 B4	Mm.346842, Mm.397041	8889548, 10349636, 10922068, 11042159, 11076861, 11217851, 12466851, 12477932, 16141072, 16141073	GO:0006355: regulation of transcription, DNA-dependent, GO:0007049: cell cycle, GO:0051301: cell division, GO:0005634: nucleus, GO:0000166: nucleotide binding, GO:0003677: DNA binding, GO:0003700: transcription factor activity, GO:0005525: GTP binding
1437208_at	8.33613	7.87005	7.97854	7.66989	7.76543	7.69519	8.35336	8.4784	1437208_at	0.109442	8.01837	0.646809	0.479049	0.137369	-7.40779	1437208_at	2011-09-10	septin 10	10	-58559477, -58536983	BG063199	103080	10 B4	Mm.346842, Mm.397041	8889548, 10349636, 10922068, 11042159, 11076861, 11217851, 12466851, 12477932, 16141072, 16141073	GO:0006355: regulation of transcription, DNA-dependent, GO:0007049: cell cycle, GO:0051301: cell division, GO:0005634: nucleus, GO:0000166: nucleotide binding, GO:0003677: DNA binding, GO:0003700: transcription factor activity, GO:0005525: GTP binding
1460626_at	7.16828	7.09618	7.14204	7.12537	7.35749	7.1465	7.1154	7.14618	1460626_at	0.0584221	7.16218	0.323246	1.0643	0.101053	-6.93793	1460626_at	2011-09-11	septin 11	5	94168660	AV229846	52398	5 E3	Mm.396725, Mm.428571	7671812, 8889548, 10349636, 10725249, 10922068, 11042159, 11076861, 11217851, 11544199, 12466851, 12477932, 15031102, 15782199, 16141072, 16141073, 16420439	GO:0007049: cell cycle, GO:0051301: cell division, GO:0000166: nucleotide binding, GO:0005525: GTP binding
1441129_at	3.49585	3.38208	3.36974	3.41657	3.35172	3.25208	3.90399	3.40232	1441129_at	0.0614705	3.44679	0.672019	0.442116	0.140142	-7.42664	1441129_at	2011-09-11	septin 11	5	94168660	BB155713	52398	5 E3	Mm.396725, Mm.428571	7671812, 8889548, 10349636, 10725249, 10922068, 11042159, 11076861, 11217851, 11544199, 12466851, 12477932, 15031102, 15782199, 16141072, 16141073, 16420439	GO:0007049: cell cycle, GO:0051301: cell division, GO:0000166: nucleotide binding, GO:0005525: GTP binding
1429234_s_at	11.0183	10.8221	10.8522	10.9396	11.309	11.2542	11.2023	11.228	1429234_s_at	0.340335	11.0782	0.000204655	7.15063	0.000555194	0.767976	1429234_s_at	2011-09-11	septin 11	5	94168660	BM120495	52398	5 E3	Mm.396725, Mm.428571	7671812, 8889548, 10349636, 10725249, 10922068, 11042159, 11076861, 11217851, 11544199, 12466851, 12477932, 15031102, 15782199, 16141072, 16141073, 16420439	GO:0007049: cell cycle, GO:0051301: cell division, GO:0000166: nucleotide binding, GO:0005525: GTP binding
1429233_at	6.86639	6.83709	6.74903	6.58908	7.56171	7.57915	7.59589	7.55651	1429233_at	0.81292	7.16686	3.21617e-06	13.6394	4.36678e-05	5.28239	1429233_at	2011-09-11	septin 11	5	94168660	BM120495	52398	5 E3	Mm.396725, Mm.428571	7671812, 8889548, 10349636, 10725249, 10922068, 11042159, 11076861, 11217851, 11544199, 12466851, 12477932, 15031102, 15782199, 16141072, 16141073, 16420439	GO:0007049: cell cycle, GO:0051301: cell division, GO:0000166: nucleotide binding, GO:0005525: GTP binding
1460497_a_at	3.15231	3.10916	3.06317	3.11739	3.07915	3.12122	3.05732	3.11674	1460497_a_at	-0.0168987	3.10206	0.507264	-0.699522	0.12501	-7.26673	1460497_a_at	2011-09-12	septin 12	16	-4903405	AK006458	71089	16 A1	Mm.87382	10349636, 11042159, 11076861, 11217851, 12466851, 12477932, 16141072, 16141073	GO:0007049: cell cycle, GO:0000166: nucleotide binding, GO:0005525: GTP binding
1438298_a_at	2.57116	2.54954	2.52497	2.55654	2.52844	2.5569	2.51163	2.55562	1438298_a_at	-0.0124084	2.54435	0.475759	-0.754339	0.121643	-7.22447	1438298_a_at	2011-09-12	septin 12	16	-4903405	AI326328	71089	16 A1	Mm.87382	10349636, 11042159, 11076861, 11217851, 12466851, 12477932, 16141072, 16141073	GO:0007049: cell cycle, GO:0000166: nucleotide binding, GO:0005525: GTP binding
1448903_at	12.095	12.1056	11.8964	11.418	12.0464	12.0402	12.1182	11.972	1448903_at	0.165464	11.9615	0.317325	1.07843	0.10014	-6.92312	1448903_at	2011-09-15	selenoprotein	3	144507812	NM_053102	93684	3 H3	Mm.29812	8889548, 9535873, 10349636, 10922068, 10945981, 11042159, 11076861, 11217851, 11278576, 11898406, 12466851, 12477932, 12600282, 15782199, 16075368, 16129668, 16141072, 16141073, 16236027	GO:0051084: posttranslational protein folding, GO:0005783: endoplasmic reticulum, GO:0005788: endoplasmic reticulum lumen, GO:0005515: protein binding, GO:0008430: selenium binding
1440177_at	9.28961	8.7492	10.1709	10.2308	8.99188	8.60288	9.12467	9.07532	1440177_at	-0.661451	9.27941	0.104428	-1.87097	0.0553289	-5.9221	1440177_at	9.63003e+17	hypothetical protein 9630027E11	4		BM899529	329940	4 D2.2	Mm.40896	10349636, 11042159, 11076861, 11217851, 12466851, 16141072, 16141073
1434906_at	2.72047	2.68182	2.66745	2.71541	2.64651	2.6895	2.62264	2.6878	1434906_at	-0.0346749	2.67895	0.151835	-1.61234	0.070038	-6.27811	1434906_at	0610005C13Rik	RIKEN cDNA 0610005C13 gene	7		AI182092	71661		Mm.24210	10349636, 11042159, 11076861, 11217851, 12466851, 16141072, 16141073
1416628_at	11.16	11.6335	11.4132	11.1097	11.6112	11.4181	11.6133	11.4177	1416628_at	0.185959	11.4221	0.182382	1.48359	0.0776494	-6.44665	1416628_at	0610006I08Rik	RIKEN cDNA 0610006I08 gene	19	8838040	NM_025791	66836	19 A	Mm.7271	10349636, 10922068, 11042159, 11076861, 11217851, 12466851, 12477932, 16141072, 16141073	GO:0016021: integral to membrane
1430444_at	2.21063	2.1957	2.18244	2.21528	2.19184	2.19584	2.15486	2.28245	1430444_at	0.00523393	2.20363	0.855966	0.188472	0.166094	-7.51651	1430444_at	0610006L08Rik	RIKEN cDNA 0610006L08 gene	7		AK002255	76253		Mm.396258	10349636, 11042159, 11076861, 11217851, 12466851, 16141072, 16141073
1428380_at	9.79031	9.83922	10.1093	9.47401	9.97046	9.676	10.2191	9.70295	1428380_at	0.0889198	9.84767	0.619155	0.520418	0.134653	-7.385	1428380_at	0610007C21Rik	RIKEN cDNA 0610007C21 gene	5	31325247, 31325239	AK002276	381629	5 B1	Mm.28144	8889548, 10349636, 11042159, 11076861, 11217851, 12466851, 12477932, 16141072, 16141073	GO:0008150: biological_process, GO:0016020: membrane, GO:0016021: integral to membrane, GO:0003674: molecular_function
1428544_at	7.74511	8.04923	7.68952	7.34266	7.34223	6.94929	7.33977	6.87262	1428544_at	-0.580653	7.4163	0.0147037	-3.23861	0.0130029	-3.90791	1428544_at	0610007L01Rik	RIKEN cDNA 0610007L01 gene	5	130504446	BE689422	71667	5 F	Mm.258508	8889548, 10349636, 10922068, 11042159, 11076861, 11217851, 11544199, 12466851, 12477932, 15782199, 16141072, 16141073
1433900_at	8.63833	8.60539	8.72615	8.5513	8.61957	8.51139	8.39702	8.8235	1433900_at	-0.042426	8.60908	0.659007	-0.461091	0.13871	-7.41713	1433900_at	0610007L01Rik	RIKEN cDNA 0610007L01 gene	5	130504446	BM207978	71667	5 F	Mm.258508	8889548, 10349636, 10922068, 11042159, 11076861, 11217851, 11544199, 12466851, 12477932, 15782199, 16141072, 16141073
1428545_at	3.24636	3.2318	3.25255	3.24221	3.22444	3.24392	3.30036	3.24662	1428545_at	0.0106054	3.24853	0.578986	0.582334	0.131388	-7.34766	1428545_at	0610007L01Rik	RIKEN cDNA 0610007L01 gene	5	130504446	BE689422	71667	5 F	Mm.258508	8889548, 10349636, 10922068, 11042159, 11076861, 11217851, 11544199, 12466851, 12477932, 15782199, 16141072, 16141073
1458603_at	4.17619	4.05908	3.47126	4.33288	4.58055	4.47194	4.80826	4.37894	1458603_at	0.550071	4.28489	0.0270249	2.80209	0.0206356	-4.55139	1458603_at	0610007L01Rik	RIKEN cDNA 0610007L01 gene	5	130504446	BB201205	71667	5 F	Mm.258508	8889548, 10349636, 10922068, 11042159, 11076861, 11217851, 11544199, 12466851, 12477932, 15782199, 16141072, 16141073
1429027_at	7.49598	8.47263	7.28209	7.304	7.26228	6.96863	7.31864	7.1631	1429027_at	-0.460512	7.40842	0.13729	-1.68237	0.0658405	-6.18378	1429027_at	0610007N19Rik	RIKEN cDNA 0610007N19 gene	15		AK002304	66835	15 B3.1	Mm.391938	8889548, 10349636, 10922068, 11042159, 11076861, 11217851, 12466851, 16141072, 16141073
1452447_at	2.78842	2.74353	2.70947	2.7514	2.69639	2.75588	2.68516	2.75151	1452447_at	-0.0259699	2.73522	0.327556	-1.05414	0.101649	-6.9485	1452447_at	0610007P08Rik	RIKEN cDNA 0610007P08 gene	13	63824555	BI151889	76251	13 B3	Mm.186610	10349636, 10922068, 11042159, 11076861, 11217851, 12466851, 12477932, 16141072, 16141073	GO:0000166: nucleotide binding, GO:0003676: nucleic acid binding, GO:0003677: DNA binding, GO:0004386: helicase activity, GO:0005524: ATP binding, GO:0008026: ATP-dependent helicase activity, GO:0016787: hydrolase activity
1453985_at	2.62734	2.60607	2.58388	2.6226	2.59612	2.61678	2.57475	2.61428	1453985_at	-0.00948782	2.60523	0.56809	-0.599546	0.130507	-7.3366	1453985_at	0610007P08Rik	RIKEN cDNA 0610007P08 gene	13	63824555	AK002307	76251	13 B3	Mm.186610	10349636, 10922068, 11042159, 11076861, 11217851, 12466851, 12477932, 16141072, 16141073	GO:0000166: nucleotide binding, GO:0003676: nucleic acid binding, GO:0003677: DNA binding, GO:0004386: helicase activity, GO:0005524: ATP binding, GO:0008026: ATP-dependent helicase activity, GO:0016787: hydrolase activity
1458286_at	3.61776	3.59083	3.57578	3.73254	3.55144	3.5918	3.53467	3.58526	1458286_at	-0.0634324	3.59751	0.128818	-1.72647	0.0631775	-6.12353	1458286_at	0610007P14Rik	RIKEN cDNA 0610007P14 gene	12	-86704560	BB818604	58520	12 D2	Mm.143795	10349636, 10725249, 10922068, 10967139, 11042159, 11076861, 11217851, 12466851, 12477932, 14651920, 16141072, 16141073	GO:0006694: steroid biosynthetic process, GO:0008610: lipid biosynthetic process, GO:0016126: sterol biosynthetic process, GO:0005783: endoplasmic reticulum, GO:0016020: membrane, GO:0016021: integral to membrane, GO:0030133: transport vesicle
1454161_s_at	6.80147	7.09629	6.92555	6.52068	7.21182	7.08393	6.97544	7.12556	1454161_s_at	0.26319	6.96759	0.0699958	2.14457	0.0418368	-5.52783	1454161_s_at	0610007P14Rik	RIKEN cDNA 0610007P14 gene	12	-86704560	AK002308	58520	12 D2	Mm.143795	10349636, 10725249, 10922068, 10967139, 11042159, 11076861, 11217851, 12466851, 12477932, 14651920, 16141072, 16141073	GO:0006694: steroid biosynthetic process, GO:0008610: lipid biosynthetic process, GO:0016126: sterol biosynthetic process, GO:0005783: endoplasmic reticulum, GO:0016020: membrane, GO:0016021: integral to membrane, GO:0030133: transport vesicle
1431132_x_at	5.03695	5.14007	5.20927	4.84009	5.30555	5.16549	5.10635	5.1596	1431132_x_at	0.127653	5.12042	0.180364	1.49146	0.0771276	-6.43654	1431132_x_at	0610007P22Rik	RIKEN cDNA 0610007P22 gene	17	24967798	AK003675	68327	17 A3.3	Mm.180687, Mm.328859	7671812, 8889548, 10349636, 11042159, 11076861, 11217851, 12466851, 12477932, 16141072, 16141073
1437969_s_at	8.54801	8.52968	8.58415	7.98797	9.03544	8.7535	8.71411	8.78921	1437969_s_at	0.410611	8.61776	0.029155	2.74878	0.0218154	-4.63074	1437969_s_at	0610007P22Rik	RIKEN cDNA 0610007P22 gene	17	24967798	BM233238	68327	17 A3.3	Mm.180687, Mm.328859	7671812, 8889548, 10349636, 11042159, 11076861, 11217851, 12466851, 12477932, 16141072, 16141073
1452800_a_at	9.75325	10.1462	9.8224	9.65672	9.94512	9.90403	10.1733	9.91571	1452800_a_at	0.139911	9.91459	0.267969	1.20551	0.0933469	-6.78392	1452800_a_at	0610008C08Rik	RIKEN cDNA 0610008C08 gene	X	90619872	AK002320	68316	X D1	Mm.343319, Mm.379156	8889548, 10349636, 10922068, 11042159, 11076861, 11217851, 12466851, 12477932, 16141072, 16141073	GO:0016020: membrane, GO:0016021: integral to membrane
1425246_at	2.08224	2.06067	2.05473	2.07004	2.05293	2.06782	2.04178	2.0691	1425246_at	-0.00901558	2.06242	0.488419	-0.73203	0.122986	-7.242	1425246_at	0610008F07Rik	RIKEN cDNA 0610008F07 gene	2	-163185250	BC025862	68314	2 H2-H3	Mm.46190	10349636, 11042159, 11076861, 11217851, 12466851, 12477932, 16141072, 16141073
1431446_at	2.13608	2.10503	2.09162	2.11214	2.09222	2.11433	2.0821	2.11072	1431446_at	-0.0113754	2.10553	0.458917	-0.784647	0.119674	-7.19994	1431446_at	0610009B14Rik	RIKEN cDNA 0610009B14 gene	12		AK002366	68354	12 C3	Mm.46194	10349636, 11042159, 11076861, 11217851, 12466851, 16141072, 16141073
1418083_at	10.2114	10.6774	10.3246	9.92969	10.3833	10.2147	10.497	10.3958	1418083_at	0.0869149	10.3292	0.592874	0.560661	0.132489	-7.36116	1418083_at	0610009B22Rik	RIKEN cDNA 0610009B22 gene	11	-51528807	NM_025319	66050	11 B1.3	Mm.35693	8889548, 10349636, 10922068, 11042159, 11076861, 11217851, 12466851, 12477932, 16141072, 16141073	GO:0001501: skeletal development, GO:0006810: transport, GO:0006888: ER to Golgi vesicle-mediated transport, GO:0016192: vesicle-mediated transport, GO:0005622: intracellular, GO:0005783: endoplasmic reticulum, GO:0005794: Golgi apparatus, GO:0005478: intracellular transporter activity
1435508_x_at	8.34662	8.28463	8.21718	8.52106	8.16	8.35654	8.16327	8.29278	1435508_x_at	-0.0992269	8.29276	0.237824	-1.29319	0.0886986	-6.68205	1435508_x_at	0610009D07Rik	RIKEN cDNA 0610009D07 gene	12	4832268	AV018047	66055	12 A1.1	Mm.102627	10349636, 10922068, 11042159, 11076861, 11217851, 12466851, 12477932, 16033648, 16141072, 16141073	GO:0006397: mRNA processing, GO:0008380: RNA splicing, GO:0005634: nucleus, GO:0000166: nucleotide binding, GO:0003676: nucleic acid binding, GO:0003723: RNA binding
1417054_a_at	12.7674	13.1223	12.7438	12.7137	12.832	12.8012	12.7172	12.6904	1417054_a_at	-0.0765882	12.7985	0.449127	-0.802618	0.118453	-7.18502	1417054_a_at	0610009D07Rik	RIKEN cDNA 0610009D07 gene	12	4832268	NM_025323	66055	12 A1.1	Mm.102627	10349636, 10922068, 11042159, 11076861, 11217851, 12466851, 12477932, 16033648, 16141072, 16141073	GO:0006397: mRNA processing, GO:0008380: RNA splicing, GO:0005634: nucleus, GO:0000166: nucleotide binding, GO:0003676: nucleic acid binding, GO:0003723: RNA binding
1436681_x_at	12.4082	12.4877	12.3894	12.3644	12.3894	12.3996	12.3685	12.4026	1436681_x_at	-0.0223845	12.4012	0.443016	-0.813974	0.117711	-7.17545	1436681_x_at	0610009D07Rik	RIKEN cDNA 0610009D07 gene	12	4832268	BE199670	66055	12 A1.1	Mm.102627	10349636, 10922068, 11042159, 11076861, 11217851, 12466851, 12477932, 16033648, 16141072, 16141073	GO:0006397: mRNA processing, GO:0008380: RNA splicing, GO:0005634: nucleus, GO:0000166: nucleotide binding, GO:0003676: nucleic acid binding, GO:0003723: RNA binding
1417055_at	12.2283	12.5524	12.1555	12.0032	12.4002	12.4609	12.3496	12.3439	1417055_at	0.15382	12.3117	0.211601	1.37768	0.0836726	-6.57982	1417055_at	0610009D07Rik	RIKEN cDNA 0610009D07 gene	12	4832268	NM_025323	66055	12 A1.1	Mm.102627	10349636, 10922068, 11042159, 11076861, 11217851, 12466851, 12477932, 16033648, 16141072, 16141073	GO:0006397: mRNA processing, GO:0008380: RNA splicing, GO:0005634: nucleus, GO:0000166: nucleotide binding, GO:0003676: nucleic acid binding, GO:0003723: RNA binding
1452756_at	7.84526	7.91836	8.19605	8.17666	8.60463	8.4518	8.07472	8.18721	1452756_at	0.295505	8.18184	0.0751934	2.09564	0.0441239	-5.5993	1452756_at	0610009J22Rik	RIKEN cDNA 0610009J22 gene	11	4035162	C77903	71673	11 A1	Mm.240586	10349636, 10725249, 10922068, 11042159, 11076861, 11217851, 11544199, 12466851, 12477932, 15782199, 16141072, 16141073	GO:0006512: ubiquitin cycle, GO:0005515: protein binding, GO:0008270: zinc ion binding, GO:0046872: metal ion binding
1451401_a_at	7.83441	7.98565	8.15506	7.38245	7.35875	7.00589	7.28572	7.28047	1451401_a_at	-0.606689	7.53605	0.00984973	-3.53648	0.00957206	-3.47884	1451401_a_at	0610009K11Rik	RIKEN cDNA 0610009K11 gene	4	137706747	BC019516	68350	4 D3	Mm.103413	8889548, 10349636, 11042159, 11076861, 11217851, 12466851, 12477932, 15782199, 16141072, 16141073	GO:0006512: ubiquitin cycle, GO:0016021: integral to membrane, GO:0005515: protein binding, GO:0008270: zinc ion binding, GO:0046872: metal ion binding
1434118_at	2.37165	2.35618	2.34017	2.41563	2.33797	2.35701	2.32652	2.35738	1434118_at	-0.02619	2.35781	0.213023	-1.37287	0.0839155	-6.58575	1434118_at	0610009K11Rik	RIKEN cDNA 0610009K11 gene	4	137706747	BI737397	68350	4 D3	Mm.103413	8889548, 10349636, 11042159, 11076861, 11217851, 12466851, 12477932, 15782199, 16141072, 16141073	GO:0006512: ubiquitin cycle, GO:0016021: integral to membrane, GO:0005515: protein binding, GO:0008270: zinc ion binding, GO:0046872: metal ion binding
1453141_at	6.95571	6.93306	6.96175	6.91064	6.89841	6.90916	6.84642	6.81058	1453141_at	-0.074146	6.90322	0.024474	-2.87208	0.0191845	-4.44738	1453141_at	0610009L18Rik	RIKEN cDNA 0610009L18 gene	11		BE370605	66838		Mm.375010	10349636, 11042159, 11076861, 11217851, 12466851, 16141072, 16141073
1416358_at	6.2539	5.96912	6.20374	6.09858	6.17814	6.27918	6.15568	6.20938	1416358_at	0.074256	6.16846	0.289887	1.14688	0.0962856	-6.84945	1416358_at	0610009O03Rik	RIKEN cDNA 0610009O03 gene	5	-34950505	NM_026660	68294	5 B2	Mm.34564	8889548, 10349636, 10922068, 11042159, 11076861, 11217851, 12466851, 12477932, 15782199, 16141072, 16141073	GO:0006810: transport, GO:0016020: membrane, GO:0016021: integral to membrane, GO:0005215: transporter activity
1421049_at	3.13313	3.12276	3.0999	3.14756	3.11074	3.1327	3.11653	3.13087	1421049_at	-0.00313028	3.12427	0.829814	-0.223296	0.162201	-7.50837	1421049_at	0610009O20Rik	RIKEN cDNA 0610009O20 gene	18	38376232	NM_024179	66839	18 B3	Mm.281086	8889548, 10349636, 11042159, 11076861, 11217851, 12466851, 12477932, 15368895, 16141072, 16141073	GO:0005739: mitochondrion, GO:0005488: binding
1452685_at	2.51661	2.50559	2.39112	2.51562	2.59545	2.50776	2.48268	2.51417	1452685_at	0.0427808	2.50362	0.29422	1.13573	0.0968574	-6.86167	1452685_at	0610009O20Rik	RIKEN cDNA 0610009O20 gene	18	38376232	AK002437	66839	18 B3	Mm.281086	8889548, 10349636, 11042159, 11076861, 11217851, 12466851, 12477932, 15368895, 16141072, 16141073	GO:0005739: mitochondrion, GO:0005488: binding
1450098_at	2.63829	2.63799	2.60983	2.62924	2.6099	2.77479	2.59469	2.62708	1450098_at	0.0227765	2.64023	0.591311	0.563086	0.132339	-7.35968	1450098_at	0610010D20Rik	RIKEN cDNA 0610010D20 gene	19	42099161	NM_026152	67432	19 D1	Mm.24196	10349636, 11042159, 11076861, 11217851, 12466851, 12477932, 14651853, 16141072, 16141073	GO:0008152: metabolic process, GO:0005739: mitochondrion, GO:0003824: catalytic activity, GO:0016829: lyase activity
1446847_at	3.68376	3.67397	3.66617	3.61674	3.90836	3.86294	4.17977	3.698	1446847_at	0.252105	3.78621	0.0334077	2.65362	0.0241942	-4.77259	1446847_at	0610010D24Rik	RIKEN cDNA 0610010D24 gene	12	-101313751	BB476065	68339	12 E	Mm.156217	10349636, 10922068, 11042159, 11076861, 11217851, 12466851, 12477932, 14750955, 15368895, 16141072, 16141073
1453330_at	2.07009	2.21068	2.20796	1.8089	2.49862	2.21602	2.67566	2.21436	1453330_at	0.32676	2.23779	0.0508591	2.36318	0.0331341	-5.20527	1453330_at	0610010D24Rik	RIKEN cDNA 0610010D24 gene	12	-101313751	AK002458	68339	12 E	Mm.156217	10349636, 10922068, 11042159, 11076861, 11217851, 12466851, 12477932, 14750955, 15368895, 16141072, 16141073
1442862_at	3.46537	4.57351	4.46533	4.55616	5.78781	5.44515	5.2027	4.87148	1442862_at	1.06169	4.79594	0.0112814	3.43451	0.0106243	-3.6246	1442862_at	0610010D24Rik	RIKEN cDNA 0610010D24 gene	12	-101313751	BG069698	68339	12 E	Mm.156217	10349636, 10922068, 11042159, 11076861, 11217851, 12466851, 12477932, 14750955, 15368895, 16141072, 16141073
1427138_at	7.45686	8.36083	7.67837	7.14223	9.34407	9.61589	9.34818	9.46284	1427138_at	1.78317	8.55116	0.000203635	7.15646	0.000553355	0.773488	1427138_at	0610010D24Rik	RIKEN cDNA 0610010D24 gene	12	-101313751	AW556861	68339	12 E	Mm.156217	10349636, 10922068, 11042159, 11076861, 11217851, 12466851, 12477932, 14750955, 15368895, 16141072, 16141073
1433936_at	8.04518	8.94923	8.58184	8.35739	8.53078	8.49511	8.4502	8.415	1433936_at	-0.0106364	8.47809	0.954531	-0.0591361	0.180974	-7.53476	1433936_at	0610010E21Rik	RIKEN cDNA 0610010E21 gene	7	-30030170	BG791555	68332	7 B1	Mm.6844	8889548, 10349636, 11042159, 11076861, 11217851, 12466851, 16141072, 16141073
1428652_at	11.7155	11.7715	12.1872	11.9572	12.4517	12.7434	12.6727	12.6951	1428652_at	0.732892	12.2743	0.000454394	6.26648	0.000977819	-0.11226	1428652_at	0610010F05Rik	RIKEN cDNA 0610010F05 gene	11	-23473775	BB469274	71675	11 A3.3	Mm.48031	10349636, 11042159, 11076861, 11125038, 11217851, 12466851, 12477932, 14621295, 16141072, 16141073	GO:0005634: nucleus
1456660_a_at	5.08295	4.88761	5.63116	6.01781	6.27337	6.56389	6.96412	6.53567	1456660_a_at	1.17938	5.99457	0.00385742	4.27565	0.00472875	-2.46296	1456660_a_at	0610010F05Rik	RIKEN cDNA 0610010F05 gene	11	-23473775	W30094	71675	11 A3.3	Mm.48031	10349636, 11042159, 11076861, 11125038, 11217851, 12466851, 12477932, 14621295, 16141072, 16141073	GO:0005634: nucleus
1430671_a_at	2.86146	2.80471	2.74165	2.87133	2.73835	2.81284	2.78128	2.80256	1430671_a_at	-0.0360304	2.80177	0.31484	-1.08443	0.0997582	-6.91679	1430671_a_at	0610010K06Rik	RIKEN cDNA 0610010K06 gene	1	-491545	AK002489	71678		Mm.294813, Mm.379199	8889548, 10349636, 10922068, 11042159, 11076861, 11217851, 12466851, 12477932, 16141072, 16141073
1433463_at	11.4127	11.3109	11.7882	11.3462	11.9279	11.7925	12.2332	11.9114	1433463_at	0.501758	11.7154	0.007951	3.69976	0.00815675	-3.24809	1433463_at	0610010K06Rik	RIKEN cDNA 0610010K06 gene	1	-491545	BG072846	71678		Mm.294813, Mm.379199	8889548, 10349636, 10922068, 11042159, 11076861, 11217851, 12466851, 12477932, 16141072, 16141073
1428679_s_at	10.2668	10.7136	10.1448	9.81467	10.2125	10.1338	10.0865	10.0805	1428679_s_at	-0.106682	10.1816	0.565101	-0.604302	0.130261	-7.33349	1428679_s_at	0610010K14Rik	RIKEN cDNA 0610010K14 gene	11	-70051402	AK003842	104457	11 B3	Mm.39265	7671812, 8889548, 10349636, 10725249, 10922068, 11042159, 11076861, 11217851, 12466851, 12477932, 15226823, 15782199, 16141072, 16141073	GO:0005634: nucleus, GO:0003677: DNA binding
1429252_at	9.37117	9.84584	9.31192	8.84655	9.49299	9.28789	9.42228	9.3702	1429252_at	0.049472	9.36861	0.807776	0.252881	0.158921	-7.50039	1429252_at	0610010K14Rik	RIKEN cDNA 0610010K14 gene	11	-70051402	AK002491	104457	11 B3	Mm.39265	7671812, 8889548, 10349636, 10725249, 10922068, 11042159, 11076861, 11217851, 12466851, 12477932, 15226823, 15782199, 16141072, 16141073	GO:0005634: nucleus, GO:0003677: DNA binding
1441883_at	2.27506	2.25785	2.25512	2.2719	2.24179	2.26558	2.23044	2.26658	1441883_at	-0.0138855	2.25804	0.329498	-1.0496	0.101867	-6.95319	1441883_at	0610010O12Rik	RIKEN cDNA 0610010O12 gene	18	36474597	AV092359	66060	18 B3	Mm.272527	8889548, 10349636, 11042159, 11076861, 11217851, 12466851, 12477932, 16141072, 16141073
1427878_at	4.72156	4.93877	4.47936	4.52405	4.95197	4.79491	5.10055	5.20783	1427878_at	0.347877	4.83988	0.0320495	2.68257	0.0234174	-4.72943	1427878_at	0610010O12Rik	RIKEN cDNA 0610010O12 gene	18	36474597	AK002512	66060	18 B3	Mm.272527	8889548, 10349636, 11042159, 11076861, 11217851, 12466851, 12477932, 16141072, 16141073
1434771_at	8.10745	8.71333	8.19001	8.18837	8.19654	7.96033	8.01777	8.12789	1434771_at	-0.224158	8.18771	0.153593	-1.6043	0.0704683	-6.28882	1434771_at	0610011F06Rik	RIKEN cDNA 0610011F06 gene	17	25603116	BG070867	68347	17 A3.3	Mm.35098	10349636, 11042159, 11076861, 11217851, 12466851, 12477932, 15782199, 16141072, 16141073	GO:0008168: methyltransferase activity, GO:0016740: transferase activity
1431126_a_at	7.67184	7.85154	7.54759	7.18836	7.87427	7.70296	7.94083	7.70097	1431126_a_at	0.239925	7.6848	0.138793	1.67482	0.0663396	-6.19404	1431126_a_at	0610011F06Rik	RIKEN cDNA 0610011F06 gene	17	25603116	AK002535	68347	17 A3.3	Mm.35098	10349636, 11042159, 11076861, 11217851, 12466851, 12477932, 15782199, 16141072, 16141073	GO:0008168: methyltransferase activity, GO:0016740: transferase activity
1437835_a_at	7.84471	8.73231	8.78644	7.94713	7.5855	7.2181	7.6895	7.27658	1437835_a_at	-0.885229	7.88503	0.0113414	-3.43055	0.0106725	-3.63028	1437835_a_at	0610011L14Rik	RIKEN cDNA 0610011L14 gene	2	156239039	BB357560	68295	2 H2	Mm.253648	8889548, 10349636, 10922068, 11042159, 11044607, 11076861, 11217851, 12466851, 12477932, 15782199, 16141072, 16141073, 16267818	GO:0005488: binding, GO:0005515: protein binding
1437836_x_at	5.27179	4.93591	4.96072	5.20721	4.9109	4.87826	4.88766	4.91003	1437836_x_at	-0.197191	4.99531	0.0451146	-2.44559	0.0302222	-5.08274	1437836_x_at	0610011L14Rik	RIKEN cDNA 0610011L14 gene	2	156239039	BB357560	68295	2 H2	Mm.253648	8889548, 10349636, 10922068, 11042159, 11044607, 11076861, 11217851, 12466851, 12477932, 15782199, 16141072, 16141073, 16267818	GO:0005488: binding, GO:0005515: protein binding
1459456_at	3.43761	3.61691	3.3985	3.68053	3.36841	3.32585	3.33308	3.41654	1459456_at	-0.172419	3.44718	0.0383504	-2.55778	0.0268891	-4.91554	1459456_at	0610011L14Rik	RIKEN cDNA 0610011L14 gene	2	156239039	BB005564	68295	2 H2	Mm.253648	8889548, 10349636, 10922068, 11042159, 11044607, 11076861, 11217851, 12466851, 12477932, 15782199, 16141072, 16141073, 16267818	GO:0005488: binding, GO:0005515: protein binding
1426017_a_at	7.34124	7.39776	7.44924	7.02538	7.40274	7.41244	7.51986	7.41094	1426017_a_at	0.13309	7.36995	0.197717	1.42625	0.0808864	-6.51942	1426017_a_at	0610011L14Rik	RIKEN cDNA 0610011L14 gene	2	156239039	BC020112	68295	2 H2	Mm.253648	8889548, 10349636, 10922068, 11042159, 11044607, 11076861, 11217851, 12466851, 12477932, 15782199, 16141072, 16141073, 16267818	GO:0005488: binding, GO:0005515: protein binding
1425117_at	1.85798	1.84543	1.84408	1.85275	1.84061	1.85082	1.83718	1.8496	1425117_at	-0.00550787	1.84731	0.603081	-0.544917	0.133333	-7.37068	1425117_at	0610012D14Rik	RIKEN cDNA 0610012D14 gene	7	44333476	BC019451	68352	7 B3	Mm.88478	10349636, 11042159, 11076861, 11217851, 12466851, 12477932, 16141072, 16141073	GO:0006742: NADP catabolic process, GO:0009089: lysine biosynthetic process via diaminopimelate, GO:0019363: pyridine nucleotide biosynthetic process, GO:0008839: dihydrodipicolinate reductase activity, GO:0016491: oxidoreductase activity
1428972_at	8.05616	8.40496	7.64014	7.80741	7.59671	7.80739	7.60681	7.73117	1428972_at	-0.291648	7.83134	0.117449	-1.79021	0.0597158	-6.03539	1428972_at	0610012D17Rik	RIKEN cDNA 0610012D17 gene	16	32339490	AK007178	66061	16 B3	Mm.302693	10349636, 10922068, 11042159, 11076861, 11217851, 12466851, 12477932, 16141072, 16141073
1428973_s_at	8.302	8.61267	8.04275	8.08168	8.07255	8.04354	8.07073	8.00728	1428973_s_at	-0.211253	8.15415	0.131817	-1.71055	0.0640945	-6.14535	1428973_s_at	0610012D17Rik	RIKEN cDNA 0610012D17 gene	16	32339490	AK007178	66061	16 B3	Mm.302693	10349636, 10922068, 11042159, 11076861, 11217851, 12466851, 12477932, 16141072, 16141073
1448540_a_at	10.3067	11.2059	10.4365	10.4576	9.96964	9.87147	9.93589	9.82877	1448540_a_at	-0.700225	10.2516	0.00884025	-3.61854	0.00883125	-3.36244	1448540_a_at	0610012G03Rik	RIKEN cDNA 0610012G03 gene	16		BC021536	106264	16 B2	Mm.10651, Mm.347369	8889548, 10349636, 11042159, 11076861, 11217851, 11591653, 12466851, 12477932, 16141072, 16141073	GO:0005515: protein binding
1417002_at	9.0804	9.99628	9.21389	9.22101	9.45113	9.18459	9.54656	9.12136	1417002_at	-0.0519839	9.3519	0.818262	-0.238775	0.160484	-7.50432	1417002_at	0610012G03Rik	RIKEN cDNA 0610012G03 gene	16		BC021536	106264	16 B2	Mm.10651, Mm.347369	8889548, 10349636, 11042159, 11076861, 11217851, 11591653, 12466851, 12477932, 16141072, 16141073	GO:0005515: protein binding
1429692_s_at	2.91528	2.89913	2.89848	2.91562	2.89556	2.90664	2.8891	2.90487	1429692_s_at	-0.00808059	2.90309	0.48184	-0.743574	0.12236	-7.23298	1429692_s_at	0610012G03Rik	RIKEN cDNA 0610012G03 gene	16		BB698398	106264	16 B2	Mm.10651, Mm.347369	8889548, 10349636, 11042159, 11076861, 11217851, 11591653, 12466851, 12477932, 16141072, 16141073	GO:0005515: protein binding
1417003_at	5.82503	5.94773	5.74302	5.95653	5.94379	5.95888	6.01134	6.00684	1417003_at	0.112132	5.92414	0.0664329	2.18027	0.0403165	-5.4755	1417003_at	0610012G03Rik	RIKEN cDNA 0610012G03 gene	16		BC021536	106264	16 B2	Mm.10651, Mm.347369	8889548, 10349636, 11042159, 11076861, 11217851, 11591653, 12466851, 12477932, 16141072, 16141073	GO:0005515: protein binding
1453043_at	2.21931	2.25285	2.19328	2.2168	2.19686	2.21143	2.18214	2.21627	1453043_at	-0.0188857	2.21112	0.286115	-1.1567	0.0957543	-6.83863	1453043_at	0610012H03Rik	RIKEN cDNA 0610012H03 gene	2	105025182	AK002603	74088	2 E2-E3	Mm.46188	10349636, 11042159, 11076861, 11217851, 12466851, 12477932, 14651853, 16141072, 16141073	GO:0005739: mitochondrion
1428078_at	7.65642	7.0598	7.32371	7.12624	7.08352	7.23661	7.34087	7.3719	1428078_at	-0.0333181	7.27488	0.818322	-0.238695	0.160485	-7.50434	1428078_at	0610013E23Rik	RIKEN cDNA 0610013E23 gene	11	86300851	AK002624	76892	11 C	Mm.262707	10349636, 11042159, 11076861, 11217851, 12466851, 12477932, 16141072, 16141073	GO:0016021: integral to membrane, GO:0005515: protein binding, GO:0008270: zinc ion binding, GO:0046872: metal ion binding
1456294_at	3.38388	3.37727	3.28663	3.38391	3.27925	3.90409	3.42266	3.34974	1456294_at	0.131013	3.42343	0.363191	0.973954	0.106954	-7.02924	1456294_at	0610013E23Rik	RIKEN cDNA 0610013E23 gene	11	86300851	AV228714	76892	11 C	Mm.262707	10349636, 11042159, 11076861, 11217851, 12466851, 12477932, 16141072, 16141073	GO:0016021: integral to membrane, GO:0005515: protein binding, GO:0008270: zinc ion binding, GO:0046872: metal ion binding
1432532_at	2.42015	2.31929	2.30556	2.32723	2.30763	2.32751	2.29634	2.32689	1432532_at	-0.0284659	2.32883	0.327716	-1.05376	0.101671	-6.94888	1432532_at	0610025J13Rik	RIKEN cDNA 0610025J13 gene	4		AK021025	78687	4 C6	Mm.160113	10349636, 11042159, 11076861, 11217851, 12466851, 16141072, 16141073
1430417_s_at	8.40796	8.33647	8.71102	8.97078	9.54719	9.44755	9.32047	9.53346	1430417_s_at	0.855609	9.03436	0.000657776	5.8855	0.00127563	-0.520376	1430417_s_at	0610025P10Rik	RIKEN cDNA 0610025P10 gene	11	69718085	AK002679	216860	11 B3	Mm.268347	8889548, 10349636, 10922068, 11042159, 11076861, 11217851, 12466851, 12477932, 15368895, 15782199, 16141072, 16141073
1453243_at	3.64877	3.63697	3.63877	3.64742	3.63378	3.69675	3.62177	3.64189	1453243_at	0.00556465	3.64576	0.769072	0.305475	0.153313	-7.4838	1453243_at	0610030E20Rik	RIKEN cDNA 0610030E20 gene	6		AV031869	68364	6 C3	Mm.52711	10349636, 11042159, 11076861, 11217851, 12466851, 12477932, 16141072, 16141073
1435538_at	8.51338	8.40756	8.29769	8.52034	8.51042	8.6309	8.50816	8.58927	1435538_at	0.124947	8.49722	0.06686	2.17589	0.0404915	-5.48192	1435538_at	0610030E20Rik	RIKEN cDNA 0610030E20 gene	6		BE553868	68364	6 C3	Mm.52711	10349636, 11042159, 11076861, 11217851, 12466851, 12477932, 16141072, 16141073
1431199_at	2.3251	2.30671	2.29361	2.32354	2.28978	2.31748	2.28608	2.3159	1431199_at	-0.00992854	2.30727	0.498331	-0.714831	0.123984	-7.2552	1431199_at	0610031G08Rik	RIKEN cDNA 0610031G08 gene	17		BG271102	75393		Mm.370478	10349636, 11042159, 11076861, 11217851, 12466851, 16141072, 16141073
1416830_at	8.22819	8.43669	8.47858	8.12433	7.74093	7.47827	7.64292	7.67356	1416830_at	-0.683028	7.97544	0.000198881	-7.18406	0.000544206	0.799543	1416830_at	0610031J06Rik	RIKEN cDNA 0610031J06 gene	3	88410949	NM_020003	56700	3 F1	Mm.256034	8889548, 10349636, 10922068, 11042159, 11076861, 11125038, 11217851, 11444019, 12466851, 12477932, 15782199, 16141072, 16141073	GO:0005615: extracellular space, GO:0016021: integral to membrane
1439679_at	2.92252	2.88326	2.85892	2.91423	2.85234	2.89135	2.87384	2.89452	1439679_at	-0.0167243	2.88637	0.403249	-0.890745	0.112508	-7.10787	1439679_at	0610031J06Rik	RIKEN cDNA 0610031J06 gene	3	88410949	AV318990	56700	3 F1	Mm.256034	8889548, 10349636, 10922068, 11042159, 11076861, 11125038, 11217851, 11444019, 12466851, 12477932, 15782199, 16141072, 16141073	GO:0005615: extracellular space, GO:0016021: integral to membrane
1455216_at	2.11357	2.09909	2.09325	2.10872	2.08718	2.10629	2.07713	2.10726	1455216_at	-0.0091914	2.09906	0.4772	-0.75178	0.121848	-7.2265	1455216_at	0610031J06Rik	RIKEN cDNA 0610031J06 gene	3	88410949	BI408433	56700	3 F1	Mm.256034	8889548, 10349636, 10922068, 11042159, 11076861, 11125038, 11217851, 11444019, 12466851, 12477932, 15782199, 16141072, 16141073	GO:0005615: extracellular space, GO:0016021: integral to membrane
1449645_s_at	9.60974	9.52463	9.93421	8.40587	10.3166	10.093	10.5013	10.305	1449645_s_at	0.935365	9.8363	0.023123	2.91234	0.0183792	-4.38766	1449645_s_at	0610031J06Rik	RIKEN cDNA 0610031J06 gene	3	88410949	AL024092	56700	3 F1	Mm.256034	8889548, 10349636, 10922068, 11042159, 11076861, 11125038, 11217851, 11444019, 12466851, 12477932, 15782199, 16141072, 16141073	GO:0005615: extracellular space, GO:0016021: integral to membrane
1432291_at	2.34306	2.32933	2.32508	2.3371	2.31895	2.33432	2.31821	2.33322	1432291_at	-0.00746821	2.32991	0.507317	-0.699432	0.12501	-7.2668	1432291_at	0610033M10Rik	RIKEN cDNA 0610033M10 gene	6		AK002748	74093		Mm.410871	10349636, 11042159, 11076861, 11217851, 12466851, 16141072, 16141073
1425043_s_at	2.79461	3.72248	2.76202	2.78961	2.77202	2.78405	2.70168	2.78375	1425043_s_at	-0.256804	2.88878	0.284162	-1.16183	0.0954934	-6.83295	1425043_s_at	0610037D15Rik	RIKEN cDNA 0610037D15 gene	4	116206860	BC022733	68394	4 D1	Mm.425201	8889548, 10349636, 11042159, 11076861, 11217851, 12466851, 12477932, 16141072, 16141073
1453639_s_at	2.82803	2.80611	2.77597	2.82095	2.79508	2.81382	2.77956	2.81578	1453639_s_at	-0.0067039	2.80441	0.692317	-0.412862	0.142654	-7.44056	1453639_s_at	0610037D15Rik	RIKEN cDNA 0610037D15 gene	4	116206860	AK016995	68394	4 D1	Mm.425201	8889548, 10349636, 11042159, 11076861, 11217851, 12466851, 12477932, 16141072, 16141073
1426468_at	8.63439	8.94414	8.53962	8.36111	8.36221	8.19833	8.51439	8.24019	1426468_at	-0.291034	8.4743	0.0647332	-2.19799	0.0395631	-5.44947	1426468_at	0610037L13Rik	RIKEN cDNA 0610037L13 gene	4	107387830	AK002776	74098	4 C7	Mm.274853	8889548, 10349636, 11042159, 11076861, 11217851, 12466851, 12477932, 16141072, 16141073
1438343_at	3.53693	3.3866	3.31331	3.43273	3.34663	3.39669	3.34885	3.39652	1438343_at	-0.045221	3.39478	0.365336	-0.969326	0.107272	-7.03376	1438343_at	0610037L13Rik	RIKEN cDNA 0610037L13 gene	4	107387830	BB044881	74098	4 C7	Mm.274853	8889548, 10349636, 11042159, 11076861, 11217851, 12466851, 12477932, 16141072, 16141073
1429879_at	2.84414	2.80533	2.77129	2.81828	2.77772	2.78169	2.76225	2.79628	1429879_at	-0.0302734	2.79462	0.138837	-1.6746	0.0663514	-6.19433	1429879_at	0610037L13Rik	RIKEN cDNA 0610037L13 gene	4	107387830	AK003575	74098	4 C7	Mm.274853	8889548, 10349636, 11042159, 11076861, 11217851, 12466851, 12477932, 16141072, 16141073
1426467_s_at	7.60927	7.38325	7.63259	7.60741	8.23197	7.85063	7.89865	7.92986	1426467_s_at	0.419649	7.76796	0.00382685	4.28222	0.00469739	-2.45428	1426467_s_at	0610037L13Rik	RIKEN cDNA 0610037L13 gene	4	107387830	AK002776	74098	4 C7	Mm.274853	8889548, 10349636, 11042159, 11076861, 11217851, 12466851, 12477932, 16141072, 16141073
1456370_s_at	5.62629	5.37066	5.63258	5.2356	5.60704	5.61895	6.60211	6.4214	1456370_s_at	0.596093	5.76433	0.057824	2.2752	0.0364954	-5.33562	1456370_s_at	0610037L13Rik	RIKEN cDNA 0610037L13 gene	4	107387830	BB044881	74098	4 C7	Mm.274853	8889548, 10349636, 11042159, 11076861, 11217851, 12466851, 12477932, 16141072, 16141073
1431008_at	2.35307	2.30535	2.29673	2.33787	2.29573	2.31079	2.23976	2.31145	1431008_at	-0.0338224	2.30635	0.171178	-1.52833	0.0749664	-6.38885	1431008_at	0610037M15Rik	RIKEN cDNA 0610037M15 gene	17		BG916808	68395		Mm.33263	10349636, 11042159, 11076861, 11217851, 12466851, 12477932, 16141072, 16141073
1451187_at	11.5451	11.5989	11.6882	11.1199	11.3651	11.2919	11.4992	11.4103	1451187_at	-0.0963707	11.4398	0.467083	-0.769858	0.120629	-7.21201	1451187_at	0610037P05Rik	RIKEN cDNA 0610037P05 gene	16	-14212823	BC011300	66086	16 B1	Mm.42072	10349636, 11042159, 11076861, 11217851, 12466851, 12477932, 16141072, 16141073
1430930_at	1.74345	1.7332	1.71987	1.74449	1.7294	1.74059	1.72277	1.74076	1430930_at	-0.00187095	1.73432	0.873865	-0.164788	0.168854	-7.52127	1430930_at	0610038B21Rik	RIKEN cDNA 0610038B21 gene	8		AK002788	70345		Mm.165974	10349636, 11042159, 11076861, 11217851, 12466851, 16141072, 16141073
1425299_s_at	11.965	12.3158	12.0085	11.9095	12.1118	12.0218	11.9451	11.8032	1425299_s_at	-0.0792632	12.0101	0.476293	-0.75339	0.121712	-7.22522	1425299_s_at	0610038D11Rik	RIKEN cDNA 0610038D11 gene	19	6976741	BC019418	67674	19 E1	Mm.318804, Mm.371597	8889548, 10349636, 10922068, 11042159, 11076861, 11217851, 12466851, 12477932, 16141072, 16141073
1460375_at	1.6573	1.64318	1.64091	1.65268	1.64123	1.65116	1.63915	1.64965	1460375_at	-0.00321844	1.64691	0.761841	-0.315404	0.152251	-7.48033	1460375_at	0610038D11Rik	RIKEN cDNA 0610038D11 gene	19	6976741	BC019418	67674	19 E1	Mm.318804, Mm.371597	8889548, 10349636, 10922068, 11042159, 11076861, 11217851, 12466851, 12477932, 16141072, 16141073
1452941_at	7.57042	7.69494	7.57569	7.10082	7.59008	7.60224	7.56383	7.58495	1452941_at	0.0998051	7.53537	0.446174	0.808091	0.118095	-7.18042	1452941_at	0610038F07Rik	RIKEN cDNA 0610038F07 gene	19	-10568684	AV078077	66072	19 A	Mm.180063, Mm.293980	8889548, 10349636, 10834841, 10922068, 11042159, 11076861, 11125038, 11217851, 12466851, 12477932, 16141072, 16141073	GO:0005615: extracellular space
1428880_at	8.04541	8.38643	7.97039	7.68271	8.9592	8.77121	9.22156	8.90875	1428880_at	0.943941	8.49321	0.000692346	5.83409	0.00132745	-0.576867	1428880_at	0610038F07Rik	RIKEN cDNA 0610038F07 gene	19	-10568684	AV078077	66072	19 A	Mm.180063, Mm.293980	8889548, 10349636, 10834841, 10922068, 11042159, 11076861, 11125038, 11217851, 12466851, 12477932, 16141072, 16141073	GO:0005615: extracellular space
1431583_at	2.08796	2.07961	2.0698	2.08459	2.2552	2.08499	2.05647	2.08662	1431583_at	0.040327	2.10065	0.38572	0.926353	0.110188	-7.07489	1431583_at	0610038L08Rik	RIKEN cDNA 0610038L08 gene	17		AK002805	74092	17 A3.3	Mm.396264	10349636, 11042159, 11076861, 11217851, 12466851, 16141072, 16141073
1430761_at	2.20041	2.18621	2.17117	2.23537	2.17075	2.19304	2.16298	2.19556	1430761_at	-0.017708	2.18944	0.34529	-1.01342	0.104378	-6.99009	1430761_at	0610039K10Rik	RIKEN cDNA 0610039K10 gene	2		AK002842	68386	2 H3	Mm.218473	10349636, 11042159, 11076861, 11217851, 12466851, 16141072, 16141073
1432770_at	1.97716	1.9672	1.9593	1.97421	1.95756	1.97153	1.94834	1.97414	1432770_at	-0.0065748	1.96618	0.581379	-0.578578	0.131546	-7.35003	1432770_at	0610040A22Rik	RIKEN cDNA 0610040A22 gene	13		AK002857	68376		Mm.261564	10349636, 11042159, 11076861, 11217851, 12466851, 16141072, 16141073
1432771_at	2.16035	2.14618	2.13116	2.15459	2.14061	2.15265	2.12189	2.15326	1432771_at	-0.00596571	2.14509	0.657189	-0.463757	0.138475	-7.41577	1432771_at	0610040A22Rik	RIKEN cDNA 0610040A22 gene	13		AK002857	68376		Mm.261564	10349636, 11042159, 11076861, 11217851, 12466851, 16141072, 16141073
1447886_at	2.69482	2.68083	2.67549	2.68875	2.67417	2.68712	2.67069	2.68939	1447886_at	-0.00463035	2.68266	0.682846	-0.42646	0.141475	-7.4342	1447886_at	0610040B09Rik	RIKEN cDNA 0610040B09 gene	11		AV302770	75395		Mm.207	10349636, 11042159, 11076861, 11217851, 12466851, 15172686, 16141072, 16141073
1445557_at	3.87134	3.54231	4.04163	3.56007	3.49747	3.55106	3.4617	2.62621	1445557_at	-0.469728	3.51898	0.0873384	-1.99333	0.0490861	-5.7475	1445557_at	0610040B10Rik	RIKEN cDNA 0610040B10 gene	5		BB807032	67672	5 G2	Mm.30983	10349636, 11042159, 11076861, 11217851, 12466851, 16141072, 16141073
1456161_at	3.39378	3.27862	3.26493	3.55751	3.21778	3.28711	2.86427	3.2871	1456161_at	-0.209647	3.26889	0.110299	-1.83341	0.0573694	-5.97499	1456161_at	0610040B10Rik	RIKEN cDNA 0610040B10 gene	5		BE198048	67672	5 G2	Mm.30983	10349636, 11042159, 11076861, 11217851, 12466851, 16141072, 16141073
1423133_at	8.67626	9.15503	8.87488	9.05828	9.56334	9.65068	9.64111	9.58299	1423133_at	0.668416	9.27532	0.000333806	6.59778	0.000788428	0.228118	1423133_at	0610040D20Rik	RIKEN cDNA 0610040D20 gene	9	14251015	BG071645	66070	9 A3	Mm.245938	10349636, 10725249, 10873569, 10922068, 11042159, 11076861, 11217851, 12466851, 12477932, 16141072, 16141073	GO:0000398: nuclear mRNA splicing, via spliceosome, GO:0008150: biological_process, GO:0005575: cellular_component, GO:0005681: spliceosome, GO:0003674: molecular_function
1442672_at	2.20476	2.18726	2.16751	2.19605	2.18335	2.19395	2.18197	2.19246	1442672_at	-0.000959106	2.18842	0.939207	-0.0791081	0.178711	-7.53318	1442672_at	0610040F04Rik	RIKEN cDNA 0610040F04 gene	6		BB196580	75394	6 E2	Mm.395061	10349636, 11042159, 11076861, 11217851, 12466851, 16141072, 16141073
1449639_at	3.91562	3.62869	4.02588	5.29547	3.57859	3.71264	3.55288	3.62203	1449639_at	-0.599878	3.91648	0.128581	-1.72775	0.0631158	-6.12178	1449639_at	0610040J01Rik	RIKEN cDNA 0610040J01 gene	5	64091498	AA597087	76261	5 C3.1	Mm.38143	10349636, 11042159, 11076861, 11217851, 12466851, 12477932, 16141072, 16141073
1424404_at	2.64635	2.78742	3.02784	3.30692	2.43443	2.61699	2.56914	2.61781	1424404_at	-0.38254	2.75086	0.0313142	-2.69877	0.0230159	-4.70526	1424404_at	0610040J01Rik	RIKEN cDNA 0610040J01 gene	5	64091498	BC004797	76261	5 C3.1	Mm.38143	10349636, 11042159, 11076861, 11217851, 12466851, 12477932, 16141072, 16141073
1432661_at	2.73964	2.716	2.68414	2.75232	2.69807	2.72216	2.68347	2.72423	1432661_at	-0.0160426	2.71501	0.428991	-0.840461	0.115928	-7.15269	1432661_at	0610042E11Rik	RIKEN cDNA 0610042E11 gene	2		AK002906	74095		Mm.244835	10349636, 11042159, 11076861, 11217851, 12466851, 16141072, 16141073
1432662_at	2.12213	2.10841	2.10478	2.11817	2.09922	2.11471	2.08586	2.11599	1432662_at	-0.00942526	2.10866	0.455541	-0.790814	0.119261	-7.19485	1432662_at	0610042E11Rik	RIKEN cDNA 0610042E11 gene	2		AK002906	74095		Mm.244835	10349636, 11042159, 11076861, 11217851, 12466851, 16141072, 16141073
1454126_at	2.11186	2.09971	2.08401	2.11136	2.08648	2.106	2.07381	2.10702	1454126_at	-0.00840773	2.09753	0.548036	-0.631746	0.128795	-7.31514	1454126_at	0710001A04Rik	RIKEN cDNA 0710001A04 gene	18		AK002931	68402		Mm.266435	10349636, 11042159, 11076861, 11217851, 12466851, 16141072, 16141073
1428989_at	5.97154	6.38631	5.40101	6.47461	6.61552	6.86478	6.61579	7.22187	1428989_at	0.771121	6.44393	0.0234818	2.90141	0.0185893	-4.40386	1428989_at	0710001D07Rik	RIKEN cDNA 0710001D07 gene	17		AK002941	67679		Mm.392588	8889548, 10349636, 11042159, 11076861, 11217851, 12466851, 15226823, 16141072, 16141073
1439289_s_at	2.81623	2.68749	2.66798	2.78706	2.6648	2.6976	2.6324	2.69644	1439289_s_at	-0.0668806	2.70625	0.124163	-1.7519	0.0618257	-6.08852	1439289_s_at	0710005I19Rik	RIKEN cDNA 0710005I19 gene	7	16118316	BB197516	71691	7 A2	Mm.275673	10349636, 11042159, 11076861, 11217851, 12466851, 12477932, 16141072, 16141073
1439288_at	7.724	7.46733	7.46787	7.58831	7.45544	7.53099	7.49546	7.56315	1439288_at	-0.0506151	7.53657	0.440286	-0.819082	0.117384	-7.17111	1439288_at	0710005I19Rik	RIKEN cDNA 0710005I19 gene	7	16118316	BB197516	71691	7 A2	Mm.275673	10349636, 11042159, 11076861, 11217851, 12466851, 12477932, 16141072, 16141073
1436060_at	4.54074	4.51535	4.72453	4.51605	4.2138	4.51447	4.49929	4.51273	1436060_at	-0.139095	4.50462	0.143332	-1.65247	0.0675741	-6.22427	1436060_at	0710005M24Rik	RIKEN cDNA 0710005M24 gene	3	13454213	BB480659	76897	3 A1	Mm.121014, Mm.422625	8889548, 10349636, 11042159, 11076861, 11217851, 12466851, 12477932, 16141072, 16141073	GO:0030529: ribonucleoprotein complex, GO:0000166: nucleotide binding, GO:0003676: nucleic acid binding
1454715_at	7.82041	8.30277	8.83902	8.24103	9.5559	9.29679	9.79484	9.5958	1454715_at	1.26003	8.93082	0.000729162	5.78241	0.00137844	-0.633999	1454715_at	0710005M24Rik	RIKEN cDNA 0710005M24 gene	3	13454213	BB170143	76897	3 A1	Mm.121014, Mm.422625	8889548, 10349636, 11042159, 11076861, 11217851, 12466851, 12477932, 16141072, 16141073	GO:0030529: ribonucleoprotein complex, GO:0000166: nucleotide binding, GO:0003676: nucleic acid binding
1424311_at	11.3137	11.5957	11.7699	11.2359	11.4538	11.2131	11.4124	11.2562	1424311_at	-0.144912	11.4063	0.297995	-1.12612	0.0975015	-6.87213	1424311_at	0710008K08Rik	RIKEN cDNA 0710008K08 gene	8	11497573	BC019538	69225	8 A2	Mm.64911	8889548, 10349636, 11042159, 11076861, 11217851, 12466851, 12477932, 15782199, 16141072, 16141073, 16565260	GO:0016301: kinase activity
1440461_at	6.82762	6.83747	7.72258	6.38468	6.70893	5.6993	7.60639	6.85591	1440461_at	-0.225457	6.83036	0.632965	-0.499641	0.136012	-7.39667	1440461_at	0910001A06Rik	RIKEN cDNA 0910001A06 gene	15	-63758762	BB229269	223601	15 D1	Mm.246108	8889548, 10349636, 11042159, 11076861, 11125038, 11217851, 12466851, 12477932, 15782199, 16141072, 16141073
1423829_at	11.3599	11.2539	11.2379	11.0241	11.059	11.0881	11.0736	10.9471	1423829_at	-0.177048	11.1304	0.0463898	-2.4264	0.0308809	-5.1113	1423829_at	0910001A06Rik	RIKEN cDNA 0910001A06 gene	15	-63758762	BC011343	223601	15 D1	Mm.246108	8889548, 10349636, 11042159, 11076861, 11125038, 11217851, 12466851, 12477932, 15782199, 16141072, 16141073
1458051_at	2.23826	2.22863	2.49652	2.25039	2.21359	2.23712	2.20548	2.23872	1458051_at	-0.0797279	2.26359	0.237074	-1.29549	0.0885938	-6.67932	1458051_at	0910001A06Rik	RIKEN cDNA 0910001A06 gene	15	-63758762	BB242501	223601	15 D1	Mm.246108	8889548, 10349636, 11042159, 11076861, 11125038, 11217851, 12466851, 12477932, 15782199, 16141072, 16141073
1446414_at	2.96997	2.93552	2.88867	2.96094	2.92007	2.94564	2.90879	2.94369	1446414_at	-0.00923078	2.93416	0.67524	-0.437446	0.140501	-7.42893	1446414_at	0910001A06Rik	RIKEN cDNA 0910001A06 gene	15	-63758762	BB050456	223601	15 D1	Mm.246108	8889548, 10349636, 11042159, 11076861, 11125038, 11217851, 12466851, 12477932, 15782199, 16141072, 16141073
1436088_at	8.37648	8.42602	8.88406	8.633	9.12436	8.71116	9.04084	8.97059	1436088_at	0.381846	8.77081	0.0275654	2.78816	0.020934	-4.57212	1436088_at	0910001A06Rik	RIKEN cDNA 0910001A06 gene	15	-63758762	AV033641	223601	15 D1	Mm.246108	8889548, 10349636, 11042159, 11076861, 11125038, 11217851, 12466851, 12477932, 15782199, 16141072, 16141073
1434214_at	7.27293	8.01535	7.56176	7.54588	7.84842	7.73069	7.73942	7.5962	1434214_at	0.129703	7.66383	0.422525	0.852883	0.115092	-7.14181	1434214_at	0910001L09Rik	RIKEN cDNA 0910001L09 gene	5	138485518	BI525016	66096	5 G2	Mm.206901	8889548, 10349636, 11042159, 11076861, 11217851, 12466851, 12477932, 15226823, 16141072, 16141073
1457715_at	2.76567	2.75545	2.72955	2.77053	2.75327	2.75949	2.7055	2.75909	1457715_at	-0.010958	2.74982	0.550495	-0.62776	0.129009	-7.31785	1457715_at	1010001B22Rik	RIKEN cDNA 1010001B22 gene	5		AW987535	75403		Mm.427742	10349636, 11042159, 11076861, 11217851, 12466851, 16141072, 16141073
1454127_at	2.4784	2.44905	2.43548	2.47997	2.41824	2.4564	2.40498	2.45852	1454127_at	-0.0261935	2.44763	0.204649	-1.40163	0.0823181	-6.55018	1454127_at	1010001I08Rik	RIKEN cDNA 1010001I08 gene			AK003123	68433			10349636, 11042159, 11076861, 11217851, 12466851, 16141072, 16141073
1454660_at	2.7274	2.68709	2.67289	2.70261	2.67193	2.6952	2.62521	2.69524	1454660_at	-0.0256009	2.6847	0.26294	-1.21954	0.0924779	-6.76793	1454660_at	1100001E04Rik	RIKEN cDNA 1100001E04 gene	X	45715076	BB367590	75404	X A4	Mm.44305	10349636, 11042159, 11076861, 11217851, 12466851, 16141072, 16141073	GO:0007165: signal transduction, GO:0005622: intracellular
1434484_at	3.45776	3.43441	3.42048	3.87387	3.42184	3.43882	3.40231	3.4401	1434484_at	-0.120862	3.4862	0.280011	-1.17282	0.0949617	-6.82072	1434484_at	1100001G20Rik	RIKEN cDNA 1100001G20 gene	11	83563193	AV006463	66107	11 C	Mm.902	10349636, 11042159, 11076861, 11217851, 12466851, 12477932, 16141072, 16141073, 16936091
1448786_at	2.20302	2.1953	2.18223	2.20204	2.18836	2.20124	2.17739	2.15714	1448786_at	-0.0146155	2.18834	0.312176	-1.0909	0.0994056	-6.90994	1448786_at	1100001H23Rik	RIKEN cDNA 1100001H23 gene	6	-136576266	NM_025806	66857	6 G1	Mm.3311	10349636, 11042159, 11076861, 11217851, 12466851, 12477932, 16141072, 16141073	GO:0005615: extracellular space
1438655_a_at	14.3059	14.4789	14.3019	14.3805	14.2928	14.2208	14.2853	14.2029	1438655_a_at	-0.116368	14.3086	0.037359	-2.57593	0.0263861	-4.88847	1438655_a_at	1100001I22Rik	RIKEN cDNA 1100001I22 gene	3	-130715992, -130715985	AV057789	68436	3 G3	Mm.140568, Mm.391636	8889548, 10349636, 10922068, 11042159, 11076861, 11217851, 12466851, 12477932, 16141072, 16141073	GO:0006412: translation, GO:0005622: intracellular, GO:0005840: ribosome, GO:0030529: ribonucleoprotein complex, GO:0003735: structural constituent of ribosome
1427875_a_at	13.1648	13.2271	13.0642	13.0144	13.2377	13.2024	13.3429	13.2519	1427875_a_at	0.141109	13.1882	0.0348036	2.62513	0.0249839	-4.81508	1427875_a_at	1100001I22Rik	RIKEN cDNA 1100001I22 gene	3	-130715992, -130715985	BG794429	68436	3 G3	Mm.140568, Mm.391636	8889548, 10349636, 10922068, 11042159, 11076861, 11217851, 12466851, 12477932, 16141072, 16141073	GO:0006412: translation, GO:0005622: intracellular, GO:0005840: ribosome, GO:0030529: ribonucleoprotein complex, GO:0003735: structural constituent of ribosome
1458130_at	7.05111	6.93328	6.88131	6.88082	6.80652	6.88294	6.94059	6.64314	1458130_at	-0.118334	6.87746	0.143552	-1.6514	0.0676421	-6.2257	1458130_at	1110001A07Rik	RIKEN cDNA 1110001A07 gene	11	86925455	BB539454	66140	11 C	Mm.45008	10349636, 10725249, 10922068, 11042159, 11076861, 11217851, 12466851, 12477932, 16141072, 16141073	GO:0007049: cell cycle, GO:0007067: mitosis, GO:0051301: cell division
1447413_at	2.5199	2.50738	2.49522	2.51399	2.50145	2.51186	2.499	2.51146	1447413_at	-0.00317917	2.50753	0.777855	-0.293462	0.154527	-7.48786	1447413_at	1110001A07Rik	RIKEN cDNA 1110001A07 gene	11	86925455	AW492960	66140	11 C	Mm.45008	10349636, 10725249, 10922068, 11042159, 11076861, 11217851, 12466851, 12477932, 16141072, 16141073	GO:0007049: cell cycle, GO:0007067: mitosis, GO:0051301: cell division
1423440_at	9.27072	8.09055	8.41741	8.47159	8.61	8.68081	8.71292	8.69985	1423440_at	0.113326	8.61923	0.645524	0.480952	0.13723	-7.40678	1423440_at	1110001A07Rik	RIKEN cDNA 1110001A07 gene	11	86925455	AK003196	66140	11 C	Mm.45008	10349636, 10725249, 10922068, 11042159, 11076861, 11217851, 12466851, 12477932, 16141072, 16141073	GO:0007049: cell cycle, GO:0007067: mitosis, GO:0051301: cell division
1437480_at	10.5898	10.5471	10.5722	10.3608	10.9132	10.9139	10.9704	10.842	1437480_at	0.392383	10.7137	0.000233159	6.99988	0.000606435	0.624121	1437480_at	1110001A07Rik	RIKEN cDNA 1110001A07 gene	11	86925455	BB071833	66140	11 C	Mm.45008	10349636, 10725249, 10922068, 11042159, 11076861, 11217851, 12466851, 12477932, 16141072, 16141073	GO:0007049: cell cycle, GO:0007067: mitosis, GO:0051301: cell division
1435755_at	8.55167	9.28975	8.5913	8.50308	8.47153	8.28848	8.47079	8.38534	1435755_at	-0.329914	8.56899	0.1089	-1.84218	0.0568979	-5.96267	1435755_at	1110001A16Rik	RIKEN cDNA 1110001A16 gene	17		BB609468	68554		Mm.391820	10349636, 10922068, 11042159, 11076861, 11217851, 12466851, 16141072, 16141073
1429072_at	2.67718	2.66368	2.64247	2.68451	2.63657	2.67256	2.63307	2.6726	1429072_at	-0.0132601	2.66033	0.440356	-0.818951	0.117389	-7.17122	1429072_at	1110001D15Rik	RIKEN cDNA 1110001D15 gene	9	-105847554	AK003211	68553	9 F1	Mm.28854, Mm.302139	10349636, 10922068, 11042159, 11076861, 11217851, 12466851, 16141072, 16141073	GO:0007229: integrin-mediated signaling pathway
1416367_at	6.89333	7.71567	6.8799	7.01682	6.72424	6.88412	6.46859	6.82499	1416367_at	-0.400944	6.92596	0.0923677	-1.95503	0.0508623	-5.80248	1416367_at	1110001J03Rik	RIKEN cDNA 1110001J03 gene	6	38464468	NM_025363	66117	6 B1	Mm.158971	10349636, 11042159, 11076861, 11217851, 12466851, 12477932, 16141072, 16141073, 16919269
1434697_at	11.9963	11.803	12.0072	12.0528	12.528	12.5202	12.2968	12.4071	1434697_at	0.473206	12.2014	0.000379517	6.45836	0.000860905	0.0864713	1434697_at	1110001P04Rik	RIKEN cDNA 1110001P04 gene	9		BI692575	76296		Mm.28869	10349636, 11042159, 11076861, 11217851, 12466851, 16141072, 16141073
1448388_a_at	12.6021	12.26	12.4494	12.4151	12.0176	12.1268	12.2143	12.2325	1448388_a_at	-0.283857	12.2897	0.0100825	-3.51885	0.00974457	-3.50396	1448388_a_at	1110002B05Rik	RIKEN cDNA 1110002B05 gene	12	-55566999	NM_134054	104725	12 C1	Mm.292775	10349636, 10725249, 11042159, 11076861, 11217851, 12466851, 12477932, 15782199, 16110338, 16141072, 16141073	GO:0016020: membrane, GO:0016021: integral to membrane
1447870_x_at	2.62427	2.61012	2.64193	2.72627	2.58865	2.61663	2.57142	2.61757	1447870_x_at	-0.0520783	2.62461	0.106755	-1.85584	0.0561612	-5.94344	1447870_x_at	1110002E22Rik	RIKEN cDNA 1110002E22 gene	3		BB099116	67816		Mm.45669, Mm.409060	8889548, 10349636, 11042159, 11076861, 11217851, 12466851, 16141072, 16141073
1430786_at	2.39927	2.39066	2.37412	2.40565	2.37596	2.39823	2.36555	2.39622	1430786_at	-0.0084341	2.38821	0.548999	-0.630183	0.128859	-7.3162	1430786_at	1110002E22Rik	RIKEN cDNA 1110002E22 gene	3		BE991102	67816		Mm.45669, Mm.409060	8889548, 10349636, 11042159, 11076861, 11217851, 12466851, 16141072, 16141073
1437336_x_at	12.2846	12.5149	12.2278	12.4758	11.6817	11.6412	11.6055	11.7129	1437336_x_at	-0.71544	12.018	2.15492e-05	-10.2085	0.000133222	3.23815	1437336_x_at	1110002E23Rik	RIKEN cDNA 1110002E23 gene	17	-47149934	AV051733	66119	17 C	Mm.188339	10349636, 11042159, 11076861, 11217851, 12466851, 12477932, 15618518, 16141072, 16141073
1423087_a_at	8.49348	9.58752	8.75038	8.8011	8.87905	8.79596	8.7665	8.6717	1423087_a_at	-0.129819	8.84321	0.582137	-0.57739	0.131602	-7.35078	1423087_a_at	1110002E23Rik	RIKEN cDNA 1110002E23 gene	17	-47149934	BB453951	66119	17 C	Mm.188339	10349636, 11042159, 11076861, 11217851, 12466851, 12477932, 15618518, 16141072, 16141073
1419050_at	2.13932	2.12622	2.10785	2.13408	2.1187	2.13091	2.11122	2.13168	1419050_at	-0.00374214	2.125	0.766095	-0.309559	0.152881	-7.48239	1419050_at	1110002H13Rik	RIKEN cDNA 1110002H13 gene	2	-26883681	NM_025376	66139	2 A3	Mm.330087	10349636, 11042159, 11076861, 11217851, 12466851, 12477932, 15475267, 16141072, 16141073	GO:0005615: extracellular space, GO:0016021: integral to membrane
1452256_at	7.75345	7.75488	7.74269	7.05761	7.70578	7.57761	8.03579	7.71073	1452256_at	0.180324	7.66732	0.366005	0.967887	0.107372	-7.03516	1452256_at	1110002N22Rik	RIKEN cDNA 1110002N22 gene	11	-79952876	AK003325	68550	11 B5	Mm.18466	10349636, 11042159, 11076861, 11217851, 12466851, 12477932, 12696059, 16141072, 16141073	GO:0005634: nucleus, GO:0004518: nuclease activity, GO:0016787: hydrolase activity
1416767_a_at	12.4928	12.583	12.5801	12.5978	12.4473	12.548	12.4124	12.5727	1416767_a_at	-0.0683267	12.5293	0.160919	-1.57172	0.0723704	-6.332	1416767_a_at	1110003E01Rik	RIKEN cDNA 1110003E01 gene	5	-65727889	NM_133697	68552	5 C3.1	Mm.10709, Mm.393232, Mm.395610	8889548, 10349636, 10922068, 11042159, 11076861, 11217851, 12466851, 12477932, 16141072, 16141073	GO:0016020: membrane, GO:0016021: integral to membrane
1435464_at	8.18015	8.33441	8.44285	8.41503	8.51103	8.33506	9.0049	8.32379	1435464_at	0.200587	8.4434	0.249582	1.25792	0.0905223	-6.72357	1435464_at	1110003E01Rik	RIKEN cDNA 1110003E01 gene	5	-65727889	BB701294	68552	5 C3.1	Mm.10709, Mm.393232, Mm.395610	8889548, 10349636, 10922068, 11042159, 11076861, 11217851, 12466851, 12477932, 16141072, 16141073	GO:0016020: membrane, GO:0016021: integral to membrane
1416768_at	10.9379	11.1212	11.1783	11.0544	11.5447	11.4079	11.5851	11.4287	1416768_at	0.418653	11.2823	0.000342434	6.56988	0.000802378	0.199953	1416768_at	1110003E01Rik	RIKEN cDNA 1110003E01 gene	5	-65727889	NM_133697	68552	5 C3.1	Mm.10709, Mm.393232, Mm.395610	8889548, 10349636, 10922068, 11042159, 11076861, 11217851, 12466851, 12477932, 16141072, 16141073	GO:0016020: membrane, GO:0016021: integral to membrane
1429735_at	6.84165	6.72873	7.1164	7.5109	6.23541	5.38547	6.00207	6.41307	1429735_at	-1.04041	6.52921	0.00603035	-3.91524	0.00662141	-2.94891	1429735_at	1110003F05Rik	RIKEN cDNA 1110003F05 gene	17		BB659256	66145		Mm.130694	8889548, 10349636, 11042159, 11076861, 11217851, 12466851, 16141072, 16141073
1441964_at	3.73112	3.85901	3.87272	3.51437	2.97896	2.50257	3.30432	2.56859	1441964_at	-0.905694	3.29146	0.00230246	-4.71287	0.00321512	-1.89871	1441964_at	1110003F05Rik	RIKEN cDNA 1110003F05 gene	17		BB069531	66145		Mm.130694	8889548, 10349636, 11042159, 11076861, 11217851, 12466851, 16141072, 16141073
1429736_at	2.68781	2.63208	2.63093	2.65601	2.60039	2.63732	2.55034	2.63598	1429736_at	-0.045701	2.62886	0.106301	-1.85877	0.0560199	-5.93932	1429736_at	1110003F05Rik	RIKEN cDNA 1110003F05 gene	17		BB659256	66145		Mm.130694	8889548, 10349636, 11042159, 11076861, 11217851, 12466851, 16141072, 16141073
1428926_at	7.21115	7.29242	7.43787	7.0477	7.85486	7.48395	7.87822	7.74888	1428926_at	0.49419	7.49438	0.0036128	4.32986	0.00449154	-2.39148	1428926_at	1110003O08Rik	RIKEN cDNA 1110003O08 gene	8		AK003388	76291	8 E1	Mm.391833	8889548, 10349636, 11042159, 11076861, 11217851, 12466851, 16141072, 16141073
1429058_at	10.3273	10.596	10.016	10.0151	9.75481	9.60596	9.69523	9.86136	1429058_at	-0.509248	9.98397	0.00877947	-3.62381	0.00878829	-3.35501	1429058_at	1110004B13Rik	RIKEN cDNA 1110004B13 gene	11	68887007, 68887005	AK003403	66910	11 B3	Mm.33964	8889548, 10349636, 11042159, 11076861, 11217851, 12466851, 12477932, 16141072, 16141073	GO:0016020: membrane, GO:0016021: integral to membrane
1429059_s_at	4.14324	4.88942	4.08825	4.06026	3.90924	4.10857	4.08095	4.1102	1429059_s_at	-0.243052	4.17377	0.245963	-1.26862	0.0899927	-6.71105	1429059_s_at	1110004B13Rik	RIKEN cDNA 1110004B13 gene	11	68887007, 68887005	AK003403	66910	11 B3	Mm.33964	8889548, 10349636, 11042159, 11076861, 11217851, 12466851, 12477932, 16141072, 16141073	GO:0016020: membrane, GO:0016021: integral to membrane
1429495_at	2.56211	2.52552	2.51174	2.55427	2.50924	2.53093	2.48453	2.5315	1429495_at	-0.0243597	2.52623	0.212892	-1.37331	0.0838833	-6.58521	1429495_at	1110004B13Rik	RIKEN cDNA 1110004B13 gene	11	68887007, 68887005	AV007348	66910	11 B3	Mm.33964	8889548, 10349636, 11042159, 11076861, 11217851, 12466851, 12477932, 16141072, 16141073	GO:0016020: membrane, GO:0016021: integral to membrane
1437682_x_at	8.69148	9.01523	8.82525	8.75851	8.64928	8.65199	8.56775	8.63405	1437682_x_at	-0.196851	8.72419	0.0243481	-2.87573	0.0191159	-4.44196	1437682_x_at	1110004E09Rik	RIKEN cDNA 1110004E09 gene	16	-90814697	AV165159	68001	16 C3.3	Mm.45374	10349636, 11042159, 11076861, 11217851, 12466851, 12466854, 12466855, 12477932, 16141072, 16141073
1435301_at	1.6447	1.63285	1.63025	1.64289	1.62981	1.63918	1.63631	1.64232	1435301_at	-0.000767063	1.63729	0.941224	-0.0764764	0.178974	-7.53342	1435301_at	1110004E09Rik	RIKEN cDNA 1110004E09 gene	16	-90814697	BF460829	68001	16 C3.3	Mm.45374	10349636, 11042159, 11076861, 11217851, 12466851, 12466854, 12466855, 12477932, 16141072, 16141073
1455276_x_at	2.21532	2.19971	2.18851	2.20934	2.18542	2.22234	2.20606	2.20902	1455276_x_at	0.00248968	2.20446	0.851586	0.194284	0.165451	-7.51525	1455276_x_at	1110004E09Rik	RIKEN cDNA 1110004E09 gene	16	-90814697	BF460829	68001	16 C3.3	Mm.45374	10349636, 11042159, 11076861, 11217851, 12466851, 12466854, 12466855, 12477932, 16141072, 16141073
1424315_at	7.31441	7.65994	8.00432	7.82244	8.20355	8.24825	8.17764	8.19674	1424315_at	0.506266	7.95341	0.00832997	3.664	0.00844825	-3.29834	1424315_at	1110004E09Rik	RIKEN cDNA 1110004E09 gene	16	-90814697	BC019533	68001	16 C3.3	Mm.45374	10349636, 11042159, 11076861, 11217851, 12466851, 12466854, 12466855, 12477932, 16141072, 16141073
1423335_at	10.6389	10.7718	10.9668	10.2527	11.1848	11.2384	11.3778	11.2716	1423335_at	0.61061	10.9628	0.00438872	4.16993	0.00521978	-2.60359	1423335_at	1110004F10Rik	RIKEN cDNA 1110004F10 gene	7	115884528	AW545354	56372	7 F3	Mm.24231	10349636, 10922068, 11042159, 11076861, 11125038, 11217851, 12466851, 12477932, 15782199, 16141072, 16141073, 16919269	GO:0008150: biological_process, GO:0005575: cellular_component, GO:0003674: molecular_function
1432584_at	2.23246	2.21644	2.20283	2.23187	2.20256	2.22445	2.19965	2.22467	1432584_at	-0.00806706	2.21687	0.553029	-0.623664	0.129202	-7.32062	1432584_at	1110004M10Rik	RIKEN cDNA 1110004M10 gene	2		AV007471	68464		Mm.330408	10349636, 11042159, 11076861, 11217851, 12466851, 16141072, 16141073
1454286_at	6.72473	6.8002	7.15607	7.22714	7.3113	7.52841	7.71479	7.33046	1454286_at	0.494202	7.22414	0.012671	3.34813	0.0115999	-3.74902	1454286_at	1110004M10Rik	RIKEN cDNA 1110004M10 gene	2		AV007471	68464		Mm.330408	10349636, 11042159, 11076861, 11217851, 12466851, 16141072, 16141073
1451448_a_at	8.96423	9.393	9.54631	9.25011	9.17594	9.25176	9.18641	9.11	1451448_a_at	-0.107385	9.23472	0.398754	-0.899764	0.111939	-7.09961	1451448_a_at	1110005A03Rik	RIKEN cDNA 1110005A03 gene	11	116659689	BC026936	74319	11 E2	Mm.348004	8889548, 10349636, 11042159, 11076861, 11217851, 12466851, 12477932, 16141072, 16141073	GO:0008168: methyltransferase activity, GO:0016740: transferase activity
1430331_at	2.60143	2.57447	2.55105	2.59412	2.55524	2.5847	2.53851	2.58267	1430331_at	-0.0149867	2.57277	0.418847	-0.860007	0.114611	-7.13552	1430331_at	1110005A03Rik	RIKEN cDNA 1110005A03 gene	11	116659689	AK016897	74319	11 E2	Mm.348004	8889548, 10349636, 11042159, 11076861, 11217851, 12466851, 12477932, 16141072, 16141073	GO:0008168: methyltransferase activity, GO:0016740: transferase activity
1453485_s_at	8.22514	8.34699	8.53047	8.18961	8.52063	8.60855	8.52701	8.23107	1453485_s_at	0.148766	8.39743	0.204377	1.40258	0.0822713	-6.54899	1453485_s_at	1110005A03Rik	RIKEN cDNA 1110005A03 gene	11	116659689	AK016897	74319	11 E2	Mm.348004	8889548, 10349636, 11042159, 11076861, 11217851, 12466851, 12477932, 16141072, 16141073	GO:0008168: methyltransferase activity, GO:0016740: transferase activity
1441602_at	2.31328	2.29904	2.25549	2.42789	2.8057	2.31593	2.2805	2.93751	1441602_at	0.260982	2.45442	0.150023	1.62071	0.0695011	-6.26692	1441602_at	1110005A03Rik	RIKEN cDNA 1110005A03 gene	11	116659689	BG072391	74319	11 E2	Mm.348004	8889548, 10349636, 11042159, 11076861, 11217851, 12466851, 12477932, 16141072, 16141073	GO:0008168: methyltransferase activity, GO:0016740: transferase activity
1416095_x_at	11.6766	11.5525	11.491	11.4911	11.6616	11.9069	11.7011	11.9368	1416095_x_at	0.248793	11.6772	0.0156214	3.19439	0.0136371	-3.9724	1416095_x_at	1110005A23Rik	RIKEN cDNA 1110005A23 gene	10	128224867	NM_025364	66118	10 C1	Mm.351579, Mm.372367	8889548, 10349636, 10922068, 11042159, 11076861, 11217851, 12466851, 12477932, 15226823, 15782199, 16141072, 16141073	GO:0006350: transcription, GO:0006355: regulation of transcription, DNA-dependent, GO:0006417: regulation of translation, GO:0005634: nucleus, GO:0003676: nucleic acid binding, GO:0003677: DNA binding, GO:0005515: protein binding
1456626_a_at	8.90078	8.83212	8.94589	8.9402	9.32302	9.65992	9.6211	9.39554	1456626_a_at	0.595149	9.20232	0.000184781	7.27052	0.000517502	0.88065	1456626_a_at	1110005A23Rik	RIKEN cDNA 1110005A23 gene	10	128224867	AV066677	66118	10 C1	Mm.351579, Mm.372367	8889548, 10349636, 10922068, 11042159, 11076861, 11217851, 12466851, 12477932, 15226823, 15782199, 16141072, 16141073	GO:0006350: transcription, GO:0006355: regulation of transcription, DNA-dependent, GO:0006417: regulation of translation, GO:0005634: nucleus, GO:0003676: nucleic acid binding, GO:0003677: DNA binding, GO:0005515: protein binding
1431094_at	8.18205	6.61286	7.86811	7.49342	5.92476	5.84586	5.36937	5.04708	1431094_at	-1.99234	6.54294	0.00113157	-5.35672	0.00189645	-1.11823	1431094_at	1110006E14Rik	RIKEN cDNA 1110006E14 gene	12		AK003491	76286		Mm.151018, Mm.393530	10349636, 11042159, 11076861, 11217851, 12466851, 16141072, 16141073
1451143_at	6.33599	6.66821	6.55298	6.41977	6.79811	6.68963	6.96884	6.93722	1451143_at	0.354212	6.67134	0.00648948	3.85752	0.00699843	-3.02844	1451143_at	1110006G06Rik	RIKEN cDNA 1110006G06 gene	7	-28861271	BC023421	73833	7 B1	Mm.260890	8889548, 10349636, 11042159, 11076861, 11217851, 12466851, 12477932, 16141072, 16141073
1432562_at	2.5411	2.51148	2.49754	2.53361	2.50548	2.52129	2.4786	2.52308	1432562_at	-0.01382	2.51402	0.423483	-0.851034	0.115231	-7.14344	1432562_at	1110006G14Rik	RIKEN cDNA 1110006G14 gene	7		AK003497	68469	7 F1	Mm.435492	10349636, 11042159, 11076861, 11217851, 12466851, 16141072, 16141073
1437451_at	4.53949	3.38515	2.91895	4.28428	2.61027	2.63117	2.56566	2.62981	1437451_at	-1.17274	3.1956	0.013545	-3.29888	0.0122267	-3.82032	1437451_at	1110006O17Rik	RIKEN cDNA 1110006O17 gene	18	-35839062	BB736636	68545	18 B2	Mm.329362	10349636, 11042159, 11076861, 11217851, 12466851, 16141072, 16141073
1420750_at	2.53802	2.51956	2.51572	2.54248	2.51522	2.52626	2.48847	2.52601	1420750_at	-0.0149528	2.52147	0.315635	-1.08251	0.0998719	-6.91882	1420750_at	1110006O24Rik	RIKEN cDNA 1110006O24 gene	5	-115892071	NM_021417	66123	5 F	Mm.133063	10349636, 11042159, 11076861, 11217851, 12466851, 12477932, 16141072, 16141073
1439126_at	4.68234	4.45668	6.05353	4.73152	4.8915	4.68431	4.67987	4.5088	1439126_at	-0.289896	4.83607	0.431739	-0.835223	0.116289	-7.15724	1439126_at	1110007A13Rik	RIKEN cDNA 1110007A13 gene	7	-128487608	BG066813	210711	7 F3	Mm.58882, Mm.434349	8889548, 10349636, 10725249, 10922068, 11042159, 11076861, 11217851, 12466851, 12477932, 15782199, 16141072, 16141073
1445884_at	5.88932	5.85056	5.74996	6.0922	5.8623	5.77656	5.86029	5.87574	1445884_at	-0.0517856	5.86962	0.490319	-0.728716	0.12319	-7.24456	1445884_at	1110007A13Rik	RIKEN cDNA 1110007A13 gene	7	-128487608	AW321863	210711	7 F3	Mm.58882, Mm.434349	8889548, 10349636, 10725249, 10922068, 11042159, 11076861, 11217851, 12466851, 12477932, 15782199, 16141072, 16141073
1447757_x_at	12.15	11.9458	12.2332	12.2203	12.2437	12.3776	12.3404	12.4484	1447757_x_at	0.2152	12.2449	0.0237701	2.89275	0.0187552	-4.4167	1447757_x_at	1110007A13Rik	RIKEN cDNA 1110007A13 gene	7	-128487608	AV033355	210711	7 F3	Mm.58882, Mm.434349	8889548, 10349636, 10725249, 10922068, 11042159, 11076861, 11217851, 12466851, 12477932, 15782199, 16141072, 16141073
1424348_at	8.24272	8.52586	8.64184	7.94986	8.70033	8.50598	8.94262	8.64533	1424348_at	0.358494	8.51932	0.0714025	2.13098	0.0424632	-5.54772	1424348_at	1110007A13Rik	RIKEN cDNA 1110007A13 gene	7	-128487608	BC025641	210711	7 F3	Mm.58882, Mm.434349	8889548, 10349636, 10725249, 10922068, 11042159, 11076861, 11217851, 12466851, 12477932, 15782199, 16141072, 16141073
1431359_a_at	5.94306	5.93568	5.83337	5.86696	6.102	5.93967	6.5402	5.94896	1431359_a_at	0.237941	6.01374	0.12094	1.77003	0.0607823	-6.06342	1431359_a_at	1110007C09Rik	RIKEN cDNA 1110007C09 gene	13	-49214887	AK003526	68480	13 A5	Mm.3336	8889548, 10349636, 11042159, 11076861, 11217851, 12466851, 12477932, 16141072, 16141073	GO:0042981: regulation of apoptosis, GO:0005622: intracellular, GO:0005634: nucleus, GO:0005515: protein binding
1445121_at	2.48978	2.45999	2.43976	2.48135	2.44908	2.46889	2.43811	2.46814	1445121_at	-0.0116649	2.46189	0.479388	-0.747904	0.122072	-7.22957	1445121_at	1110007J02Rik	RIKEN cDNA 1110007J02 gene	14		AV008014	218911	14 B	Mm.272060	10349636, 11042159, 11076861, 11217851, 12466851, 16141072, 16141073
1428528_at	9.60294	9.86394	9.55384	9.42777	9.50532	9.36317	9.33561	9.3499	1428528_at	-0.223624	9.50031	0.049327	-2.38419	0.0324004	-5.17407	1428528_at	1110007L15Rik	RIKEN cDNA 1110007L15 gene	5	139506016	BM124553	67604	5 G2	Mm.270137, Mm.393306	10349636, 10922068, 11042159, 11076861, 11125038, 11217851, 12466851, 12477932, 15226823, 15782199, 16141072, 16141073
1451700_a_at	8.54163	8.66535	8.61834	8.07046	8.49112	8.33321	8.58602	8.26519	1451700_a_at	-0.0550629	8.44641	0.716518	-0.378489	0.145828	-7.45575	1451700_a_at	1110007L15Rik	RIKEN cDNA 1110007L15 gene	5	139506016	BC019557	67604	5 G2	Mm.270137, Mm.393306	10349636, 10922068, 11042159, 11076861, 11125038, 11217851, 12466851, 12477932, 15226823, 15782199, 16141072, 16141073
1427997_at	9.34938	9.37707	9.42905	9.1974	8.68562	8.44433	9.00139	8.74831	1427997_at	-0.618312	9.02907	0.00122846	-5.27957	0.00201832	-1.20866	1427997_at	1110007M04Rik	RIKEN cDNA 1110007M04 gene	4	24988730	BG064890	68493	4 A3	Mm.204831	10349636, 10922068, 11042159, 11076861, 11217851, 12466851, 12477932, 16141072, 16141073
1435333_at	8.73995	8.71982	8.71218	8.07613	8.81567	8.94745	9.09593	8.85305	1435333_at	0.366003	8.74502	0.06011	2.24866	0.0375565	-5.37482	1435333_at	1110007M04Rik	RIKEN cDNA 1110007M04 gene	4	24988730	AV156568	68493	4 A3	Mm.204831	10349636, 10922068, 11042159, 11076861, 11217851, 12466851, 12477932, 16141072, 16141073
1454258_at	1.75211	1.74132	1.74227	1.7505	1.73737	1.74602	1.73654	1.74475	1454258_at	-0.00538126	1.74386	0.598545	-0.551895	0.132918	-7.3665	1454258_at	1110008E08Rik	RIKEN cDNA 1110008E08 gene	16		AK003565	68500	16 C3.3		10349636, 11042159, 11076861, 11217851, 12466851, 16141072, 16141073
1459810_at	6.64437	6.64422	6.73521	7.09424	6.48204	6.54337	6.47234	6.59918	1459810_at	-0.255277	6.65187	0.0450167	-2.44709	0.0301818	-5.08051	1459810_at	1110008F13Rik	RIKEN cDNA 1110008F13 gene	2	156554568	AV111970	67388	2 H2	Mm.29264	10349636, 11042159, 11076861, 11125038, 11217851, 12466851, 12477932, 15782199, 16141072, 16141073	GO:0016021: integral to membrane
1416699_at	12.5573	12.4638	12.5399	12.3859	12.4979	12.4349	12.4914	12.3957	1416699_at	-0.0317831	12.4708	0.495318	-0.720036	0.123739	-7.25124	1416699_at	1110008F13Rik	RIKEN cDNA 1110008F13 gene	2	156554568	NM_026124	67388	2 H2	Mm.29264	10349636, 11042159, 11076861, 11125038, 11217851, 12466851, 12477932, 15782199, 16141072, 16141073	GO:0016021: integral to membrane
1436506_a_at	11.356	11.8162	11.2506	11.379	11.3198	11.232	11.1594	11.2288	1436506_a_at	-0.215461	11.3427	0.119954	-1.77568	0.0604877	-6.05559	1436506_a_at	1110008H02Rik	RIKEN cDNA 1110008H02 gene	1		AW988981	73824		Mm.28311	10349636, 11042159, 11076861, 11217851, 12466851, 16141072, 16141073
1447218_at	1.79006	1.77813	1.77831	1.78513	1.76969	1.78314	1.76205	1.78481	1447218_at	-0.00798297	1.77892	0.48413	-0.739545	0.1226	-7.23614	1447218_at	1110008J03Rik	RIKEN cDNA 1110008J03 gene	5	-120869679	BG071450	100764	5 F	Mm.9654	8889548, 10349636, 10725249, 10922068, 11042159, 11076861, 11217851, 12466851, 12477932, 16141072, 16141073
1457119_at	2.50463	2.49056	2.48478	2.5025	2.48396	2.50064	2.48345	2.49687	1457119_at	-0.00438746	2.49342	0.700893	-0.400621	0.14374	-7.44612	1457119_at	1110008J03Rik	RIKEN cDNA 1110008J03 gene	5	-120869679	BI134152	100764	5 F	Mm.9654	8889548, 10349636, 10725249, 10922068, 11042159, 11076861, 11217851, 12466851, 12477932, 16141072, 16141073
1419333_at	6.41771	6.45657	6.66556	6.34046	6.96658	6.87138	7.23344	7.2689	1419333_at	0.614999	6.77757	0.0010263	5.4494	0.00176835	-1.01071	1419333_at	1110008J03Rik	RIKEN cDNA 1110008J03 gene	5	-120869679	NM_029096	100764	5 F	Mm.9654	8889548, 10349636, 10725249, 10922068, 11042159, 11076861, 11217851, 12466851, 12477932, 16141072, 16141073
1418855_at	3.25039	3.19237	3.15017	3.27681	3.14924	3.20402	3.13391	3.20379	1418855_at	-0.0446967	3.19509	0.218238	-1.35546	0.08502	-6.60708	1418855_at	1110008K04Rik	RIKEN cDNA 1110008K04 gene	3	-92935351	NM_028628	73730	3 F1	Mm.291773	10349636, 11042159, 11076861, 11217851, 12466851, 16141072, 16141073	GO:0008061: chitin binding
1428775_at	6.87699	7.36975	7.49771	6.27644	7.6135	7.24699	7.66797	7.46999	1428775_at	0.494388	7.25242	0.115212	1.80345	0.0589835	-6.01694	1428775_at	1110008L16Rik	RIKEN cDNA 1110008L16 gene	12		AK003589	66132	12 C1	Mm.383213	8889548, 10349636, 10922068, 11042159, 11076861, 11125038, 11217851, 12466851, 12477932, 15368895, 16141072, 16141073
1447982_at	6.38355	6.90479	6.67733	6.3764	6.3333	6.12861	6.18517	6.36443	1447982_at	-0.332643	6.4192	0.0393059	-2.54074	0.0274092	-4.94095	1447982_at	1110008P14Rik	RIKEN cDNA 1110008P14 gene	2	-32201117	C79326	73737	2 B	Mm.27608	10349636, 10725249, 10922068, 11042159, 11076861, 11217851, 12466851, 12477932, 16141072, 16141073
1459890_s_at	6.73476	7.93388	6.64693	6.79601	6.88665	6.84287	6.80992	6.84949	1459890_s_at	-0.180661	6.93756	0.546067	-0.634945	0.128625	-7.31295	1459890_s_at	1110008P14Rik	RIKEN cDNA 1110008P14 gene	2	-32201117	C79326	73737	2 B	Mm.27608	10349636, 10725249, 10922068, 11042159, 11076861, 11217851, 12466851, 12477932, 16141072, 16141073
1423947_at	1.63088	1.62111	1.62052	1.62776	1.61638	1.62578	1.61256	1.62493	1423947_at	-0.00515122	1.62249	0.619043	-0.520587	0.134644	-7.3849	1423947_at	1110008P14Rik	RIKEN cDNA 1110008P14 gene	2	-32201117	BC024615	73737	2 B	Mm.27608	10349636, 10725249, 10922068, 11042159, 11076861, 11217851, 12466851, 12477932, 16141072, 16141073
1433820_a_at	8.42382	8.2747	7.80416	7.92417	7.28546	7.50089	7.33214	7.46768	1433820_a_at	-0.710174	7.75163	0.00184892	-4.90624	0.00273859	-1.65806	1433820_a_at	1110012D08Rik	RIKEN cDNA 1110012D08 gene	10	-128202985	BB489180	73827	10 D3	Mm.24630	8889548, 10349636, 11042159, 11076861, 11217851, 12466851, 12477932, 15782199, 16141072, 16141073
1433821_at	4.73531	5.08891	5.06559	4.73215	4.70548	4.65765	4.72944	4.73323	1433821_at	-0.19904	4.80597	0.074627	-2.1008	0.0438767	-5.59177	1433821_at	1110012D08Rik	RIKEN cDNA 1110012D08 gene	10	-128202985	BB489180	73827	10 D3	Mm.24630	8889548, 10349636, 11042159, 11076861, 11217851, 12466851, 12477932, 15782199, 16141072, 16141073
1442363_at	5.17045	6.00897	5.53942	5.68653	5.41914	4.97182	5.32267	5.44295	1442363_at	-0.3122	5.44524	0.149263	-1.62425	0.0693243	-6.26219	1442363_at	1110012J17Rik	RIKEN cDNA 1110012J17 gene	17	-66241934	BB461471	68617	17 E1.1	Mm.33421	8889548, 10349636, 11042159, 11076861, 11217851, 12466851, 12477932, 12693553, 14613977, 16141072, 16141073
1429053_at	8.8652	9.26514	9.38248	9.4088	9.72421	9.79428	9.70294	9.69561	1429053_at	0.498854	9.47983	0.00442115	4.16394	0.00524214	-2.6116	1429053_at	1110012J17Rik	RIKEN cDNA 1110012J17 gene	17	-66241934	BB795266	68617	17 E1.1	Mm.33421	8889548, 10349636, 11042159, 11076861, 11217851, 12466851, 12477932, 12693553, 14613977, 16141072, 16141073
1451302_at	9.10946	9.52442	9.30411	8.8767	9.27661	9.04735	9.2046	9.06906	1451302_at	-0.0542654	9.17654	0.708683	-0.389559	0.144776	-7.451	1451302_at	1110012L19Rik	RIKEN cDNA 1110012L19 gene	X	66646468	BC024574	68618	X A7.1	Mm.293255	8889548, 10349636, 11042159, 11076861, 11217851, 12466851, 12477932, 16141072, 16141073
1455895_x_at	4.25951	4.24057	4.22405	4.25211	4.23925	4.24725	4.31196	4.24588	1455895_x_at	0.0170271	4.25257	0.417551	0.862531	0.114468	-7.13328	1455895_x_at	1110012M11Rik	RIKEN cDNA 1110012M11 gene	8	74471918	AV012400	73711	8 C1	Mm.307770	8889548, 10349636, 11042159, 11076861, 11125038, 11217851, 12466851, 12477932, 15782199, 16141072, 16141073	GO:0005634: nucleus
1437043_a_at	8.05878	7.9562	8.05545	8.04239	8.11489	7.96172	8.43949	8.31318	1437043_a_at	0.179117	8.11776	0.12293	1.75878	0.0614361	-6.07901	1437043_a_at	1110012M11Rik	RIKEN cDNA 1110012M11 gene	8	74471918	AV012400	73711	8 C1	Mm.307770	8889548, 10349636, 11042159, 11076861, 11125038, 11217851, 12466851, 12477932, 15782199, 16141072, 16141073	GO:0005634: nucleus
1424773_at	7.35682	7.57668	7.46771	6.99999	7.72007	7.66608	7.89271	7.58475	1424773_at	0.365604	7.5331	0.0285434	2.76366	0.0214811	-4.60859	1424773_at	1110012M11Rik	RIKEN cDNA 1110012M11 gene	8	74471918	BC020119	73711	8 C1	Mm.307770	8889548, 10349636, 11042159, 11076861, 11125038, 11217851, 12466851, 12477932, 15782199, 16141072, 16141073	GO:0005634: nucleus
1430885_at	2.30928	2.3002	2.30222	2.3083	2.28442	2.30667	2.27763	2.30821	1430885_at	-0.0107684	2.29962	0.393842	-0.909708	0.111279	-7.09043	1430885_at	1110012N22Rik	RIKEN cDNA 1110012N22 gene	11		AK003645	68515	11 E2	Mm.194594	10349636, 11042159, 11076861, 11217851, 12466851, 12477932, 16141072, 16141073	GO:0016020: membrane
1456468_x_at	1.98506	1.97729	1.96567	1.98476	1.96635	1.98336	1.95785	1.98434	1456468_x_at	-0.00522202	1.97558	0.670762	-0.443941	0.139993	-7.42574	1456468_x_at	1110012N22Rik	RIKEN cDNA 1110012N22 gene	11		BB189996	68515	11 E2	Mm.194594	10349636, 11042159, 11076861, 11217851, 12466851, 12477932, 16141072, 16141073	GO:0016020: membrane
1454893_at	6.04864	6.84768	6.1803	6.21352	6.27034	6.23676	6.56689	6.12701	1454893_at	-0.022285	6.31139	0.909559	-0.117859	0.174276	-7.52883	1454893_at	1110013L07Rik	RIKEN cDNA 1110013L07 gene	3	89269151	BB765852	68521	3 F1	Mm.274708	8889548, 10349636, 11042159, 11076861, 11217851, 12466851, 12477932, 16141072, 16141073
1441234_at	2.41237	2.39197	2.39172	2.40482	2.37374	2.39866	2.37745	2.40064	1441234_at	-0.0126008	2.39392	0.336199	-1.03408	0.102983	-6.96913	1441234_at	1110014J01Rik	RIKEN cDNA 1110014J01 gene	15	-82941198	BE985476	74778	15 E1	Mm.30056, Mm.390187	8889548, 10349636, 11042159, 11076861, 11217851, 12466851, 12477932, 15782199, 16141072, 16141073	GO:0000166: nucleotide binding, GO:0003676: nucleic acid binding, GO:0003723: RNA binding
1456814_at	2.08835	2.08109	2.06549	2.09253	2.06924	2.08614	2.07381	2.08779	1456814_at	-0.00261973	2.08056	0.82648	-0.227757	0.161714	-7.50723	1456814_at	1110014J01Rik	RIKEN cDNA 1110014J01 gene	15	-82941198	BF464756	74778	15 E1	Mm.30056, Mm.390187	8889548, 10349636, 11042159, 11076861, 11217851, 12466851, 12477932, 15782199, 16141072, 16141073	GO:0000166: nucleotide binding, GO:0003676: nucleic acid binding, GO:0003723: RNA binding
1444383_at	2.22838	2.20956	2.19326	2.63536	2.6502	2.22206	2.19547	2.21707	1444383_at	0.00455939	2.31892	0.975543	0.0317927	0.184104	-7.53618	1444383_at	1110014J01Rik	RIKEN cDNA 1110014J01 gene	15	-82941198	AV347845	74778	15 E1	Mm.30056, Mm.390187	8889548, 10349636, 11042159, 11076861, 11217851, 12466851, 12477932, 15782199, 16141072, 16141073	GO:0000166: nucleotide binding, GO:0003676: nucleic acid binding, GO:0003723: RNA binding
1448141_at	7.45626	7.34622	8.00441	7.32121	7.80684	7.45016	7.57278	7.79471	1448141_at	0.1241	7.59408	0.491746	0.726232	0.123374	-7.24648	1448141_at	1110014J01Rik	RIKEN cDNA 1110014J01 gene	15	-82941198	NM_029101	74778	15 E1	Mm.30056, Mm.390187	8889548, 10349636, 11042159, 11076861, 11217851, 12466851, 12477932, 15782199, 16141072, 16141073	GO:0000166: nucleotide binding, GO:0003676: nucleic acid binding, GO:0003723: RNA binding
1453218_at	2.75496	2.71166	2.67989	2.7327	2.67585	2.72221	2.6688	2.72027	1453218_at	-0.0230199	2.70829	0.33036	-1.04759	0.101987	-6.95527	1453218_at	1110014K05Rik	RIKEN cDNA 1110014K05 gene	3	92764649	AK003705	73719	3 F1	Mm.292458	10349636, 11042159, 11076861, 11217851, 12466851, 16141072, 16141073
1456148_a_at	2.09099	2.45263	2.07986	2.08875	2.07432	2.08473	2.06769	2.08223	1456148_a_at	-0.100816	2.12765	0.281362	-1.16923	0.095185	-6.82473	1456148_a_at	1110014K08Rik	RIKEN cDNA 1110014K08 gene	11	116250183	BF318344	319370	11 E2	Mm.258466, Mm.433518	8889548, 10349636, 10922068, 11042159, 11076861, 11217851, 12466851, 12477932, 16141072, 16141073
1436748_at	2.46851	2.44295	2.41979	2.46018	2.43823	2.44968	2.43382	2.44876	1436748_at	-0.00523242	2.44524	0.721197	-0.371902	0.146477	-7.45852	1436748_at	1110014K08Rik	RIKEN cDNA 1110014K08 gene	11	116250183	BE570477	319370	11 E2	Mm.258466, Mm.433518	8889548, 10349636, 10922068, 11042159, 11076861, 11217851, 12466851, 12477932, 16141072, 16141073
1436747_at	11.696	12.0686	11.9349	11.7399	11.9456	11.7636	12.1813	11.9467	1436747_at	0.0994929	11.9096	0.414004	0.869461	0.113986	-7.1271	1436747_at	1110014K08Rik	RIKEN cDNA 1110014K08 gene	11	116250183	BE570477	319370	11 E2	Mm.258466, Mm.433518	8889548, 10349636, 10922068, 11042159, 11076861, 11217851, 12466851, 12477932, 16141072, 16141073
1460487_at	3.16406	3.12231	3.10598	3.61086	3.10075	3.12315	3.09978	3.13109	1460487_at	-0.137106	3.18225	0.267025	-1.20813	0.0932061	-6.78095	1460487_at	1110014L15Rik	RIKEN cDNA 1110014L15 gene	7		AV008900	66127		Mm.278027	10349636, 11042159, 11076861, 11217851, 12466851, 16141072, 16141073
1438205_at	2.25895	2.24424	2.23321	2.25455	2.24269	2.25283	2.22219	2.25407	1438205_at	-0.00479269	2.24534	0.715828	-0.379461	0.145746	-7.45534	1438205_at	1110014N23Rik	RIKEN cDNA 1110014N23 gene	19	-6067841	BE692418	68505	19 A	Mm.227361	8889548, 10349636, 11042159, 11076861, 11217851, 12466851, 12477932, 15782199, 16141072, 16141073
1454825_at	7.79116	7.94649	8.21497	7.85339	8.17041	7.9493	8.30266	8.07643	1454825_at	0.173196	8.0381	0.167709	1.54272	0.0740898	-6.37007	1454825_at	1110014N23Rik	RIKEN cDNA 1110014N23 gene	19	-6067841	BI412086	68505	19 A	Mm.227361	8889548, 10349636, 11042159, 11076861, 11217851, 12466851, 12477932, 15782199, 16141072, 16141073
1429834_a_at	4.89346	5.71444	5.07253	4.69758	5.82402	4.85916	5.45038	5.62162	1429834_a_at	0.344291	5.26665	0.264785	1.21437	0.0928337	-6.77384	1429834_a_at	1110014N23Rik	RIKEN cDNA 1110014N23 gene	19	-6067841	AK014229	68505	19 A	Mm.227361	8889548, 10349636, 11042159, 11076861, 11217851, 12466851, 12477932, 15782199, 16141072, 16141073
1453385_at	2.19365	2.17734	2.17241	2.19257	2.16938	2.18501	2.16129	2.18671	1453385_at	-0.0083985	2.1798	0.503428	-0.706075	0.124551	-7.26182	1453385_at	1110015C02Rik	RIKEN cDNA 1110015C02 gene	X		AK003723	74774		Mm.259879	10349636, 11042159, 11076861, 11217851, 12466851, 16141072, 16141073
1453930_at	2.48577	2.46424	2.44689	2.48052	2.44361	2.46945	2.43029	2.47235	1453930_at	-0.0154322	2.46164	0.354338	-0.993279	0.105671	-7.01021	1453930_at	1110015M06Rik	RIKEN cDNA 1110015M06 gene	12		AK003729	68511	12 A2	Mm.310284	10349636, 11042159, 11076861, 11217851, 12466851, 16141072, 16141073	GO:0007242: intracellular signaling cascade
1453443_at	4.30468	4.23261	4.20475	4.59333	4.1873	4.24514	4.02135	4.19232	1453443_at	-0.172318	4.24768	0.114417	-1.80821	0.0587247	-6.01029	1453443_at	1110015O18Rik	RIKEN cDNA 1110015O18 gene	3		BB264817	68516		Mm.75172	10349636, 11042159, 11076861, 11217851, 12466851, 16141072, 16141073
1429471_at	2.57378	2.74752	2.53794	2.58252	2.55402	2.56797	2.51895	2.56647	1429471_at	-0.0585878	2.58115	0.243279	-1.27664	0.0896303	-6.70162	1429471_at	1110017D15Rik	RIKEN cDNA 1110017D15 gene	4	-41693684	AK003742	73721	4 B1	Mm.45614	8889548, 10349636, 11042159, 11076861, 11217851, 12466851, 12477932, 16141072, 16141073
1428993_at	3.53571	3.45238	3.35953	3.81602	3.53011	3.45842	3.34745	3.64361	1428993_at	-0.0460119	3.5179	0.686889	-0.420644	0.141997	-7.43695	1428993_at	1110017I16Rik	RIKEN cDNA 1110017I16 gene	2	4893452	AK003750	68527	2 A1	Mm.27791	8889548, 10349636, 11042159, 11076861, 11217851, 12466851, 12477932, 16141072, 16141073
1428994_s_at	2.75508	2.74728	2.72911	2.77382	2.7336	2.7598	2.70792	2.75702	1428994_s_at	-0.0117412	2.74545	0.510322	-0.694321	0.125331	-7.2706	1428994_s_at	1110017I16Rik	RIKEN cDNA 1110017I16 gene	2	4893452	AK003750	68527	2 A1	Mm.27791	8889548, 10349636, 11042159, 11076861, 11217851, 12466851, 12477932, 16141072, 16141073
1429468_at	8.13032	7.19021	7.99713	8.35586	8.40081	8.62458	8.56235	8.83384	1429468_at	0.687017	8.26189	0.0300833	2.72682	0.0223361	-4.66346	1429468_at	1110018F16Rik	RIKEN cDNA 1110018F16 gene	3		AK003775	68594		Mm.392730	10349636, 11042159, 11076861, 11217851, 12466851, 16141072, 16141073
1433767_at	8.93871	8.98749	9.18517	9.06424	10.232	10.2793	10.2678	10.327	1433767_at	1.23261	9.66021	1.04682e-07	22.7117	7.61124e-06	8.7358	1433767_at	1110018G07Rik	RIKEN cDNA 1110018G07 gene	12	-85807499	AV257687	68497	12 D2	Mm.24446	8889548, 10349636, 11042159, 11076861, 11217851, 11544199, 12465718, 12466851, 12477932, 16141072, 16141073	GO:0006464: protein modification, GO:0006512: ubiquitin cycle, GO:0005622: intracellular, GO:0016020: membrane, GO:0016021: integral to membrane, GO:0004842: ubiquitin-protein ligase activity
1454721_at	3.42416	3.97426	4.36583	4.05028	5.27024	5.51267	5.5699	5.73527	1454721_at	1.56839	4.73783	0.000132165	7.67519	0.000413064	1.25007	1454721_at	1110018G07Rik	RIKEN cDNA 1110018G07 gene	12	-85807499	AV257687	68497	12 D2	Mm.24446	8889548, 10349636, 11042159, 11076861, 11217851, 11544199, 12465718, 12466851, 12477932, 16141072, 16141073	GO:0006464: protein modification, GO:0006512: ubiquitin cycle, GO:0005622: intracellular, GO:0016020: membrane, GO:0016021: integral to membrane, GO:0004842: ubiquitin-protein ligase activity
1430194_at	2.05724	2.0448	2.03885	2.05396	2.03359	2.05183	2.02375	2.05335	1430194_at	-0.00808218	2.04467	0.522634	-0.673583	0.126507	-7.28577	1430194_at	1110018H23Rik	RIKEN cDNA 1110018H23 gene	17		AK003777	68509	17 A3.3	Mm.328855	10349636, 11042159, 11076861, 11217851, 12466851, 12477932, 16141072, 16141073
1434441_at	5.7889	5.73222	5.71537	5.73348	4.72995	3.9289	4.74865	4.31737	1434441_at	-1.31127	5.08686	0.000202677	-7.16196	0.000551561	0.778689	1434441_at	1110018J18Rik	RIKEN cDNA 1110018J18 gene	13	-64301605	BB525584	66129	13 B3	Mm.227240	8889548, 10349636, 11042159, 11076861, 11217851, 12234665, 12466851, 16141072, 16141073
1421018_at	2.6846	2.998	2.95023	2.63719	2.61581	2.61762	2.60372	2.63739	1421018_at	-0.198869	2.71807	0.0554132	-2.30437	0.0353687	-5.29247	1421018_at	1110018J18Rik	RIKEN cDNA 1110018J18 gene	13	-64301605	NM_025370	66129	13 B3	Mm.227240	8889548, 10349636, 11042159, 11076861, 11217851, 12234665, 12466851, 16141072, 16141073
1419376_at	1.86864	1.84944	1.83412	1.86352	1.84461	1.85727	1.84269	1.8561	1419376_at	-0.00376066	1.85205	0.766594	-0.308874	0.152948	-7.48262	1419376_at	1110018M03Rik	RIKEN cDNA 1110018M03 gene	2	-110161763	BC027250	67606	2 E3	Mm.291809	8889548, 10349636, 11042159, 11076861, 11217851, 12466851, 12477932, 15172686, 16141072, 16141073	GO:0005615: extracellular space
1456669_at	3.69059	3.98022	3.64998	3.67136	3.55552	3.66989	3.53746	3.67055	1456669_at	-0.139682	3.6782	0.128078	-1.73046	0.0629565	-6.11806	1456669_at	1110018N20Rik	RIKEN cDNA 1110018N20 gene	2		BB324481	68941	2 H3	Mm.188175	10349636, 11042159, 11076861, 11217851, 12466851, 16141072, 16141073
1458270_at	2.32666	2.16171	2.14669	2.48792	2.14802	2.16747	2.13773	2.16775	1458270_at	-0.1255	2.21799	0.143132	-1.65344	0.0675192	-6.22296	1458270_at	1110018N20Rik	RIKEN cDNA 1110018N20 gene	2		BE981626	68941	2 H3	Mm.188175	10349636, 11042159, 11076861, 11217851, 12466851, 16141072, 16141073
1431884_at	2.13717	2.12203	2.10748	2.13151	2.10848	2.12813	2.09859	2.13005	1431884_at	-0.00823533	2.12043	0.549579	-0.629243	0.128925	-7.31684	1431884_at	1110019B22Rik	RIKEN cDNA 1110019B22 gene	10		AK003805	68529	10 C2		10349636, 11042159, 11076861, 11217851, 12466851, 16141072, 16141073
1453434_at	5.00793	4.41194	4.60011	4.63289	4.60612	4.68003	4.46281	4.62939	1453434_at	-0.0686288	4.6289	0.600265	-0.549246	0.133056	-7.36809	1453434_at	1110019D14Rik	RIKEN cDNA 1110019D14 gene	6		AK003812	76311		Mm.367129	8889548, 10349636, 11042159, 11076861, 11217851, 12466851, 16141072, 16141073
1415733_a_at	9.44394	10.2074	9.33474	9.19885	8.66791	8.72088	8.69317	8.6007	1415733_a_at	-0.875566	9.10845	0.00472471	-4.1101	0.00550681	-2.68388	1415733_a_at	1110019J04Rik	RIKEN cDNA 1110019J04 gene	4		BI080296	68512	4 B1	Mm.282081	8889548, 10349636, 10922068, 11042159, 11076861, 11217851, 12466851, 16141072, 16141073
1429599_a_at	11.5835	12.0377	11.7597	11.7626	11.7519	11.917	11.779	11.9326	1429599_a_at	0.0592795	11.8155	0.566163	0.60261	0.130334	-7.3346	1429599_a_at	1110019K23Rik	RIKEN cDNA 1110019K23 gene	5	92006395	AK003824	665563	5 E2	Mm.153030	10349636, 11042159, 11076861, 11217851, 12466851, 12477932, 15226823, 15782199, 16141072, 16141073
1429601_x_at	9.20769	9.33545	9.36464	9.39009	10.2224	10.4911	10.2995	10.2916	1429601_x_at	1.0017	9.82532	1.66728e-06	15.0542	2.96783e-05	5.97265	1429601_x_at	1110019K23Rik	RIKEN cDNA 1110019K23 gene	5	92006395	AK003824	665563	5 E2	Mm.153030	10349636, 11042159, 11076861, 11217851, 12466851, 12477932, 15226823, 15782199, 16141072, 16141073
1429600_at	7.40589	7.23665	7.42509	7.55798	8.75896	8.95783	8.80837	8.93997	1429600_at	1.45988	8.13634	3.64933e-07	18.8797	1.48491e-05	7.52353	1429600_at	1110019K23Rik	RIKEN cDNA 1110019K23 gene	5	92006395	AK003824	665563	5 E2	Mm.153030	10349636, 11042159, 11076861, 11217851, 12466851, 12477932, 15226823, 15782199, 16141072, 16141073
1428874_at	12.0742	12.583	12.4088	12.2725	12.5758	12.3128	12.2111	12.278	1428874_at	0.00981212	12.3395	0.940031	0.0780325	0.178813	-7.53328	1428874_at	1110019N10Rik	RIKEN cDNA 1110019N10 gene	8	-107528967	BF535957	68523	8 D1	Mm.279	7671812, 8889548, 10349636, 10922068, 11042159, 11076861, 11217851, 12466851, 12477932, 16141072, 16141073
1456203_at	2.65815	2.59393	2.57337	2.60764	2.50178	2.60448	2.62342	2.60976	1456203_at	-0.0234107	2.59657	0.49465	-0.721192	0.12366	-7.25035	1456203_at	1110020A10Rik	RIKEN cDNA 1110020A10 gene	18		AI507491	68648		Mm.33740	10349636, 11042159, 11076861, 11217851, 12466851, 16141072, 16141073
1439574_at	2.34583	2.33282	2.33038	2.34075	2.32752	2.33843	2.32393	2.33698	1439574_at	-0.00572793	2.33458	0.594302	-0.558449	0.132585	-7.36252	1439574_at	1110020A21Rik	RIKEN cDNA 1110020A21 gene	17		BI737205	68531	17 E4	Mm.251454	10349636, 11042159, 11076861, 11217851, 12466851, 16141072, 16141073
1429869_at	2.31623	2.29917	2.30333	2.35539	2.27799	2.30691	2.26341	2.30555	1429869_at	-0.0300682	2.3035	0.141044	-1.66365	0.0669805	-6.20916	1429869_at	1110020C03Rik	RIKEN cDNA 1110020C03 gene	4	-118052482	AI561792	68625	4 D2.1	Mm.256495	10349636, 11042159, 11076861, 11217851, 12466851, 12477932, 16141072, 16141073
1429808_at	2.23644	2.2211	2.20468	2.22857	2.21472	2.22511	2.19575	2.22405	1429808_at	-0.00778922	2.2188	0.562304	-0.608766	0.130018	-7.33056	1429808_at	1110020C03Rik	RIKEN cDNA 1110020C03 gene	4	-118052482	AK003848	68625	4 D2.1	Mm.256495	10349636, 11042159, 11076861, 11217851, 12466851, 12477932, 16141072, 16141073
1432233_at	2.00689	1.9972	1.99756	2.00448	1.98846	2.00221	1.98021	2.00435	1432233_at	-0.00772342	1.99767	0.499082	-0.713538	0.12406	-7.25619	1432233_at	1110020C17Rik	RIKEN cDNA 1110020C17 gene	14		AK003851	68584	14 D1		10349636, 11042159, 11076861, 11217851, 12466851, 16141072, 16141073
1437286_x_at	7.98727	7.82111	7.79458	7.74344	7.05847	7.45385	7.51342	7.50319	1437286_x_at	-0.454368	7.60942	0.00537657	-4.00631	0.0060697	-2.82438	1437286_x_at	1110020G09Rik	RIKEN cDNA 1110020G09 gene	15	8998562	BB277742	68646	15 A2	Mm.244226, Mm.433534	8889548, 10349636, 10922068, 11042159, 11076861, 11217851, 12466851, 12477932, 14651853, 16141072, 16141073	GO:0008152: metabolic process, GO:0005739: mitochondrion, GO:0003951: NAD+ kinase activity
1437285_at	6.19925	6.41323	6.11122	6.04821	5.75405	5.82858	5.75985	5.87227	1437285_at	-0.389291	5.99833	0.00189272	-4.88537	0.00278495	-1.68377	1437285_at	1110020G09Rik	RIKEN cDNA 1110020G09 gene	15	8998562	BB277742	68646	15 A2	Mm.244226, Mm.433534	8889548, 10349636, 10922068, 11042159, 11076861, 11217851, 12466851, 12477932, 14651853, 16141072, 16141073	GO:0008152: metabolic process, GO:0005739: mitochondrion, GO:0003951: NAD+ kinase activity
1453422_a_at	5.45944	5.41808	4.76886	5.3038	5.29547	5.41142	5.54405	5.71692	1453422_a_at	0.254416	5.36475	0.183486	1.47932	0.0779115	-6.45211	1453422_a_at	1110020G09Rik	RIKEN cDNA 1110020G09 gene	15	8998562	AK003858	68646	15 A2	Mm.244226, Mm.433534	8889548, 10349636, 10922068, 11042159, 11076861, 11217851, 12466851, 12477932, 14651853, 16141072, 16141073	GO:0008152: metabolic process, GO:0005739: mitochondrion, GO:0003951: NAD+ kinase activity
1437287_at	7.9618	7.41369	8.40841	7.93584	8.15764	8.14116	8.54676	8.19738	1437287_at	0.3308	8.09534	0.161264	1.57022	0.0724538	-6.33398	1437287_at	1110020G09Rik	RIKEN cDNA 1110020G09 gene	15	8998562	BB277742	68646	15 A2	Mm.244226, Mm.433534	8889548, 10349636, 10922068, 11042159, 11076861, 11217851, 12466851, 12477932, 14651853, 16141072, 16141073	GO:0008152: metabolic process, GO:0005739: mitochondrion, GO:0003951: NAD+ kinase activity
1424364_a_at	7.03541	7.97623	6.62927	7.24444	6.55157	6.42142	6.39389	6.36967	1424364_a_at	-0.7872	6.82774	0.0219438	-2.94957	0.0176637	-4.33251	1424364_a_at	1110020P15Rik	RIKEN cDNA 1110020P15 gene	11	-4601970	BC024518	66152	11 A1	Mm.269736	10349636, 11042159, 11076861, 11217851, 12466851, 12477932, 12865426, 14651853, 16141072, 16141073	GO:0006118: electron transport, GO:0006122: mitochondrial electron transport, ubiquinol to cytochrome c, GO:0006810: transport, GO:0005739: mitochondrion, GO:0005739: mitochondrion, GO:0005740: mitochondrial envelope, GO:0005743: mitochondrial inner membrane, GO:0005746: mitochondrial electron transport chain, GO:0016020: membrane, GO:0019866: organelle inner membrane, GO:0008121: ubiquinol-cytoc…	00190: Oxidative phosphorylation
1434341_x_at	4.20205	4.95672	3.95167	4.06281	3.91157	3.96084	3.91335	3.54202	1434341_x_at	-0.461366	4.06263	0.0871157	-1.99507	0.049	-5.74499	1434341_x_at	1110020P15Rik	RIKEN cDNA 1110020P15 gene	11	-4601970	BF681728	66152	11 A1	Mm.269736	10349636, 11042159, 11076861, 11217851, 12466851, 12477932, 12865426, 14651853, 16141072, 16141073	GO:0006118: electron transport, GO:0006122: mitochondrial electron transport, ubiquinol to cytochrome c, GO:0006810: transport, GO:0005739: mitochondrion, GO:0005739: mitochondrion, GO:0005740: mitochondrial envelope, GO:0005743: mitochondrial inner membrane, GO:0005746: mitochondrial electron transport chain, GO:0016020: membrane, GO:0019866: organelle inner membrane, GO:0008121: ubiquinol-cytoc…	00190: Oxidative phosphorylation
1434340_at	2.36644	2.35051	2.33911	2.36948	2.34029	2.35902	2.34088	2.36003	1434340_at	-0.00632603	2.35322	0.625615	-0.510668	0.135313	-7.39053	1434340_at	1110020P15Rik	RIKEN cDNA 1110020P15 gene	11	-4601970	BF681728	66152	11 A1	Mm.269736	10349636, 11042159, 11076861, 11217851, 12466851, 12477932, 12865426, 14651853, 16141072, 16141073	GO:0006118: electron transport, GO:0006122: mitochondrial electron transport, ubiquinol to cytochrome c, GO:0006810: transport, GO:0005739: mitochondrion, GO:0005739: mitochondrion, GO:0005740: mitochondrial envelope, GO:0005743: mitochondrial inner membrane, GO:0005746: mitochondrial electron transport chain, GO:0016020: membrane, GO:0019866: organelle inner membrane, GO:0008121: ubiquinol-cytoc…	00190: Oxidative phosphorylation
1419892_at	2.79487	2.78125	2.7751	2.78933	2.76606	2.83787	2.66959	2.78577	1419892_at	-0.020314	2.77498	0.573691	-0.590674	0.130969	-7.34233	1419892_at	1110021J02Rik	RIKEN cDNA 1110021J02 gene	17		BB604994	68597	17 B1	Mm.390979	10349636, 11042159, 11076861, 11217851, 12466851, 12477932, 16141072, 16141073
1452437_at	2.27069	2.2471	2.23306	2.26135	2.23356	2.25588	2.22503	2.25693	1452437_at	-0.0102005	2.24795	0.49339	-0.723376	0.123531	-7.24868	1452437_at	1110021J02Rik	RIKEN cDNA 1110021J02 gene	17		AI509043	68597	17 B1	Mm.390979	10349636, 11042159, 11076861, 11217851, 12466851, 12477932, 16141072, 16141073
1449655_a_at	7.25615	7.68407	7.2685	7.07929	7.38855	7.43605	7.24014	7.34315	1449655_a_at	0.0299702	7.33699	0.819636	0.236931	0.16066	-7.50481	1449655_a_at	1110021J02Rik	RIKEN cDNA 1110021J02 gene	17		BB604994	68597	17 B1	Mm.390979	10349636, 11042159, 11076861, 11217851, 12466851, 12477932, 16141072, 16141073
1444550_at	4.8295	5.09804	4.78765	5.41327	6.50204	6.50119	6.1789	6.64985	1444550_at	1.42588	5.74506	6.10955e-05	8.67786	0.000250611	2.09877	1444550_at	1110021J02Rik	RIKEN cDNA 1110021J02 gene	17		AI480952	68597	17 B1	Mm.390979	10349636, 11042159, 11076861, 11217851, 12466851, 12477932, 16141072, 16141073
1428795_at	8.98614	9.6828	9.26839	9.33022	9.10652	9.17599	9.12559	9.10738	1428795_at	-0.188018	9.22288	0.207475	-1.39181	0.0828753	-6.56237	1428795_at	1110021L09Rik	RIKEN cDNA 1110021L09 gene	10		BB767129	76306	10 A3	Mm.294271	8889548, 10349636, 11042159, 11076861, 11217851, 12466851, 12477932, 16141072, 16141073	GO:0006810: transport, GO:0016021: integral to membrane, GO:0005215: transporter activity
1451488_at	1.6638	1.6542	1.64735	1.66132	1.64397	1.65894	1.64112	1.68142	1451488_at	-0.000303906	1.65651	0.982047	-0.0233358	0.185051	-7.53645	1451488_at	1110028A07Rik	RIKEN cDNA 1110028A07 gene	14	54529744	AB054000	68680	14 C2	Mm.36758	10349636, 11042159, 11076861, 11217851, 11345588, 12466851, 12477932, 16141072, 16141073	GO:0005615: extracellular space, GO:0016021: integral to membrane
1436213_a_at	8.39442	8.14202	8.59245	8.58001	8.09507	8.37289	8.274	8.3277	1436213_a_at	-0.159806	8.34732	0.205228	-1.39961	0.0824526	-6.55269	1436213_a_at	1110028C15Rik	RIKEN cDNA 1110028C15 gene	1	-66652570	AV023018	68691	1 C3	Mm.383276	10349636, 11042159, 11076861, 11217851, 12466851, 16141072, 16141073
1436214_at	9.38234	9.41051	9.59835	9.60802	9.22388	9.51339	9.26196	9.40143	1436214_at	-0.149641	9.42499	0.11992	-1.77587	0.0604818	-6.05533	1436214_at	1110028C15Rik	RIKEN cDNA 1110028C15 gene	1	-66652570	AV023018	68691	1 C3	Mm.383276	10349636, 11042159, 11076861, 11217851, 12466851, 16141072, 16141073
1440848_at	1.96309	1.95035	1.94036	1.95856	1.93764	1.95618	1.93772	1.95659	1440848_at	-0.00605327	1.95006	0.612837	-0.530005	0.134205	-7.37947	1440848_at	1110028C15Rik	RIKEN cDNA 1110028C15 gene	1	-66652570	BE628680	68691	1 C3	Mm.383276	10349636, 11042159, 11076861, 11217851, 12466851, 16141072, 16141073
1455602_x_at	9.59347	9.58744	9.52536	9.65869	9.64915	9.7964	9.71262	9.67262	1455602_x_at	0.116459	9.64947	0.0246048	2.86831	0.0192533	-4.45298	1455602_x_at	1110028C15Rik	RIKEN cDNA 1110028C15 gene	1	-66652570	AV023018	68691	1 C3	Mm.383276	10349636, 11042159, 11076861, 11217851, 12466851, 16141072, 16141073
1443584_at	3.94833	3.89306	3.88383	4.04965	3.87164	4.10492	4.06251	4.2409	1443584_at	0.126273	4.00686	0.160677	1.57277	0.0723189	-6.33061	1443584_at	1110028C15Rik	RIKEN cDNA 1110028C15 gene	1	-66652570	AI595843	68691	1 C3	Mm.383276	10349636, 11042159, 11076861, 11217851, 12466851, 16141072, 16141073
1431383_at	2.1307	2.11575	2.10162	2.13111	2.09937	2.12235	2.09298	2.1236	1431383_at	-0.0102201	2.11469	0.472005	-0.76103	0.121221	-7.21912	1431383_at	1110028F11Rik	RIKEN cDNA 1110028F11 gene	11		AK003943	68690		Mm.342009	10349636, 11042159, 11076861, 11217851, 12466851, 16141072, 16141073
1431584_at	2.13924	2.12432	2.11196	2.13349	2.11286	2.13112	2.10768	2.13164	1431584_at	-0.00642832	2.12404	0.613394	-0.529158	0.134254	-7.37996	1431584_at	1110028F18Rik	RIKEN cDNA 1110028F18 gene	8		AK003944	68692			10349636, 11042159, 11076861, 11217851, 12466851, 16141072, 16141073
1434338_at	8.06926	7.84435	8.17219	8.5172	9.015	9.14601	8.98728	9.14399	1434338_at	0.922321	8.61191	0.000296228	6.72957	0.000723557	0.35993	1434338_at	1110029E03Rik	RIKEN cDNA 1110029E03 gene	4	43600028	BQ085677	242406	4 B1	Mm.259311	8889548, 10349636, 11042159, 11076861, 11217851, 12466851, 12477932, 14621295, 16141072, 16141073
1435344_at	10.2716	10.4401	10.1651	10.0225	10.8147	10.6664	10.6035	10.6202	1435344_at	0.451385	10.4505	0.00211563	4.78691	0.00303042	-1.80593	1435344_at	1110029I05Rik	RIKEN cDNA 1110029I05 gene	9		BM246377	319491		Mm.17977	10349636, 11042159, 11076861, 11217851, 12466851, 16141072, 16141073
1455219_at	2.18354	2.15148	2.13739	2.18198	2.13577	2.1585	2.10238	2.15865	1455219_at	-0.0247729	2.15121	0.229116	-1.3203	0.087018	-6.64967	1455219_at	1110030E23Rik	RIKEN cDNA 1110030E23 gene	7		BQ033747	68681		Mm.362556	8889548, 10349636, 11042159, 11076861, 11217851, 12466851, 16141072, 16141073	GO:0006979: response to oxidative stress, GO:0004601: peroxidase activity
1460095_at	2.79385	2.78393	2.77158	2.82874	2.9611	2.78328	2.75952	2.79562	1460095_at	0.0303541	2.8097	0.526404	0.667295	0.126817	-7.29029	1460095_at	1110030E23Rik	RIKEN cDNA 1110030E23 gene	7		BB347515	68681		Mm.362556	8889548, 10349636, 11042159, 11076861, 11217851, 12466851, 16141072, 16141073	GO:0006979: response to oxidative stress, GO:0004601: peroxidase activity
1438176_x_at	13.4699	13.3799	13.8168	13.6247	13.6323	13.3854	13.4735	13.5133	1438176_x_at	-0.0716519	13.537	0.505634	-0.702302	0.124824	-7.26465	1438176_x_at	1110031B06Rik	RIKEN cDNA 1110031B06 gene	11	-59223345	AV217222	67826	11 B1.3	Mm.26680	8889548, 10349636, 11042159, 11076861, 11125038, 11217851, 12466851, 12477932, 15782199, 16141072, 16141073		04130: SNARE interactions in vesicular transport
1423745_at	10.2843	10.6338	10.7366	10.3778	11.3897	11.0979	11.3366	11.1607	1423745_at	0.738059	10.8772	0.000484322	6.19954	0.00102425	-0.18265	1423745_at	1110031B06Rik	RIKEN cDNA 1110031B06 gene	11	-59223345	BC023182	67826	11 B1.3	Mm.26680	8889548, 10349636, 11042159, 11076861, 11125038, 11217851, 12466851, 12477932, 15782199, 16141072, 16141073		04130: SNARE interactions in vesicular transport
1418331_at	7.04738	7.6512	7.41455	6.47421	6.61034	6.26891	6.55758	6.47192	1418331_at	-0.669648	6.81201	0.0322591	-2.67802	0.0235349	-4.73621	1418331_at	1110031I02Rik	RIKEN cDNA 1110031I02 gene	11	-120993682	NM_025402	66179	11 E2	Mm.390403	8889548, 10349636, 10725249, 11042159, 11076861, 11217851, 12466851, 12477932, 16141072, 16141073	GO:0019538: protein metabolic process, GO:0016706: oxidoreductase activity, acting on paired donors, with incorporation or reduction of molecular oxygen, 2-oxoglutarate as one donor, and incorporation of one atom each of oxygen into both donors
1445336_at	2.37868	2.36357	2.34953	2.37522	2.35088	2.37055	2.34045	2.37282	1445336_at	-0.00807754	2.36271	0.560713	-0.611311	0.129865	-7.32887	1445336_at	1110032A03Rik	RIKEN cDNA 1110032A03 gene	9	-50515057	BQ175429	68721	9 B	Mm.171374, Mm.432356	10349636, 10873569, 11042159, 11076861, 11217851, 12466851, 12477932, 16141072, 16141073, 16618939	GO:0005634: nucleus
1417211_a_at	8.43446	9.1499	8.44511	8.14417	8.9757	8.62079	8.96803	8.46672	1417211_a_at	0.214399	8.65061	0.388988	0.919625	0.11064	-7.0812	1417211_a_at	1110032A03Rik	RIKEN cDNA 1110032A03 gene	9	-50515057	NM_023483	68721	9 B	Mm.171374, Mm.432356	10349636, 10873569, 11042159, 11076861, 11217851, 12466851, 12477932, 16141072, 16141073, 16618939	GO:0005634: nucleus
1417802_at	2.46648	2.32489	2.30438	2.34774	2.33164	2.33008	2.2967	2.32718	1417802_at	-0.0394698	2.34114	0.310033	-1.09614	0.0991463	-6.90437	1417802_at	1110032A04Rik	RIKEN cDNA 1110032A04 gene	3	-69907469	AF365876	66183	3 E3	Mm.45481	8889548, 10349636, 11042159, 11076861, 11217851, 12466851, 12477932, 15777716, 16141072, 16141073	GO:0016020: membrane, GO:0016021: integral to membrane
1417803_at	2.46376	2.38063	2.36479	2.39292	2.35954	2.3881	2.36034	2.38931	1417803_at	-0.0262013	2.38742	0.306119	-1.10578	0.0986586	-6.89406	1417803_at	1110032A04Rik	RIKEN cDNA 1110032A04 gene	3	-69907469	AF365876	66183	3 E3	Mm.45481	8889548, 10349636, 11042159, 11076861, 11217851, 12466851, 12477932, 15777716, 16141072, 16141073	GO:0016020: membrane, GO:0016021: integral to membrane
1428520_at	7.86832	8.30434	7.8521	7.67806	7.92777	7.86785	7.84027	7.92604	1428520_at	-0.0352187	7.9081	0.789321	-0.277851	0.15626	-7.49289	1428520_at	1110032A13Rik	RIKEN cDNA 1110032A13 gene	18	-80354323	AK004019	68731	18 E3	Mm.186936, Mm.392326	8889548, 10349636, 10922068, 11042159, 11076861, 11125038, 11217851, 12466851, 12477932, 15782199, 16141072, 16141073	GO:0006364: rRNA processing, GO:0005739: mitochondrion
1458467_at	2.21909	2.20368	2.18882	2.21768	2.1872	2.21314	2.1756	2.21289	1458467_at	-0.0101091	2.20226	0.503208	-0.706451	0.124518	-7.26154	1458467_at	1110032D16Rik	RIKEN cDNA 1110032D16 gene	16		AA763224	68740	16 C3.3	Mm.69020	10349636, 11042159, 11076861, 11217851, 12466851, 15385554, 16141072, 16141073
1416805_at	2.70122	2.45597	2.44305	2.4633	2.41681	2.45281	2.41771	2.45244	1416805_at	-0.0809419	2.47542	0.216212	-1.36218	0.0845497	-6.59886	1416805_at	1110032E23Rik	RIKEN cDNA 1110032E23 gene	3	79971914	NM_133187	68659	3 E3	Mm.427274, Mm.435461	10349636, 11042159, 11076861, 11125038, 11217851, 12466851, 12477932, 15782199, 16141072, 16141073	GO:0016021: integral to membrane
1459490_at	2.58685	2.5166	2.51693	2.52335	2.48754	2.71649	2.49293	2.49601	1459490_at	0.0123096	2.54209	0.831293	0.221318	0.162417	-7.50887	1459490_at	1110032E23Rik	RIKEN cDNA 1110032E23 gene	3	79971914	BG071154	68659	3 E3	Mm.427274, Mm.435461	10349636, 11042159, 11076861, 11125038, 11217851, 12466851, 12477932, 15782199, 16141072, 16141073	GO:0016021: integral to membrane
1456509_at	6.93163	6.99189	7.3853	6.735	6.85113	6.28777	6.80603	6.92325	1456509_at	-0.293909	6.864	0.15995	-1.57595	0.0720969	-6.32642	1456509_at	1110032F04Rik	RIKEN cDNA 1110032F04 gene	3		BB382807	68725	3 E1	Mm.45741	8889548, 10349636, 11042159, 11076861, 11217851, 12466851, 16141072, 16141073
1443515_at	2.08933	2.05512	2.04744	2.0628	2.03099	2.05963	2.03149	2.06157	1443515_at	-0.0177528	2.05479	0.269847	-1.20034	0.0935571	-6.7898	1443515_at	1110032F04Rik	RIKEN cDNA 1110032F04 gene	3		BE985708	68725	3 E1	Mm.45741	8889548, 10349636, 11042159, 11076861, 11217851, 12466851, 16141072, 16141073
1424497_at	7.66639	7.93912	7.90544	8.1273	6.9705	6.85197	6.90949	6.85942	1424497_at	-1.01172	7.4037	1.38674e-05	-10.9247	0.000101969	3.71671	1424497_at	1110032O16Rik	RIKEN cDNA 1110032O16 gene	7		BC023442	68742	7 F4	Mm.248646	8889548, 10349636, 11042159, 11076861, 11217851, 12466851, 12477932, 16141072, 16141073
1457243_at	5.47189	5.19106	5.28088	5.20696	5.22649	5.19948	5.10402	5.03585	1457243_at	-0.14624	5.21458	0.0879285	-1.98872	0.0492738	-5.75413	1457243_at	1110032O16Rik	RIKEN cDNA 1110032O16 gene	7		BI963564	68742	7 F4	Mm.248646	8889548, 10349636, 11042159, 11076861, 11217851, 12466851, 12477932, 16141072, 16141073
1430505_at	3.129	3.10171	3.08937	3.1209	3.09934	3.10728	3.0812	3.11182	1430505_at	-0.0103337	3.10508	0.48274	-0.741989	0.122459	-7.23423	1430505_at	1110032O16Rik	RIKEN cDNA 1110032O16 gene	7		AK013646	68742	7 F4	Mm.248646	8889548, 10349636, 11042159, 11076861, 11217851, 12466851, 12477932, 16141072, 16141073
1421494_at	2.7049	2.67308	2.65296	2.69596	2.647	2.68388	2.62716	2.68279	1421494_at	-0.0215178	2.67097	0.302963	-1.11363	0.0982473	-6.88563	1421494_at	1110033F04Rik	RIKEN cDNA 1110033F04 gene	11	-99450205	NM_026807	68673	11 D	Mm.351893	10349636, 11042159, 11076861, 11217851, 11591653, 12466851, 15520881, 16141072, 16141073	GO:0005882: intermediate filament, GO:0045095: keratin filament, GO:0005515: protein binding
1435984_at	9.6499	8.97685	9.97303	9.33652	9.51009	9.95521	9.88461	9.88292	1435984_at	0.324132	9.64614	0.186553	1.46757	0.0785568	-6.46712	1435984_at	1110033F14Rik	RIKEN cDNA 1110033F14 gene	17		AI450803	68699		Mm.21025	10349636, 11042159, 11076861, 11217851, 12466851, 16141072, 16141073
1452730_at	8.11449	8.15595	8.20234	7.67653	6.8667	6.47846	6.38565	6.558	1452730_at	-1.46513	7.30476	2.88665e-05	-9.75695	0.000157518	2.91954	1452730_at	1110033J19Rik	RIKEN cDNA 1110033J19 gene	6	148311853	AK004068	66184	6 G3	Mm.391542	7671812, 8889548, 10349636, 11042159, 11076861, 11217851, 12466851, 12477932, 16141072, 16141073	GO:0006412: translation, GO:0005622: intracellular, GO:0005840: ribosome, GO:0003723: RNA binding, GO:0003735: structural constituent of ribosome, GO:0019843: rRNA binding
1419888_at	3.99438	3.97526	4.34442	4.63625	3.74502	3.98498	3.96041	3.98527	1419888_at	-0.318655	4.07825	0.0836512	-2.02281	0.0476306	-5.70498	1419888_at	1110033M05Rik	RIKEN cDNA 1110033M05 gene	13		BB175647	68675	13 C1-C2	Mm.343005, Mm.433904	8889548, 10349636, 10767988, 11042159, 11076861, 11125038, 11217851, 12466851, 12477932, 15782199, 16141072, 16141073	GO:0005783: endoplasmic reticulum
1441683_at	6.25759	6.14923	6.21753	6.67018	5.72523	6.59323	6.17653	6.34601	1441683_at	-0.113386	6.26694	0.595466	-0.556649	0.132652	-7.36361	1441683_at	1110033M05Rik	RIKEN cDNA 1110033M05 gene	13		BM220862	68675	13 C1-C2	Mm.343005, Mm.433904	8889548, 10349636, 10767988, 11042159, 11076861, 11125038, 11217851, 12466851, 12477932, 15782199, 16141072, 16141073	GO:0005783: endoplasmic reticulum
1442550_at	2.52934	2.50032	2.47951	2.52377	2.47329	2.51517	2.49594	2.50875	1442550_at	-0.00994834	2.50326	0.566304	-0.602386	0.130338	-7.33475	1442550_at	1110033M05Rik	RIKEN cDNA 1110033M05 gene	13		BM237873	68675	13 C1-C2	Mm.343005, Mm.433904	8889548, 10349636, 10767988, 11042159, 11076861, 11125038, 11217851, 12466851, 12477932, 15782199, 16141072, 16141073	GO:0005783: endoplasmic reticulum
1419889_at	5.72217	5.98254	5.74077	5.9407	6.12532	5.79498	5.70923	5.77032	1419889_at	0.0034208	5.84825	0.975654	0.0316482	0.184121	-7.53618	1419889_at	1110033M05Rik	RIKEN cDNA 1110033M05 gene	13		BB175647	68675	13 C1-C2	Mm.343005, Mm.433904	8889548, 10349636, 10767988, 11042159, 11076861, 11125038, 11217851, 12466851, 12477932, 15782199, 16141072, 16141073	GO:0005783: endoplasmic reticulum
1457516_at	3.27485	3.2419	3.21265	3.22804	3.21353	3.36282	3.19249	3.45707	1457516_at	0.0671178	3.27292	0.307133	1.10327	0.0987671	-6.89675	1457516_at	1110033M05Rik	RIKEN cDNA 1110033M05 gene	13		BB549860	68675	13 C1-C2	Mm.343005, Mm.433904	8889548, 10349636, 10767988, 11042159, 11076861, 11125038, 11217851, 12466851, 12477932, 15782199, 16141072, 16141073	GO:0005783: endoplasmic reticulum
1453420_at	7.57523	7.57128	7.36565	7.69149	7.76254	7.9196	7.69	7.67699	1453420_at	0.211373	7.6566	0.0382482	2.55963	0.0268396	-4.91279	1453420_at	1110033M05Rik	RIKEN cDNA 1110033M05 gene	13		AV262723	68675	13 C1-C2	Mm.343005, Mm.433904	8889548, 10349636, 10767988, 11042159, 11076861, 11125038, 11217851, 12466851, 12477932, 15782199, 16141072, 16141073	GO:0005783: endoplasmic reticulum
1459140_at	2.66258	2.64524	2.60756	2.6626	2.64426	2.66107	3.04415	3.24192	1459140_at	0.253353	2.77117	0.111175	1.82798	0.0576302	-5.98262	1459140_at	1110033M05Rik	RIKEN cDNA 1110033M05 gene	13		BB425118	68675	13 C1-C2	Mm.343005, Mm.433904	8889548, 10349636, 10767988, 11042159, 11076861, 11125038, 11217851, 12466851, 12477932, 15782199, 16141072, 16141073	GO:0005783: endoplasmic reticulum
1454723_at	9.11808	8.93037	9.21347	8.82869	9.63051	9.78563	9.82993	9.73932	1454723_at	0.723696	9.3845	0.000109664	7.90838	0.000365986	1.45562	1454723_at	1110033M05Rik	RIKEN cDNA 1110033M05 gene	13		AV141095	68675	13 C1-C2	Mm.343005, Mm.433904	8889548, 10349636, 10767988, 11042159, 11076861, 11125038, 11217851, 12466851, 12477932, 15782199, 16141072, 16141073	GO:0005783: endoplasmic reticulum
1454968_at	9.3138	9.1851	9.08325	9.03819	8.47357	8.58809	8.52398	8.96372	1454968_at	-0.517745	8.89621	0.00354951	-4.34455	0.00443339	-2.37219	1454968_at	1110034A24Rik	RIKEN cDNA 1110034A24 gene	12	-70108444	AV011961	109065	12 C3	Mm.107180	8889548, 10349636, 10922068, 11042159, 11076861, 11217851, 12466851, 12477932, 15339983, 16141072, 16141073
1453183_at	6.97357	7.28152	7.17835	7.10404	7.65032	7.50521	7.50824	7.54496	1453183_at	0.417815	7.34328	0.000558192	6.05244	0.00113237	-0.339285	1453183_at	1110034A24Rik	RIKEN cDNA 1110034A24 gene	12	-70108444	BB815668	109065	12 C3	Mm.107180	8889548, 10349636, 10922068, 11042159, 11076861, 11217851, 12466851, 12477932, 15339983, 16141072, 16141073
1434692_at	7.89804	7.97329	7.76174	7.86569	7.78254	7.68394	7.66464	7.63217	1434692_at	-0.183869	7.78276	0.00971089	-3.54721	0.00946867	-3.46358	1434692_at	1110034B05Rik	RIKEN cDNA 1110034B05 gene	1	-57332790	AW544518	68736	1 C1.3	Mm.288490	10349636, 11042159, 11076861, 11217851, 12466851, 12477932, 16141072, 16141073
1437617_x_at	7.46962	7.82443	7.7103	7.31592	6.85163	6.97912	6.98806	6.67299	1437617_x_at	-0.707115	7.22651	0.000951021	-5.52245	0.00167286	-0.926791	1437617_x_at	1110034G24Rik	RIKEN cDNA 1110034G24 gene	2		BB387677	73747	2 F3	Mm.284114	10349636, 11042159, 11076861, 11217851, 12466851, 12477932, 16141072, 16141073
1452888_at	5.85408	5.87912	5.89967	4.82828	5.85645	5.9037	6.2163	5.92425	1452888_at	0.359889	5.79523	0.205587	1.39836	0.0825457	-6.55425	1452888_at	1110034G24Rik	RIKEN cDNA 1110034G24 gene	2		AK004090	73747	2 F3	Mm.284114	10349636, 11042159, 11076861, 11217851, 12466851, 12477932, 16141072, 16141073
1432114_at	2.78731	2.74946	2.74751	2.76543	2.71756	2.75827	2.71383	2.75834	1432114_at	-0.0254279	2.74971	0.180134	-1.49236	0.0770683	-6.43538	1432114_at	1110035E04Rik	RIKEN cDNA 1110035E04 gene	8		AK004108	68672		Mm.410870	10349636, 11042159, 11076861, 11217851, 12466851, 16141072, 16141073
1453827_at	2.31525	2.29473	2.28746	2.31246	2.27716	2.30085	2.26531	2.30101	1453827_at	-0.0163928	2.29428	0.276807	-1.1814	0.0945231	-6.81113	1453827_at	1110035H17Rik	RIKEN cDNA 1110035H17 gene	7		AI450336	68686		Mm.260890	10349636, 11042159, 11076861, 11217851, 12466851, 16141072, 16141073
1440976_at	2.34066	2.32855	2.31942	2.3364	2.31613	2.33294	2.30528	2.33465	1440976_at	-0.00900584	2.32676	0.480143	-0.74657	0.122177	-7.23062	1440976_at	1110035M17Rik	RIKEN cDNA 1110035M17 gene	11		BB609668	432396		Mm.426849	10349636, 11042159, 11076861, 11217851, 12466851, 16141072, 16141073
1455288_at	5.96171	5.52598	5.09945	5.39178	4.80339	3.71655	4.7834	4.80299	1455288_at	-0.968151	5.01065	0.0157034	-3.19057	0.0136918	-3.97798	1455288_at	1110036O03Rik	RIKEN cDNA 1110036O03 gene	11	-100224839	BE951265	66180	11 D	Mm.4940	8889548, 10349636, 11042159, 11076861, 11217851, 12466851, 12477932, 16141072, 16141073	GO:0005634: nucleus
1427907_at	9.69783	9.47313	9.71251	9.34274	9.5884	9.54483	9.80348	9.78669	1427907_at	0.124294	9.6187	0.276305	1.18276	0.0944865	-6.80961	1427907_at	1110037F02Rik	RIKEN cDNA 1110037F02 gene	4	11413104	AK012768	66185	4 A2	Mm.331487	8889548, 10349636, 11042159, 11076861, 11217851, 12466851, 12477932, 12693553, 16141072, 16141073
1427906_at	8.88143	8.91289	8.91575	8.76756	9.6683	9.56042	9.55361	9.40846	1427906_at	0.678292	9.20855	1.14431e-05	11.2508	9.15391e-05	3.92454	1427906_at	1110037F02Rik	RIKEN cDNA 1110037F02 gene	4	11413104	AK012768	66185	4 A2	Mm.331487	8889548, 10349636, 11042159, 11076861, 11217851, 12466851, 12477932, 12693553, 16141072, 16141073
1441081_a_at	11.0912	11.3747	10.9008	11.0138	11.1943	11.0771	11.0345	10.8947	1441081_a_at	-0.0449924	11.0726	0.698167	-0.404504	0.143412	-7.44437	1441081_a_at	1110038B12Rik	RIKEN cDNA 1110038B12 gene	17		BE133150	68763	17 B1	Mm.28895	10349636, 11042159, 11076861, 11217851, 12466851, 12477932, 16141072, 16141073
1428071_at	8.2491	8.21388	8.41081	8.01929	8.37364	7.97705	7.9609	7.94155	1428071_at	-0.159981	8.14328	0.235749	-1.29957	0.0883523	-6.67447	1428071_at	1110038D17Rik	RIKEN cDNA 1110038D17 gene	10	-74950530	AK004153	68778	10 C1	Mm.29382	10349636, 11042159, 11076861, 11217851, 12466851, 12477932, 15782199, 16141072, 16141073
1416885_at	9.42147	9.70912	9.4728	9.20713	9.48279	9.42189	9.38433	9.21806	1416885_at	-0.0758618	9.4147	0.514588	-0.687101	0.125662	-7.27592	1416885_at	1110038F14Rik	RIKEN cDNA 1110038F14 gene	15	76775798	NM_054099	117171	15 E1	Mm.322968	8889548, 10349636, 11042159, 11076861, 11217851, 12466851, 12477932, 16141072, 16141073	GO:0004872: receptor activity
1424806_s_at	7.32351	7.66042	7.36514	7.54691	6.98737	6.96831	6.90703	6.73009	1424806_s_at	-0.575797	7.1861	0.00046828	-6.23482	0.000999819	-0.145479	1424806_s_at	1110039B18Rik	RIKEN cDNA 1110039B18 gene	5	31146227	BC027046	68796	5 B1	Mm.205169, Mm.394222	8889548, 10349636, 10725249, 11042159, 11076861, 11125038, 11217851, 12466851, 12477932, 15782199, 16141072, 16141073	GO:0006350: transcription, GO:0006355: regulation of transcription, DNA-dependent, GO:0005576: extracellular region, GO:0005634: nucleus, GO:0003677: DNA binding, GO:0005509: calcium ion binding, GO:0016301: kinase activity, GO:0016740: transferase activity
1424805_a_at	8.61195	8.11109	8.11388	8.42949	8.29767	8.12518	8.04034	7.78469	1424805_a_at	-0.254635	8.18929	0.141159	-1.66308	0.0670089	-6.20993	1424805_a_at	1110039B18Rik	RIKEN cDNA 1110039B18 gene	5	31146227	BC027046	68796	5 B1	Mm.205169, Mm.394222	8889548, 10349636, 10725249, 11042159, 11076861, 11125038, 11217851, 12466851, 12477932, 15782199, 16141072, 16141073	GO:0006350: transcription, GO:0006355: regulation of transcription, DNA-dependent, GO:0005576: extracellular region, GO:0005634: nucleus, GO:0003677: DNA binding, GO:0005509: calcium ion binding, GO:0016301: kinase activity, GO:0016740: transferase activity
1456963_at	2.75598	2.85389	2.639	2.65075	2.63727	2.64437	2.59855	2.64834	1456963_at	-0.0927712	2.67852	0.102243	-1.88547	0.0545064	-5.90158	1456963_at	1110039B18Rik	RIKEN cDNA 1110039B18 gene	5	31146227	BM508503	68796	5 B1	Mm.205169, Mm.394222	8889548, 10349636, 10725249, 11042159, 11076861, 11125038, 11217851, 12466851, 12477932, 15782199, 16141072, 16141073	GO:0006350: transcription, GO:0006355: regulation of transcription, DNA-dependent, GO:0005576: extracellular region, GO:0005634: nucleus, GO:0003677: DNA binding, GO:0005509: calcium ion binding, GO:0016301: kinase activity, GO:0016740: transferase activity
1447489_at	2.3962	2.3828	2.37277	2.39056	2.37658	2.38816	2.36986	2.38952	1447489_at	-0.00455234	2.38331	0.696487	-0.406901	0.143176	-7.44329	1447489_at	1110039B18Rik	RIKEN cDNA 1110039B18 gene	5	31146227	AI841294	68796	5 B1	Mm.205169, Mm.394222	8889548, 10349636, 10725249, 11042159, 11076861, 11125038, 11217851, 12466851, 12477932, 15782199, 16141072, 16141073	GO:0006350: transcription, GO:0006355: regulation of transcription, DNA-dependent, GO:0005576: extracellular region, GO:0005634: nucleus, GO:0003677: DNA binding, GO:0005509: calcium ion binding, GO:0016301: kinase activity, GO:0016740: transferase activity
1437481_at	8.18255	8.34657	8.06762	7.5095	7.93713	8.08559	7.78066	8.13239	1437481_at	-0.0426134	8.00525	0.825214	-0.229452	0.16151	-7.50679	1437481_at	1110039F03Rik	RIKEN cDNA 1110039F03 gene	17		AV032349	68789	17 E1.3	Mm.75202	10349636, 11042159, 11076861, 11217851, 12466851, 16141072, 16141073
1457779_at	2.62298	2.59772	2.58338	2.61625	2.57769	2.60783	2.56422	2.60611	1457779_at	-0.0161159	2.59702	0.347349	-1.0088	0.104693	-6.99473	1457779_at	1110046J04Rik	RIKEN cDNA 1110046J04 gene	13		AV013305	68808	13 A3.3	Mm.252210	10349636, 11042159, 11076861, 11217851, 12466851, 16141072, 16141073
1439147_at	4.62479	4.57988	4.5746	4.6088	4.55713	4.57036	4.51662	4.58739	1439147_at	-0.03914	4.57745	0.0942984	-1.94088	0.0515531	-5.82274	1439147_at	1110049B09Rik	RIKEN cDNA 1110049B09 gene	12	-33619042	BB426251	68764	12 A3	Mm.60083	10349636, 11042159, 11076861, 11217851, 12466851, 16141072, 16141073	GO:0007156: homophilic cell adhesion, GO:0016020: membrane, GO:0005509: calcium ion binding
1437233_x_at	4.54511	4.40284	4.40139	4.55224	4.31914	4.40234	4.16969	4.40378	1437233_x_at	-0.151658	4.39957	0.0548002	-2.31199	0.0350594	-5.28118	1437233_x_at	1110049F12Rik	RIKEN cDNA 1110049F12 gene	4	-135247680	AV339269	66193	4 D3	Mm.29131	10349636, 10922068, 11042159, 11076861, 11217851, 12466851, 12477932, 16141072, 16141073
1428675_at	8.92557	8.40508	9.01132	8.73758	8.72003	8.70583	8.72274	8.73443	1428675_at	-0.0491296	8.74532	0.708799	-0.389395	0.144789	-7.45107	1428675_at	1110049F12Rik	RIKEN cDNA 1110049F12 gene	4	-135247680	AK004208	66193	4 D3	Mm.29131	10349636, 10922068, 11042159, 11076861, 11217851, 12466851, 12477932, 16141072, 16141073
1455974_at	2.39896	2.37854	2.36425	2.39463	2.36241	2.38717	2.3515	2.38714	1455974_at	-0.0120431	2.37808	0.43306	-0.832714	0.116463	-7.15941	1455974_at	1110049F12Rik	RIKEN cDNA 1110049F12 gene	4	-135247680	AV339269	66193	4 D3	Mm.29131	10349636, 10922068, 11042159, 11076861, 11217851, 12466851, 12477932, 16141072, 16141073
1430012_at	2.4529	2.4293	2.41032	2.44718	2.42051	2.48259	2.38825	2.43748	1430012_at	-0.00271681	2.43357	0.906989	-0.121226	0.1739	-7.52837	1430012_at	1110050K14Rik	RIKEN cDNA 1110050K14 gene	8		AK004221	68790		Mm.246916	10349636, 11042159, 11076861, 11217851, 12466851, 16141072, 16141073
1429099_at	6.54962	6.77708	6.66764	6.20252	6.85307	7.12506	6.8001	6.91869	1429099_at	0.375013	6.73672	0.0275952	2.78739	0.020952	-4.57326	1429099_at	1110051B16Rik	RIKEN cDNA 1110051B16 gene	14	24816188	AK004227	278672	14 A3	Mm.294083, Mm.428840	10349636, 11042159, 11076861, 11217851, 12466851, 12477932, 16141072, 16141073	GO:0006355: regulation of transcription, DNA-dependent, GO:0005634: nucleus, GO:0003677: DNA binding, GO:0003700: transcription factor activity, GO:0043565: sequence-specific DNA binding
1447229_x_at	1.62782	1.61106	1.61764	1.62408	1.6062	1.6218	1.61716	1.62012	1447229_x_at	-0.00382502	1.61824	0.721152	-0.371965	0.146472	-7.45849	1447229_x_at	1110051M20Rik	RIKEN cDNA 1110051M20 gene	2	-91078668	BM248411	228356	2 E1	Mm.386861	8889548, 10349636, 11042159, 11076861, 11217851, 12466851, 12477932, 16141072, 16141073	GO:0005509: calcium ion binding
1447228_at	1.29034	1.27883	1.26896	1.28677	1.26568	1.2859	1.27423	1.28491	1447228_at	-0.00354219	1.27945	0.758833	-0.319544	0.151811	-7.47885	1447228_at	1110051M20Rik	RIKEN cDNA 1110051M20 gene	2	-91078668	BM248411	228356	2 E1	Mm.386861	8889548, 10349636, 11042159, 11076861, 11217851, 12466851, 12477932, 16141072, 16141073	GO:0005509: calcium ion binding
1458371_at	3.8704	4.19971	4.1976	4.37169	4.3165	4.59757	4.19481	3.82026	1458371_at	0.0724377	4.19607	0.699739	0.402263	0.143608	-7.44538	1458371_at	1110051M20Rik	RIKEN cDNA 1110051M20 gene	2	-91078668	BB537625	228356	2 E1	Mm.386861	8889548, 10349636, 11042159, 11076861, 11217851, 12466851, 12477932, 16141072, 16141073	GO:0005509: calcium ion binding
1428501_at	8.80175	8.83093	8.93034	8.43524	9.79604	9.6587	9.75463	9.81457	1428501_at	1.00642	9.25278	3.61837e-05	9.42014	0.000182612	2.67272	1428501_at	1110051M20Rik	RIKEN cDNA 1110051M20 gene	2	-91078668	BQ176704	228356	2 E1	Mm.386861	8889548, 10349636, 11042159, 11076861, 11217851, 12466851, 12477932, 16141072, 16141073	GO:0005509: calcium ion binding
1436187_at	2.64963	2.8991	2.61889	2.71005	2.61833	2.60252	2.58403	2.64294	1436187_at	-0.107465	2.66568	0.120422	-1.77299	0.0606263	-6.05932	1436187_at	1110054M08Rik	RIKEN cDNA 1110054M08 gene	16		BB513634	68841		Mm.361995, Mm.428008	10349636, 11042159, 11076861, 11217851, 12466851, 12477932, 16141072, 16141073
1429243_at	6.17386	6.57658	6.66191	5.10167	5.91435	5.79217	5.80326	5.64701	1429243_at	-0.339307	5.95885	0.351413	-0.999747	0.105287	-7.00378	1429243_at	1110054O05Rik	RIKEN cDNA 1110054O05 gene	4	-59863706	BG076073	66209	4 B3	Mm.51988	10349636, 10922068, 11042159, 11076861, 11217851, 12466851, 12477932, 15782199, 16141072, 16141073
1429242_at	7.95936	8.071	7.66503	7.66746	7.55085	7.80028	7.64285	7.74707	1429242_at	-0.155449	7.76299	0.201584	-1.41242	0.0817073	-6.53673	1429242_at	1110054O05Rik	RIKEN cDNA 1110054O05 gene	4	-59863706	BG076073	66209	4 B3	Mm.51988	10349636, 10922068, 11042159, 11076861, 11217851, 12466851, 12477932, 15782199, 16141072, 16141073
1445507_at	4.46958	4.42785	4.24629	4.46074	4.40634	4.90022	4.38485	4.47178	1445507_at	0.139684	4.47096	0.297472	1.12744	0.097406	-6.87069	1445507_at	1110054O05Rik	RIKEN cDNA 1110054O05 gene	4	-59863706	BM239725	66209	4 B3	Mm.51988	10349636, 10922068, 11042159, 11076861, 11217851, 12466851, 12477932, 15782199, 16141072, 16141073
1429087_at	7.15981	7.04371	7.58686	7.25719	7.86454	7.88861	7.8794	7.91058	1429087_at	0.623892	7.57384	0.000816236	5.671	0.00149528	-0.758367	1429087_at	1110054O05Rik	RIKEN cDNA 1110054O05 gene	4	-59863706	AK005245	66209	4 B3	Mm.51988	10349636, 10922068, 11042159, 11076861, 11217851, 12466851, 12477932, 15782199, 16141072, 16141073
1431650_at	2.40135	2.39038	2.38253	2.39695	2.38187	2.39497	2.37125	2.39662	1431650_at	-0.00662452	2.38949	0.578352	-0.583329	0.131333	-7.34702	1431650_at	1110054P19Rik	RIKEN cDNA 1110054P19 gene	11		AK004258	68768	11 D	Mm.416844	10349636, 11042159, 11076861, 11217851, 11591653, 12466851, 16141072, 16141073	GO:0045095: keratin filament, GO:0005515: protein binding
1420550_at	2.78644	2.77659	2.77788	2.78546	2.76254	2.7817	2.75384	2.78042	1420550_at	-0.0119685	2.77561	0.328917	-1.05095	0.101806	-6.95179	1420550_at	1110055J05Rik	RIKEN cDNA 1110055J05 gene	3	-92804087	AV014636	67828	3 F1	Mm.158176	10349636, 11042159, 11076861, 11217851, 11591653, 12466851, 12477932, 16141072, 16141073	GO:0005515: protein binding
1449902_at	2.84757	2.84044	2.84149	2.84872	2.82769	2.84624	2.81241	2.84443	1449902_at	-0.0118636	2.83863	0.353612	-0.994881	0.105584	-7.00862	1449902_at	1110055J05Rik	RIKEN cDNA 1110055J05 gene	3	-92804087	AV014636	67828	3 F1	Mm.158176	10349636, 11042159, 11076861, 11217851, 11591653, 12466851, 12477932, 16141072, 16141073	GO:0005515: protein binding
1437981_x_at	2.35206	2.33835	2.33382	2.35298	2.31771	2.34538	2.30199	2.34568	1437981_x_at	-0.0166137	2.33599	0.285194	-1.15911	0.0956589	-6.83596	1437981_x_at	1110057K04Rik	RIKEN cDNA 1110057K04 gene	12	8234132	BB000366	68832	12 A1.1	Mm.25608	8889548, 10349636, 11042159, 11076861, 11217851, 12466851, 12477932, 16141072, 16141073, 16919269	GO:0006629: lipid metabolic process, GO:0003824: catalytic activity, GO:0016787: hydrolase activity
1443615_at	2.06003	2.04963	2.04176	2.05687	2.03977	2.05535	2.02668	2.05602	1443615_at	-0.00761759	2.04826	0.54151	-0.642378	0.128215	-7.30783	1443615_at	1110057K04Rik	RIKEN cDNA 1110057K04 gene	12	8234132	BE688577	68832	12 A1.1	Mm.25608	8889548, 10349636, 11042159, 11076861, 11217851, 12466851, 12477932, 16141072, 16141073, 16919269	GO:0006629: lipid metabolic process, GO:0003824: catalytic activity, GO:0016787: hydrolase activity
1436519_a_at	9.01732	9.84516	9.42266	9.18949	9.35534	9.37355	9.62164	9.29614	1436519_a_at	0.0430103	9.39016	0.819045	0.237723	0.160574	-7.5046	1436519_a_at	1110057K04Rik	RIKEN cDNA 1110057K04 gene	12	8234132	BB534387	68832	12 A1.1	Mm.25608	8889548, 10349636, 11042159, 11076861, 11217851, 12466851, 12477932, 16141072, 16141073, 16919269	GO:0006629: lipid metabolic process, GO:0003824: catalytic activity, GO:0016787: hydrolase activity
1428085_at	9.60058	9.82291	9.78027	9.31366	9.84591	9.81495	10.035	9.84327	1428085_at	0.255421	9.75707	0.0689177	2.15518	0.0413978	-5.5123	1428085_at	1110057K04Rik	RIKEN cDNA 1110057K04 gene	12	8234132	AK004285	68832	12 A1.1	Mm.25608	8889548, 10349636, 11042159, 11076861, 11217851, 12466851, 12477932, 16141072, 16141073, 16919269	GO:0006629: lipid metabolic process, GO:0003824: catalytic activity, GO:0016787: hydrolase activity
1440295_at	6.46973	7.09014	7.02	6.63481	6.98364	7.21718	7.17487	7.39227	1440295_at	0.388323	6.99783	0.04718	2.41478	0.0313035	-5.12859	1440295_at	1110057K04Rik	RIKEN cDNA 1110057K04 gene	12	8234132	BB130189	68832	12 A1.1	Mm.25608	8889548, 10349636, 11042159, 11076861, 11217851, 12466851, 12477932, 16141072, 16141073, 16919269	GO:0006629: lipid metabolic process, GO:0003824: catalytic activity, GO:0016787: hydrolase activity
1421316_at	2.54417	2.51228	2.49795	2.52099	2.49236	2.52222	2.48135	2.52035	1421316_at	-0.0147784	2.51146	0.387216	-0.923267	0.110399	-7.07779	1421316_at	1110058A15Rik	RIKEN cDNA 1110058A15 gene	3	-92835553	NM_025413	66195	3 F1	Mm.158107	10349636, 11042159, 11076861, 11217851, 11591653, 11698679, 12466851, 16141072, 16141073	GO:0005515: protein binding
1418327_at	9.39966	9.88338	9.30476	9.13436	9.13616	9.12782	9.0072	9.09168	1418327_at	-0.339826	9.26063	0.0626558	-2.22029	0.0386422	-5.41665	1418327_at	1110058L19Rik	RIKEN cDNA 1110058L19 gene	1	-23950220	NM_026503	68002	1 A5	Mm.250424	8889548, 10349636, 11042159, 11076861, 11217851, 12466851, 12477932, 16141072, 16141073
1416841_at	10.7205	10.4956	10.6393	10.138	10.4035	10.1261	10.7119	10.4511	1416841_at	-0.075155	10.4608	0.662739	-0.45563	0.139102	-7.41991	1416841_at	1110059E24Rik	RIKEN cDNA 1110059E24 gene	19	-21664409	NM_025423	66206	19 C1	Mm.272430	8889548, 10349636, 10922068, 11042159, 11076861, 11217851, 12466851, 12477932, 16141072, 16141073
1435987_x_at	3.34984	3.14465	3.11754	3.35106	3.08633	3.15678	3.07977	3.15622	1435987_x_at	-0.121	3.18027	0.0987145	-1.90954	0.0531706	-5.86742	1435987_x_at	1110059G02Rik	RIKEN cDNA 1110059G02 gene	15		BM570681	68786		Mm.433563	10349636, 11042159, 11076861, 11217851, 12466851, 15475267, 16141072, 16141073
1436204_at	2.86817	2.82895	2.81417	2.87303	2.78713	2.83759	2.75518	2.83781	1436204_at	-0.041654	2.82526	0.141241	-1.66268	0.0670324	-6.21047	1436204_at	1110059G02Rik	RIKEN cDNA 1110059G02 gene	15		BM730637	68786		Mm.433563	10349636, 11042159, 11076861, 11217851, 12466851, 15475267, 16141072, 16141073
1438288_x_at	3.04804	3.00405	2.95364	3.04577	2.99646	3.01382	2.90726	3.0079	1438288_x_at	-0.0315145	2.99712	0.365844	-0.968232	0.107351	-7.03482	1438288_x_at	1110059G02Rik	RIKEN cDNA 1110059G02 gene	15		BB766817	68786		Mm.433563	10349636, 11042159, 11076861, 11217851, 12466851, 15475267, 16141072, 16141073
1436203_a_at	2.63151	2.5979	2.57455	2.62559	2.56752	2.60823	2.54529	2.60654	1436203_a_at	-0.0254926	2.59464	0.265757	-1.21166	0.0929664	-6.77693	1436203_a_at	1110059G02Rik	RIKEN cDNA 1110059G02 gene	15		BM730637	68786		Mm.433563	10349636, 11042159, 11076861, 11217851, 12466851, 15475267, 16141072, 16141073
1418048_at	9.707	9.86406	9.71074	9.41589	9.37253	9.34669	9.4369	9.51626	1418048_at	-0.256327	9.54626	0.0312293	-2.70067	0.0229641	-4.70243	1418048_at	1110059G10Rik	RIKEN cDNA 1110059G10 gene	9	-122793786	NM_025419	66202	9 F4	Mm.268307	8889548, 10349636, 11042159, 11076861, 11217851, 12466851, 12477932, 16141072, 16141073
1429135_at	2.13437	2.12148	2.11079	2.13295	2.11777	2.1289	2.11131	2.12724	1429135_at	-0.00359165	2.1231	0.757314	-0.321637	0.151568	-7.47809	1429135_at	1110059M19Rik	RIKEN cDNA 1110059M19 gene	X		AV015858	68800	X A4	Mm.336041	8889548, 10349636, 11042159, 11076861, 11217851, 12466851, 12477932, 16141072, 16141073
1441646_at	4.55514	4.61384	4.46125	4.52645	4.35767	4.15104	4.62688	4.15981	1441646_at	-0.215321	4.43151	0.0897213	-1.97492	0.0499111	-5.77397	1441646_at	1110059P08Rik	RIKEN cDNA 1110059P08 gene	10	-14345530	BB250200	66201	10 A2	Mm.227983	10349636, 10725249, 10922068, 11042159, 11076861, 11217851, 12466851, 12477932, 15173323, 15747579, 16141072, 16141073
1443958_at	3.5373	3.50234	3.47772	3.5487	3.46945	3.5123	3.44436	3.50931	1443958_at	-0.0326585	3.50018	0.207182	-1.39282	0.0828058	-6.56112	1443958_at	1110059P08Rik	RIKEN cDNA 1110059P08 gene	10	-14345530	BM230231	66201	10 A2	Mm.227983	10349636, 10725249, 10922068, 11042159, 11076861, 11217851, 12466851, 12477932, 15173323, 15747579, 16141072, 16141073
1457845_at	2.70341	2.67829	2.67562	2.64955	2.6778	2.68864	2.66636	2.69938	1457845_at	0.00632927	2.67988	0.691214	0.41444	0.142529	-7.43983	1457845_at	1110059P08Rik	RIKEN cDNA 1110059P08 gene	10	-14345530	AI504798	66201	10 A2	Mm.227983	10349636, 10725249, 10922068, 11042159, 11076861, 11217851, 12466851, 12477932, 15173323, 15747579, 16141072, 16141073
1415722_a_at	10.0761	10.2221	10.5678	9.8809	10.4298	10.3156	10.5469	10.4516	1415722_a_at	0.249222	10.3113	0.125882	1.7424	0.0623245	-6.10161	1415722_a_at	1110059P08Rik	RIKEN cDNA 1110059P08 gene	10	-14345530	AK003213	66201	10 A2	Mm.227983	10349636, 10725249, 10922068, 11042159, 11076861, 11217851, 12466851, 12477932, 15173323, 15747579, 16141072, 16141073
1431235_at	2.33787	2.32885	2.31323	2.34812	2.31911	2.33822	2.31733	2.3366	1431235_at	-0.00420103	2.32992	0.748236	-0.33418	0.150245	-7.47347	1431235_at	1110061A14Rik	RIKEN cDNA 1110061A14 gene	18		BI654939	68827		Mm.215034	10349636, 10922068, 11042159, 11076861, 11217851, 12466851, 16141072, 16141073
1436796_at	7.87723	8.19781	8.03309	8.39586	8.67541	8.34691	8.77823	8.56116	1436796_at	0.46443	8.35821	0.0114505	3.4234	0.0107465	-3.64055	1436796_at	1110061A14Rik	RIKEN cDNA 1110061A14 gene	18		BB237072	68827		Mm.215034	10349636, 10922068, 11042159, 11076861, 11217851, 12466851, 16141072, 16141073
1435105_at	5.30725	6.72955	5.99037	6.68255	6.41881	6.42836	6.16147	6.42923	1435105_at	0.182036	6.26845	0.587855	0.56846	0.132094	-7.35636	1435105_at	1110061N23Rik	RIKEN cDNA 1110061N23 gene	2	25064937	BG066986	68846	2 A3	Mm.24777	8889548, 10349636, 10922068, 11042159, 11076861, 11217851, 12466851, 12477932, 16141072, 16141073	GO:0005515: protein binding, GO:0008270: zinc ion binding, GO:0046872: metal ion binding
1425066_a_at	9.81341	9.87067	9.66073	9.59723	9.75825	9.78319	9.78737	9.61022	1425066_a_at	-0.000756169	9.73513	0.991937	-0.0104799	0.186513	-7.53669	1425066_a_at	1110061O04Rik	RIKEN cDNA 1110061O04 gene	6	113203669	BC018294	97287	6 E3	Mm.197816	10349636, 10725249, 10922068, 11042159, 11076861, 11125038, 11217851, 12466851, 12477932, 15782199, 16141072, 16141073	GO:0006470: protein amino acid dephosphorylation, GO:0004721: phosphoprotein phosphatase activity
1455040_s_at	2.89608	2.8639	2.83637	2.89461	2.8297	2.86922	2.80884	2.86789	1455040_s_at	-0.0288281	2.85833	0.218563	-1.35439	0.0850569	-6.60839	1455040_s_at	1110062M06Rik	RIKEN cDNA 1110062M06 gene	X		BI965045	68850		Mm.232	8889548, 10349636, 11042159, 11076861, 11217851, 12466851, 16141072, 16141073
1439543_at	5.31667	4.84611	4.38358	5.29048	2.40384	2.70316	2.39376	2.67531	1439543_at	-2.41519	3.75162	1.37072e-05	-10.9441	0.000101296	3.72928	1439543_at	1110064A23Rik	RIKEN cDNA 1110064A23 gene	2		BF180451	68893	2 B	Mm.69566	8889548, 10349636, 11042159, 11076861, 11217851, 12466851, 12477932, 16141072, 16141073
1435160_at	11.9131	11.96	12.232	12.1419	12.6751	12.5584	12.5667	12.6342	1435160_at	0.546896	12.3352	0.000190738	7.23311	0.000528587	0.845658	1435160_at	1110064P04Rik	RIKEN cDNA 1110064P04 gene	11	-23387881	BM120737	268390	11 A3.2	Mm.13148	8889548, 10349636, 11042159, 11076861, 11217851, 12466851, 12477932, 16141072, 16141073	GO:0006457: protein folding, GO:0006986: response to unfolded protein
1454585_at	2.38176	2.35949	2.34593	2.37498	2.33668	2.36881	2.33634	2.36492	1454585_at	-0.0138545	2.35861	0.368592	-0.962342	0.107762	-7.04054	1454585_at	1110065P19Rik	RIKEN cDNA 1110065P19 gene			AK004381	68919		Mm.372459	10349636, 11042159, 11076861, 11217851, 12466851, 16141072, 16141073
1433382_at	2.52158	2.51162	2.5129	2.52192	2.50843	2.51709	2.511	2.51668	1433382_at	-0.00370256	2.51515	0.713674	-0.382502	0.145452	-7.45405	1433382_at	1110065P19Rik	RIKEN cDNA 1110065P19 gene			AK004381	68919		Mm.372459	10349636, 11042159, 11076861, 11217851, 12466851, 16141072, 16141073
1455545_at	9.31112	10.0384	9.57073	9.17536	9.39106	9.12074	9.22827	9.26971	1455545_at	-0.271454	9.38817	0.187879	-1.46255	0.0788467	-6.47352	1455545_at	1110065P20Rik	RIKEN cDNA 1110065P20 gene	4		BI415815	68920	4 D2.2	Mm.387568	8889548, 10349636, 11042159, 11076861, 11217851, 12466851, 15226823, 16141072, 16141073
1451313_a_at	11.7674	11.8223	11.6843	11.6849	11.5313	11.5713	11.5566	11.8525	1451313_a_at	-0.111799	11.6838	0.194517	-1.43787	0.080213	-6.50478	1451313_a_at	1110067D22Rik	RIKEN cDNA 1110067D22 gene	11	-20723582	BC019131	216551	11 A3.1	Mm.76694	8889548, 10349636, 10922068, 11042159, 11076861, 11217851, 12174196, 12466851, 12477932, 15226823, 15782199, 16141072, 16141073	GO:0005529: sugar binding
1424318_at	9.82473	10.0567	10.0625	9.59357	10.2128	9.87283	10.3083	10.1182	1424318_at	0.243636	10.0062	0.118454	1.78434	0.060043	-6.04355	1424318_at	1110067D22Rik	RIKEN cDNA 1110067D22 gene	11	-20723582	BC019131	216551	11 A3.1	Mm.76694	8889548, 10349636, 10922068, 11042159, 11076861, 11217851, 12174196, 12466851, 12477932, 15226823, 15782199, 16141072, 16141073	GO:0005529: sugar binding
1437771_at	2.37247	2.34988	2.3504	2.36354	2.33729	2.35418	2.30773	2.35097	1437771_at	-0.0215282	2.34831	0.179577	-1.49455	0.0769545	-6.43257	1437771_at	1110067I12Rik	RIKEN cDNA 1110067I12 gene	19	8917829	BB783125	68852	19 A	Mm.265792	10349636, 11042159, 11076861, 11217851, 12466851, 12477932, 16141072, 16141073
1428628_at	2.49522	2.46456	2.44249	2.49497	2.44131	2.47394	2.42481	2.47334	1428628_at	-0.0209579	2.46383	0.304717	-1.10926	0.0984745	-6.89033	1428628_at	1190002A17Rik	RIKEN cDNA 1190002A17 gene	2	28522172	AK004439	68870	2 A3	Mm.273318	10349636, 10922068, 11042159, 11076861, 11217851, 12466851, 12477932, 16141072, 16141073	GO:0006139: nucleobase, nucleoside, nucleotide and nucleic acid metabolic process, GO:0000166: nucleotide binding, GO:0005524: ATP binding, GO:0016301: kinase activity, GO:0016740: transferase activity, GO:0019201: nucleotide kinase activity
1441757_at	6.46302	6.8592	6.22172	6.26401	5.69338	5.84354	5.75887	5.79954	1441757_at	-0.678156	6.11291	0.00196267	-4.85315	0.0028643	-1.72359	1441757_at	1190002F15Rik	RIKEN cDNA 1190002F15 gene	6		AI120476	381822	6 G1	Mm.5935	10349636, 11042159, 11076861, 11217851, 12466851, 16141072, 16141073
1438511_a_at	10.7483	11.258	10.3181	10.605	9.07142	8.71484	9.28724	9.11963	1438511_a_at	-1.68408	9.89032	0.000119774	-7.79748	0.000386976	1.35852	1438511_a_at	1190002H23Rik	RIKEN cDNA 1190002H23 gene	14	-78022905	BB408123	66214	14 D3	Mm.29811	8889548, 10349636, 11042159, 11076861, 11217851, 11687586, 12466851, 12477932, 16141072, 16141073	GO:0007049: cell cycle, GO:0005634: nucleus, GO:0005737: cytoplasm, GO:0005515: protein binding, GO:0030295: protein kinase activator activity
1418003_at	5.54569	7.01731	5.56882	5.46023	5.06086	4.9318	5.45348	4.98843	1418003_at	-0.78937	5.50333	0.0692794	-2.1516	0.0415377	-5.51754	1418003_at	1190002H23Rik	RIKEN cDNA 1190002H23 gene	14	-78022905	NM_025427	66214	14 D3	Mm.29811	8889548, 10349636, 11042159, 11076861, 11217851, 11687586, 12466851, 12477932, 16141072, 16141073	GO:0007049: cell cycle, GO:0005634: nucleus, GO:0005737: cytoplasm, GO:0005515: protein binding, GO:0030295: protein kinase activator activity
1457319_at	3.17899	3.08927	3.06537	3.17289	3.06191	3.09944	2.96577	3.0995	1457319_at	-0.0699736	3.09164	0.13314	-1.70364	0.0645269	-6.1548	1457319_at	1190002H23Rik	RIKEN cDNA 1190002H23 gene	14	-78022905	BB216233	66214	14 D3	Mm.29811	8889548, 10349636, 11042159, 11076861, 11217851, 11687586, 12466851, 12477932, 16141072, 16141073	GO:0007049: cell cycle, GO:0005634: nucleus, GO:0005737: cytoplasm, GO:0005515: protein binding, GO:0030295: protein kinase activator activity
1446619_at	2.97481	2.9293	2.89715	2.94974	2.90633	2.94088	2.89039	2.93758	1446619_at	-0.0189547	2.92827	0.402207	-0.89283	0.11239	-7.10597	1446619_at	1190002H23Rik	RIKEN cDNA 1190002H23 gene	14	-78022905	BB157945	66214	14 D3	Mm.29811	8889548, 10349636, 11042159, 11076861, 11217851, 11687586, 12466851, 12477932, 16141072, 16141073	GO:0007049: cell cycle, GO:0005634: nucleus, GO:0005737: cytoplasm, GO:0005515: protein binding, GO:0030295: protein kinase activator activity
1435620_at	7.85288	8.00902	7.85622	7.38771	8.21439	8.28948	8.35413	8.15837	1435620_at	0.477636	8.01527	0.00899171	3.6056	0.00893957	-3.38075	1435620_at	1190002J23Rik	RIKEN cDNA 1190002J23 gene	1	-173195123	BB758150	68874	1 H3	Mm.10756, Mm.330288	10051400, 10349636, 11042159, 11076861, 11217851, 12466851, 16141072, 16141073
1459067_at	1.46841	1.45861	1.45925	1.46579	1.4542	1.46426	1.45024	1.46352	1459067_at	-0.00496103	1.46054	0.633205	-0.499282	0.136023	-7.39686	1459067_at	1190002N15Rik	RIKEN cDNA 1190002N15 gene	9	-94327216	BG101496	68861	9 E3.3	Mm.258746	10349636, 10922068, 11042159, 11076861, 11217851, 12466851, 16141072, 16141073
1433582_at	9.17929	8.66667	9.13831	8.5089	9.24657	9.71771	9.33578	9.42021	1433582_at	0.556771	9.15168	0.0198819	3.02009	0.0163958	-4.22831	1433582_at	1190002N15Rik	RIKEN cDNA 1190002N15 gene	9	-94327216	AV309085	68861	9 E3.3	Mm.258746	10349636, 10922068, 11042159, 11076861, 11217851, 12466851, 16141072, 16141073
1433581_at	9.26438	8.89354	8.96765	8.8348	9.96853	10.381	9.91315	10.0618	1433581_at	1.09102	9.5356	8.606e-05	8.21994	0.000311289	1.72233	1433581_at	1190002N15Rik	RIKEN cDNA 1190002N15 gene	9	-94327216	AV309085	68861	9 E3.3	Mm.258746	10349636, 10922068, 11042159, 11076861, 11217851, 12466851, 16141072, 16141073
1455186_a_at	3.27002	3.23092	3.18956	3.239	3.19765	3.24309	3.17273	3.23805	1455186_a_at	-0.0194992	3.22263	0.441868	-0.816119	0.117563	-7.17363	1455186_a_at	1190003J15Rik	RIKEN cDNA 1190003J15 gene	7	140686815	BI556771	76974	7 F5	Mm.272359	10349636, 11042159, 11076861, 11217851, 12466851, 12477932, 14651853, 16141072, 16141073, 16462750, 17085964	GO:0006810: transport, GO:0005739: mitochondrion, GO:0005496: steroid binding, GO:0016787: hydrolase activity
1431786_s_at	2.64165	2.63201	2.61704	2.6399	2.61838	2.63732	2.60649	2.63875	1431786_s_at	-0.00741687	2.62894	0.580627	-0.579757	0.131503	-7.34929	1431786_s_at	1190003J15Rik	RIKEN cDNA 1190003J15 gene	7	140686815	AK013117	76974	7 F5	Mm.272359	10349636, 11042159, 11076861, 11217851, 12466851, 12477932, 14651853, 16141072, 16141073, 16462750, 17085964	GO:0006810: transport, GO:0005739: mitochondrion, GO:0005496: steroid binding, GO:0016787: hydrolase activity
1432300_at	2.59553	2.62339	2.56607	2.60824	2.56083	2.59176	2.52852	2.58901	1432300_at	-0.0307784	2.58292	0.170125	-1.53267	0.0747314	-6.3832	1432300_at	1190003K10Rik	RIKEN cDNA 1190003K10 gene	13		AK004471	68880	13 B3	Mm.390594	10349636, 11042159, 11076861, 11217851, 12466851, 16141072, 16141073
1429286_at	2.69715	2.62959	2.61211	2.64772	2.60758	2.63395	2.61124	2.45891	1429286_at	-0.0687229	2.61228	0.148756	-1.62662	0.0691927	-6.25901	1429286_at	1190003M12Rik	RIKEN cDNA 1190003M12 gene	6	-87348952	AK004474	68888	6 D1	Mm.46387	8889548, 10349636, 11042159, 11076861, 11217851, 12466851, 12477932, 16141072, 16141073
1438648_x_at	2.08362	2.0741	2.06441	2.08303	2.0632	2.08132	2.05294	2.08259	1438648_x_at	-0.0062769	2.07315	0.620296	-0.518691	0.134772	-7.38599	1438648_x_at	1190003M12Rik	RIKEN cDNA 1190003M12 gene	6	-87348952	AV069898	68888	6 D1	Mm.46387	8889548, 10349636, 11042159, 11076861, 11217851, 12466851, 12477932, 16141072, 16141073
1458034_at	2.74847	2.70589	2.70933	2.74144	2.68087	2.70976	2.64239	2.71114	1458034_at	-0.0402457	2.70616	0.0896265	-1.97564	0.0498953	-5.77293	1458034_at	1190005F20Rik	RIKEN cDNA 1190005F20 gene	1	153190865	BG068747	98685	1 G2	Mm.289373	8889548, 10349636, 10725249, 10922068, 11042159, 11076861, 11217851, 12466851, 12477932, 16141072, 16141073	GO:0008033: tRNA processing, GO:0005622: intracellular, GO:0003676: nucleic acid binding, GO:0003723: RNA binding, GO:0004809: tRNA (guanine-N2-)-methyltransferase activity, GO:0008168: methyltransferase activity, GO:0008270: zinc ion binding, GO:0016740: transferase activity, GO:0046872: metal ion binding
1456996_at	2.39495	2.37227	2.35697	2.39109	2.355	2.38179	2.34316	2.38056	1456996_at	-0.0136941	2.37197	0.398429	-0.900419	0.111911	-7.09901	1456996_at	1190005F20Rik	RIKEN cDNA 1190005F20 gene	1	153190865	BB284213	98685	1 G2	Mm.289373	8889548, 10349636, 10725249, 10922068, 11042159, 11076861, 11217851, 12466851, 12477932, 16141072, 16141073	GO:0008033: tRNA processing, GO:0005622: intracellular, GO:0003676: nucleic acid binding, GO:0003723: RNA binding, GO:0004809: tRNA (guanine-N2-)-methyltransferase activity, GO:0008168: methyltransferase activity, GO:0008270: zinc ion binding, GO:0016740: transferase activity, GO:0046872: metal ion binding
1447369_at	1.83888	1.82729	1.82119	1.83565	1.81938	1.83269	1.81005	1.83426	1447369_at	-0.00666064	1.82742	0.572146	-0.593117	0.130811	-7.34076	1447369_at	1190005F20Rik	RIKEN cDNA 1190005F20 gene	1	153190865	AI426880	98685	1 G2	Mm.289373	8889548, 10349636, 10725249, 10922068, 11042159, 11076861, 11217851, 12466851, 12477932, 16141072, 16141073	GO:0008033: tRNA processing, GO:0005622: intracellular, GO:0003676: nucleic acid binding, GO:0003723: RNA binding, GO:0004809: tRNA (guanine-N2-)-methyltransferase activity, GO:0008168: methyltransferase activity, GO:0008270: zinc ion binding, GO:0016740: transferase activity, GO:0046872: metal ion binding
1446613_at	4.74878	4.56917	4.50311	4.7427	4.73247	4.80541	4.69548	4.754	1446613_at	0.105901	4.69389	0.135085	1.6936	0.065115	-6.1685	1446613_at	1190005F20Rik	RIKEN cDNA 1190005F20 gene	1	153190865	BB004773	98685	1 G2	Mm.289373	8889548, 10349636, 10725249, 10922068, 11042159, 11076861, 11217851, 12466851, 12477932, 16141072, 16141073	GO:0008033: tRNA processing, GO:0005622: intracellular, GO:0003676: nucleic acid binding, GO:0003723: RNA binding, GO:0004809: tRNA (guanine-N2-)-methyltransferase activity, GO:0008168: methyltransferase activity, GO:0008270: zinc ion binding, GO:0016740: transferase activity, GO:0046872: metal ion binding
1426879_at	8.87864	9.25231	9.20332	8.86291	9.36044	9.23749	9.16089	9.04776	1426879_at	0.152352	9.12547	0.228264	1.323	0.0868664	-6.64642	1426879_at	1190005F20Rik	RIKEN cDNA 1190005F20 gene	1	153190865	AK004493	98685	1 G2	Mm.289373	8889548, 10349636, 10725249, 10922068, 11042159, 11076861, 11217851, 12466851, 12477932, 16141072, 16141073	GO:0008033: tRNA processing, GO:0005622: intracellular, GO:0003676: nucleic acid binding, GO:0003723: RNA binding, GO:0004809: tRNA (guanine-N2-)-methyltransferase activity, GO:0008168: methyltransferase activity, GO:0008270: zinc ion binding, GO:0016740: transferase activity, GO:0046872: metal ion binding
1428475_at	11.1732	11.4426	11.2304	11.099	11.045	11.1554	10.9066	11.078	1428475_at	-0.190047	11.1413	0.0612157	-2.23619	0.0380368	-5.39321	1428475_at	1190005P17Rik	RIKEN cDNA 1190005P17 gene	10	119630119	BI152210	66225	10 D2	Mm.291755	8889548, 10349636, 10922068, 11042159, 11076861, 11217851, 12466851, 12477932, 16141072, 16141073
1456641_at	3.85435	4.0948	4.00573	3.817	3.77488	3.77716	3.76457	3.8199	1456641_at	-0.158842	3.86355	0.039404	-2.53902	0.027464	-4.94353	1456641_at	1190007F08Rik	RIKEN cDNA 1190007F08 gene	4	-152867110	AV225851	68859	4 E2	Mm.260690	10349636, 11042159, 11076861, 11217851, 12466851, 12477932, 16141072, 16141073
1417402_at	9.38789	9.60686	9.20385	9.21247	9.48802	9.5115	9.41471	9.21683	1417402_at	0.0549988	9.38027	0.6293	0.505132	0.135672	-7.39363	1417402_at	1190017O12Rik	RIKEN cDNA 1190017O12 gene	16	92190161	NM_138743	68936	16 C4	Mm.21698, Mm.422608	8889548, 10349636, 11042159, 11076861, 11217851, 11322760, 11707072, 12466851, 12466854, 12466855, 12477932, 16141072, 16141073	GO:0008150: biological_process, GO:0005575: cellular_component, GO:0005615: extracellular space, GO:0003674: molecular_function
1460124_at	1.5667	1.5533	1.55137	1.56243	1.54791	1.55838	1.54524	1.55761	1460124_at	-0.00616326	1.55537	0.566118	-0.602683	0.130332	-7.33455	1460124_at	1190020J12Rik	RIKEN cDNA 1190020J12 gene	7	-28252356	AV020850	233038	7 A3	Mm.224815	10349636, 11042159, 11076861, 11217851, 12466851, 16141072, 16141073	GO:0030163: protein catabolic process, GO:0005515: protein binding
1424524_at	2.59943	2.57906	2.58288	3.14803	2.56089	2.57857	2.55126	2.58528	1424524_at	-0.158349	2.64818	0.269405	-1.20155	0.0935045	-6.78842	1424524_at	1200002N14Rik	RIKEN cDNA 1200002N14 gene	10	-87752602	BC021433	71712	10 C1	Mm.35450	10349636, 11042159, 11076861, 11217851, 12466851, 12477932, 16141072, 16141073	GO:0003676: nucleic acid binding
1441959_s_at	12.3131	12.5242	12.7508	12.5045	12.4603	12.3816	12.427	12.2437	1441959_s_at	-0.144963	12.4506	0.17319	-1.5201	0.0754203	-6.39954	1441959_s_at	1200003C05Rik	RIKEN cDNA 1200003C05 gene	12	73004706	BB028104	104771	12 C3	Mm.278477, Mm.380752	8889548, 10349636, 11042159, 11076861, 11125038, 11217851, 12466851, 12477932, 16141072, 16141073, 16166642
1456101_at	2.81725	2.7923	2.77389	2.81138	2.76976	2.80044	2.74984	2.79931	1456101_at	-0.0188675	2.78927	0.312451	-1.09023	0.0994368	-6.91065	1456101_at	1200003C05Rik	RIKEN cDNA 1200003C05 gene	12	73004706	AV048064	104771	12 C3	Mm.278477, Mm.380752	8889548, 10349636, 11042159, 11076861, 11125038, 11217851, 12466851, 12477932, 16141072, 16141073, 16166642
1451238_at	9.92066	9.91709	10.1007	9.82869	10.3078	10.3632	10.5077	10.1096	1451238_at	0.380305	10.1319	0.00518385	4.03549	0.00590571	-2.78472	1451238_at	1200003C05Rik	RIKEN cDNA 1200003C05 gene	12	73004706	BC002238	104771	12 C3	Mm.278477, Mm.380752	8889548, 10349636, 11042159, 11076861, 11125038, 11217851, 12466851, 12477932, 16141072, 16141073, 16166642
1424106_at	10.96	10.7741	11.2804	10.958	11.3421	11.3879	11.4176	11.3551	1424106_at	0.382572	11.1844	0.00679977	3.82098	0.00725265	-3.07901	1424106_at	1200003C05Rik	RIKEN cDNA 1200003C05 gene	12	73004706	BC002238	104771	12 C3	Mm.278477, Mm.380752	8889548, 10349636, 11042159, 11076861, 11125038, 11217851, 12466851, 12477932, 16141072, 16141073, 16166642
1445165_at	2.98179	2.96359	2.96496	3.05003	2.95764	2.97249	2.96037	2.9745	1445165_at	-0.0238398	2.97817	0.305374	-1.10763	0.0985446	-6.89208	1445165_at	1200003I07Rik	RIKEN cDNA 1200003I07 gene	8	-72634128	BM194850	66869	8 B3.3	Mm.334581	8889548, 10349636, 11042159, 11076861, 11217851, 11709547, 12447396, 12466851, 12477932, 16141072, 16141073	GO:0006355: regulation of transcription, DNA-dependent, GO:0005622: intracellular, GO:0005634: nucleus, GO:0003676: nucleic acid binding, GO:0008270: zinc ion binding, GO:0046872: metal ion binding
1429473_at	7.14005	7.06789	7.37287	6.81788	7.49816	7.52079	7.6347	7.39857	1429473_at	0.413382	7.30636	0.0096914	3.54873	0.0094562	-3.46141	1429473_at	1200003I07Rik	RIKEN cDNA 1200003I07 gene	8	-72634128	AV292561	66869	8 B3.3	Mm.334581	8889548, 10349636, 11042159, 11076861, 11217851, 11709547, 12447396, 12466851, 12477932, 16141072, 16141073	GO:0006355: regulation of transcription, DNA-dependent, GO:0005622: intracellular, GO:0005634: nucleus, GO:0003676: nucleic acid binding, GO:0008270: zinc ion binding, GO:0046872: metal ion binding
1446529_at	7.89085	8.00934	8.17195	8.09059	8.64562	8.12492	8.65246	8.97059	1446529_at	0.557714	8.31954	0.0151583	3.21635	0.0133069	-3.94036	1446529_at	1200003I07Rik	RIKEN cDNA 1200003I07 gene	8	-72634128	BB420672	66869	8 B3.3	Mm.334581	8889548, 10349636, 11042159, 11076861, 11217851, 11709547, 12447396, 12466851, 12477932, 16141072, 16141073	GO:0006355: regulation of transcription, DNA-dependent, GO:0005622: intracellular, GO:0005634: nucleus, GO:0003676: nucleic acid binding, GO:0008270: zinc ion binding, GO:0046872: metal ion binding
1453575_at	3.24395	3.21176	3.17946	3.29863	3.20761	3.22161	3.16148	3.2193	1453575_at	-0.0309473	3.21797	0.316341	-1.0808	0.0999892	-6.92062	1453575_at	1200003I10Rik	RIKEN cDNA 1200003I10 gene			BE634987	71719			10349636, 11042159, 11076861, 11217851, 12466851, 16141072, 16141073
1432848_a_at	4.72709	4.50314	4.09626	4.72161	4.73119	5.07009	4.70572	5.10383	1432848_a_at	0.39068	4.70736	0.0570574	2.28434	0.0361185	-5.32211	1432848_a_at	1200004M23Rik	RIKEN cDNA 1200004M23 gene	19	-5850973	AK016489	67457	19 A	Mm.202092	8889548, 10349636, 10725249, 10922068, 11042159, 11076861, 11217851, 12466851, 12477932, 15782199, 16141072, 16141073	GO:0005856: cytoskeleton, GO:0005488: binding
1451486_at	3.60643	3.54055	4.50037	4.43575	2.71191	2.6693	2.31815	2.38035	1451486_at	-1.50085	3.27035	0.000732706	-5.77759	0.00138359	-0.639346	1451486_at	1200006F02Rik	RIKEN cDNA 1200006F02 gene	5	-148188789	BC006902	71706	5 G3	Mm.153218	8889548, 10349636, 11042159, 11076861, 11217851, 12466851, 12477932, 16141072, 16141073	GO:0005615: extracellular space, GO:0016021: integral to membrane
1431837_at	2.30617	2.29421	2.27723	2.30152	2.28021	2.29935	2.27022	2.30054	1431837_at	-0.0072035	2.29118	0.594585	-0.558011	0.132596	-7.36278	1431837_at	1200007C13Rik	RIKEN cDNA 1200007C13 gene	2		AK004627	74119	2 H3	Mm.410869	10349636, 11042159, 11076861, 11217851, 12466851, 16141072, 16141073
1429219_at	7.22209	6.86855	6.78577	6.76118	4.60272	4.19297	4.98943	4.49278	1429219_at	-2.33992	5.73943	5.07216e-06	-12.7327	5.7314e-05	4.79829	1429219_at	1200009F10Rik	RIKEN cDNA 1200009F10 gene	10	90512837	AK004670	67454	10 C2	Mm.252843	10349636, 11042159, 11076861, 11217851, 11544199, 12466851, 12477932, 15389287, 16141072, 16141073	GO:0006917: induction of apoptosis, GO:0010165: response to X-ray, GO:0005783: endoplasmic reticulum, GO:0005515: protein binding
1429065_at	7.19781	7.35974	7.1717	6.96566	6.59972	6.68653	6.60999	6.61159	1429065_at	-0.54677	6.90034	0.000239966	-6.96695	0.00061957	0.592369	1429065_at	1200009F10Rik	RIKEN cDNA 1200009F10 gene	10	90512837	AK006283	67454	10 C2	Mm.252843	10349636, 11042159, 11076861, 11217851, 11544199, 12466851, 12477932, 15389287, 16141072, 16141073	GO:0006917: induction of apoptosis, GO:0010165: response to X-ray, GO:0005783: endoplasmic reticulum, GO:0005515: protein binding
1447202_at	2.47386	2.45917	2.44436	2.47016	2.44564	2.46588	2.42835	2.46793	1447202_at	-0.00993605	2.45692	0.503205	-0.706457	0.124518	-7.26154	1447202_at	1200009F10Rik	RIKEN cDNA 1200009F10 gene	10	90512837	BE853190	67454	10 C2	Mm.252843	10349636, 11042159, 11076861, 11217851, 11544199, 12466851, 12477932, 15389287, 16141072, 16141073	GO:0006917: induction of apoptosis, GO:0010165: response to X-ray, GO:0005783: endoplasmic reticulum, GO:0005515: protein binding
1428420_a_at	2.09604	2.08543	2.0775	2.09228	2.07237	2.0899	2.06174	2.09139	1428420_a_at	-0.00896299	2.08333	0.477626	-0.751023	0.12189	-7.2271	1428420_a_at	1200009I06Rik	RIKEN cDNA 1200009I06 gene	12	111865396	AK005443	74190	12 F2	Mm.248640	10349636, 10922068, 11042159, 11076861, 11217851, 12466851, 12477932, 16141072, 16141073
1428922_at	7.64469	6.84139	6.85562	6.7391	2.25298	2.23799	2.46681	2.62679	1428922_at	-4.62406	4.70817	1.50792e-07	-21.5197	9.11593e-06	8.38842	1428922_at	1200009O22Rik	RIKEN cDNA 1200009O22 gene	6	-53745046	AK004681	66873	6 B3	Mm.404560, Mm.422727, Mm.434074, Mm.434327	8889548, 10349636, 11042159, 11076861, 11217851, 12466851, 12477932, 12693553, 15509224, 16141072, 16141073	GO:0005515: protein binding
1440733_at	3.81152	2.8534	2.84511	2.87156	2.78565	2.85786	2.72635	2.86029	1440733_at	-0.287863	2.95147	0.243498	-1.27598	0.0896722	-6.70239	1440733_at	1200009O22Rik	RIKEN cDNA 1200009O22 gene	6	-53745046	BB181879	66873	6 B3	Mm.404560, Mm.422727, Mm.434074, Mm.434327	8889548, 10349636, 11042159, 11076861, 11217851, 12466851, 12477932, 12693553, 15509224, 16141072, 16141073	GO:0005515: protein binding
1452961_at	2.94826	3.37887	3.03417	2.87924	2.80537	2.86283	2.87849	2.81591	1452961_at	-0.21948	2.95039	0.0767788	-2.08138	0.0448257	-5.62005	1452961_at	1200009O22Rik	RIKEN cDNA 1200009O22 gene	6	-53745046	AK004681	66873	6 B3	Mm.404560, Mm.422727, Mm.434074, Mm.434327	8889548, 10349636, 11042159, 11076861, 11217851, 12466851, 12477932, 12693553, 15509224, 16141072, 16141073	GO:0005515: protein binding
1427643_at	2.28855	2.26647	2.33453	2.27547	2.24578	2.27499	2.23892	2.27517	1427643_at	-0.0325409	2.27498	0.132357	-1.70772	0.0642578	-6.14922	1427643_at	1200009O22Rik	RIKEN cDNA 1200009O22 gene	6	-53745046	BC006619	66873	6 B3	Mm.404560, Mm.422727, Mm.434074, Mm.434327	8889548, 10349636, 11042159, 11076861, 11217851, 12466851, 12477932, 12693553, 15509224, 16141072, 16141073	GO:0005515: protein binding
1449857_at	3.16595	3.2098	3.20208	3.21661	3.41478	3.21463	3.19091	3.21631	1449857_at	0.0605512	3.22888	0.272832	1.19217	0.0939809	-6.79903	1449857_at	1200011I18Rik	RIKEN cDNA 1200011I18 gene	14	-74820388	NM_026177	67467	14 D2	Mm.260767	10349636, 11042159, 11076861, 11217851, 12466851, 12477932, 15368895, 16141072, 16141073
1454998_at	8.57485	8.34437	8.51324	8.08648	9.17704	8.87046	8.89917	8.99089	1454998_at	0.604657	8.68206	0.0016935	4.98496	0.00256357	-1.56164	1454998_at	1200011I18Rik	RIKEN cDNA 1200011I18 gene	14	-74820388	BM225303	67467	14 D2	Mm.260767	10349636, 11042159, 11076861, 11217851, 12466851, 12477932, 15368895, 16141072, 16141073
1427737_a_at	7.81997	7.8186	7.93419	7.8274	7.80924	7.83409	7.80443	7.81926	1427737_a_at	-0.0332815	7.8334	0.282037	-1.16744	0.0952387	-6.82672	1427737_a_at	1200011M11Rik	RIKEN cDNA 1200011M11 gene	11	-86893927	BC002247	74133	11 C	Mm.23257	10349636, 11042159, 11076861, 11125038, 11217851, 12466851, 12477932, 15782199, 16141072, 16141073	GO:0006955: immune response, GO:0005615: extracellular space, GO:0003824: catalytic activity, GO:0003924: GTPase activity, GO:0004872: receptor activity, GO:0005525: GTP binding
1437194_x_at	11.1524	11.5459	10.8217	11.1623	10.578	10.8815	10.8015	10.6941	1437194_x_at	-0.43179	10.9547	0.0255121	-2.84271	0.0197604	-4.491	1437194_x_at	1200011O22Rik	RIKEN cDNA 1200011O22 gene	5	-136407693	BB252479	71735	5 G2	Mm.425292	10349636, 10725249, 10922068, 11042159, 11076861, 11217851, 12466851, 12477932, 15782199, 16141072, 16141073	GO:0005515: protein binding
1428144_at	9.13669	9.90916	9.12206	9.0948	9.42421	9.42558	9.48518	9.43998	1428144_at	0.12806	9.37971	0.513707	0.688588	0.125563	-7.27483	1428144_at	1200011O22Rik	RIKEN cDNA 1200011O22 gene	5	-136407693	AK004717	71735	5 G2	Mm.425292	10349636, 10725249, 10922068, 11042159, 11076861, 11217851, 12466851, 12477932, 15782199, 16141072, 16141073	GO:0005515: protein binding
1427007_at	6.4009	5.93544	6.06122	6.3396	1.93134	1.93251	1.92091	2.08843	1427007_at	-4.21599	4.07629	3.1452e-09	-38.017	1.38423e-06	11.6812	1427007_at	1200013B08Rik	RIKEN cDNA 1200013B08 gene	X	44391153	AK004734	74131	X A4	Mm.276131	10349636, 11042159, 11076861, 11125038, 11217851, 12466851, 12477932, 16141072, 16141073, 16227612
1415721_a_at	8.82395	8.6989	8.75593	8.87556	9.39986	9.31489	9.1348	9.68778	1415721_a_at	0.595748	9.08646	0.00130808	5.22108	0.00211358	-1.27775	1415721_a_at	1200013P24Rik	RIKEN cDNA 1200013P24 gene	16	3799910	AK004750	74763	16 A1	Mm.133257	7671812, 8889548, 10349636, 11042159, 11076861, 11217851, 12466851, 12477932, 15782199, 16141072, 16141073	GO:0008080: N-acetyltransferase activity, GO:0016740: transferase activity
1439363_at	7.3118	7.29654	7.28118	8.24549	7.45023	7.2625	7.4319	7.01587	1439363_at	-0.243628	7.41194	0.347138	-1.00927	0.10468	-6.99425	1439363_at	1200014J11Rik	RIKEN cDNA 1200014J11 gene	11	72864074	BB736518	66874	11 B4	Mm.41903	8889548, 10349636, 10922068, 11042159, 11076861, 11217851, 12466851, 12477932, 16141072, 16141073
1423118_at	7.68119	7.7624	8.11606	7.69146	7.93897	7.97446	8.17485	7.81433	1423118_at	0.162877	7.89421	0.214912	1.36652	0.0842879	-6.59355	1423118_at	1200014J11Rik	RIKEN cDNA 1200014J11 gene	11	72864074	AK011450	66874	11 B4	Mm.41903	8889548, 10349636, 10922068, 11042159, 11076861, 11217851, 12466851, 12477932, 16141072, 16141073
1419264_at	6.78292	6.70956	7.08372	7.14987	7.61749	7.21413	7.42447	7.2902	1419264_at	0.455052	7.15905	0.0109043	3.45995	0.0103532	-3.58812	1419264_at	1200014M14Rik	RIKEN cDNA 1200014M14 gene	13	97489064	AK012926	67463	13 D1	Mm.86472	10349636, 10922068, 11042159, 11076861, 11125038, 11217851, 11591653, 12466851, 12477932, 16141072, 16141073	GO:0008150: biological_process, GO:0005575: cellular_component, GO:0005515: protein binding, GO:0042802: identical protein binding
1419265_at	8.17041	7.64946	8.23054	8.08425	8.65541	8.44092	8.46679	8.40415	1419265_at	0.458151	8.26274	0.0115497	3.41698	0.0108167	-3.64979	1419265_at	1200014M14Rik	RIKEN cDNA 1200014M14 gene	13	97489064	AK012926	67463	13 D1	Mm.86472	10349636, 10922068, 11042159, 11076861, 11125038, 11217851, 11591653, 12466851, 12477932, 16141072, 16141073	GO:0008150: biological_process, GO:0005575: cellular_component, GO:0005515: protein binding, GO:0042802: identical protein binding
1451172_at	11.6699	11.6616	11.6132	11.7628	11.4842	11.3302	11.5337	11.4322	1451172_at	-0.231777	11.561	0.00278961	-4.54746	0.00370816	-2.10889	1451172_at	1200015A19Rik	RIKEN cDNA 1200015A19 gene	4	-153001287	BC019544	67808	4 E2	Mm.288737	8889548, 10349636, 10922068, 11042159, 11076861, 11217851, 11591653, 12466851, 12477932, 15782199, 16141072, 16141073	GO:0006810: transport, GO:0005215: transporter activity, GO:0005488: binding, GO:0005515: protein binding, GO:0042802: identical protein binding
1458722_at	2.51576	2.95932	2.47257	2.49086	2.46986	2.43852	2.46168	2.49582	1458722_at	-0.143157	2.53805	0.236337	-1.29776	0.088459	-6.67662	1458722_at	1200015F23Rik	RIKEN cDNA 1200015F23 gene	2	-118828441	AW550819	67809	2 E5	Mm.330492	8889548, 10349636, 10922068, 11042159, 11076861, 11217851, 12466851, 12477932, 16141072, 16141073
1428196_a_at	10.6163	10.3002	10.9851	10.8247	10.8095	10.6586	10.5739	10.6345	1428196_a_at	-0.0124674	10.6753	0.934539	-0.0851976	0.178029	-7.53261	1428196_a_at	1200015F23Rik	RIKEN cDNA 1200015F23 gene	2	-118828441	AK004786	67809	2 E5	Mm.330492	8889548, 10349636, 10922068, 11042159, 11076861, 11217851, 12466851, 12477932, 16141072, 16141073
1452704_at	7.88694	7.45225	7.71568	7.44924	8.37586	8.50288	8.44912	8.71167	1452704_at	0.883856	8.06795	0.000180723	7.29679	0.000510102	0.905142	1452704_at	1200015F23Rik	RIKEN cDNA 1200015F23 gene	2	-118828441	AK004786	67809	2 E5	Mm.330492	8889548, 10349636, 10922068, 11042159, 11076861, 11217851, 12466851, 12477932, 16141072, 16141073
1430141_at	2.16933	2.1581	2.1439	2.16691	2.14514	2.16545	2.1351	2.16766	1430141_at	-0.00622394	2.15645	0.644937	-0.48182	0.137164	-7.40632	1430141_at	1200015N20Rik	RIKEN cDNA 1200015N20 gene	10	69836282	BB709285	71721	10 B5.2	Mm.19825	10349636, 11042159, 11076861, 11217851, 12466851, 12477932, 16141072, 16141073
1460476_s_at	2.82632	2.8081	2.78304	2.82731	2.81631	2.90114	2.79457	2.8295	1460476_s_at	0.0241872	2.82329	0.372651	0.953701	0.108364	-7.04888	1460476_s_at	1200015N20Rik	RIKEN cDNA 1200015N20 gene	10	69836282	BB709285	71721	10 B5.2	Mm.19825	10349636, 11042159, 11076861, 11217851, 12466851, 12477932, 16141072, 16141073
1458250_at	4.80766	4.81818	4.81797	4.85972	4.84775	4.83546	4.93103	4.83357	1458250_at	0.0360738	4.84392	0.207698	1.39104	0.0829311	-6.56333	1458250_at	1200015N20Rik	RIKEN cDNA 1200015N20 gene	10	69836282	BB189202	71721	10 B5.2	Mm.19825	10349636, 11042159, 11076861, 11217851, 12466851, 12477932, 16141072, 16141073
1448557_at	7.45813	6.60062	7.46603	6.84182	8.0049	8.20408	8.35075	8.15733	1448557_at	1.08761	7.63546	0.00160527	5.03331	0.00246663	-1.50286	1448557_at	1200015N20Rik	RIKEN cDNA 1200015N20 gene	10	69836282	NM_024244	71721	10 B5.2	Mm.19825	10349636, 11042159, 11076861, 11217851, 12466851, 12477932, 16141072, 16141073
1428654_at	8.08541	7.9456	8.23016	8.27663	7.9334	8.20371	7.90745	8.04323	1428654_at	-0.112504	8.0782	0.274527	-1.18756	0.0942333	-6.80421	1428654_at	1200016B10Rik	RIKEN cDNA 1200016B10 gene	1	-153129916	AK004803	66875	1 G2	Mm.290905	8889548, 10349636, 11042159, 11076861, 11217851, 12466851, 12477932, 16141072, 16141073
1452859_at	6.60321	6.91688	6.6723	6.59804	7.5142	6.57563	6.34579	6.52496	1452859_at	0.0425337	6.71888	0.872722	0.166297	0.168682	-7.52099	1452859_at	1200016B10Rik	RIKEN cDNA 1200016B10 gene	1	-153129916	AK004803	66875	1 G2	Mm.290905	8889548, 10349636, 11042159, 11076861, 11217851, 12466851, 12477932, 16141072, 16141073
1435137_s_at	9.45829	10.0852	9.98448	9.70006	9.36682	9.07757	9.29196	9.33106	1435137_s_at	-0.540161	9.53693	0.00804678	-3.69055	0.00823008	-3.26102	1435137_s_at	1200016E24Rik	RIKEN cDNA 1200016E24 gene			BB119177	319202		Mm.34706, Mm.205647, Mm.332931, Mm.391860, Mm.417867	8530481, 10349636, 11042159, 11076861, 11217851, 12466851, 12477932, 16141072, 16141073
1427932_s_at	6.61446	7.62889	7.83712	7.34526	7.84653	7.53209	7.58008	7.83719	1427932_s_at	0.342539	7.5277	0.232998	1.3081	0.0878623	-6.66429	1427932_s_at	1200016E24Rik	RIKEN cDNA 1200016E24 gene			BI076834	319202		Mm.34706, Mm.205647, Mm.332931, Mm.391860, Mm.417867	8530481, 10349636, 11042159, 11076861, 11217851, 12466851, 12477932, 16141072, 16141073
1428106_at	6.90924	6.87265	7.05226	7.05341	7.09687	6.91065	7.11838	7.4693	1428106_at	0.176906	7.06034	0.178603	1.49839	0.076747	-6.42762	1428106_at	1300001I01Rik	RIKEN cDNA 1300001I01 gene	11	74465070	AK004841	74148	11 B4	Mm.214574	8889548, 10349636, 10922068, 11042159, 11076861, 11125038, 11217851, 12466851, 12477932, 15782199, 16141072, 16141073	GO:0008152: metabolic process, GO:0003743: translation initiation factor activity, GO:0005488: binding, GO:0016491: oxidoreductase activity
1453234_at	2.55732	2.53711	2.52197	2.66946	2.52029	2.54391	2.4953	2.54293	1453234_at	-0.0458584	2.54854	0.22425	-1.33584	0.0861945	-6.63092	1453234_at	1300002K09Rik	RIKEN cDNA 1300002K09 gene	4	45870059	AV222559	74152	4 B1	Mm.63645	10349636, 11042159, 11076861, 11217851, 12466851, 12477932, 15368895, 16141072, 16141073
1429690_at	10.6493	10.4499	10.512	10.3716	10.7406	10.9955	10.921	11.1652	1429690_at	0.45988	10.7256	0.00254267	4.62691	0.00346146	-2.00743	1429690_at	1300003B13Rik	RIKEN cDNA 1300003B13 gene	17	22128966	AK004870	74149	17 A3.3	Mm.30767	10349636, 11042159, 11076861, 11217851, 12466851, 12477932, 16141072, 16141073	GO:0006355: regulation of transcription, DNA-dependent, GO:0005622: intracellular, GO:0005634: nucleus, GO:0003676: nucleic acid binding, GO:0008270: zinc ion binding, GO:0046872: metal ion binding
1431214_at	2.11822	2.10579	2.0928	2.11458	2.09323	2.11267	2.08321	2.11416	1431214_at	-0.00703015	2.10433	0.597268	-0.553865	0.132833	-7.3653	1431214_at	1300007C21Rik	RIKEN cDNA 1300007C21 gene	13		BG297038	67527	18 B1	Mm.100615, Mm.335229, Mm.391104, Mm.424642, Mm.432118	10349636, 11042159, 11076861, 11217851, 12466851, 16141072, 16141073	GO:0019068: virus assembly, GO:0019028: viral capsid, GO:0003676: nucleic acid binding, GO:0005198: structural molecule activity, GO:0008270: zinc ion binding
1431213_a_at	1.77147	1.76455	1.74915	1.76575	1.76934	1.77174	1.76116	1.78318	1431213_a_at	0.00862763	1.76704	0.45926	0.784022	0.119694	-7.20046	1431213_a_at	1300007C21Rik	RIKEN cDNA 1300007C21 gene	13		BG297038	67527	18 B1	Mm.100615, Mm.335229, Mm.391104, Mm.424642, Mm.432118	10349636, 11042159, 11076861, 11217851, 12466851, 16141072, 16141073	GO:0019068: virus assembly, GO:0019028: viral capsid, GO:0003676: nucleic acid binding, GO:0005198: structural molecule activity, GO:0008270: zinc ion binding
1444448_at	2.86994	2.81279	2.81448	2.97946	2.77884	2.82177	2.73754	2.82233	1444448_at	-0.0790464	2.82964	0.104047	-1.87347	0.0551928	-5.91856	1444448_at	1300007F04Rik	RIKEN cDNA 1300007F04 gene	11	77331311	BB206115	67477	11 B5	Mm.432526	10349636, 11042159, 11076861, 11217851, 12466851, 16141072, 16141073	GO:0005615: extracellular space, GO:0016787: hydrolase activity
1453474_at	2.34412	2.29667	2.28368	2.40811	2.27393	2.30242	2.23116	2.29881	1453474_at	-0.0565676	2.30486	0.119698	-1.77715	0.0604165	-6.05355	1453474_at	1300007F04Rik	RIKEN cDNA 1300007F04 gene	11	77331311	AI467583	67477	11 B5	Mm.432526	10349636, 11042159, 11076861, 11217851, 12466851, 16141072, 16141073	GO:0005615: extracellular space, GO:0016787: hydrolase activity
1445506_at	2.72752	2.68429	2.65197	2.6906	2.67754	2.68887	2.66353	2.68717	1445506_at	-0.00931742	2.68394	0.6203	-0.518686	0.134772	-7.38599	1445506_at	1300007F04Rik	RIKEN cDNA 1300007F04 gene	11	77331311	BB206100	67477	11 B5	Mm.432526	10349636, 11042159, 11076861, 11217851, 12466851, 16141072, 16141073	GO:0005615: extracellular space, GO:0016787: hydrolase activity
1455376_at	7.85825	7.78873	7.86273	8.13503	7.8777	7.8322	7.783	7.73248	1455376_at	-0.104839	7.85877	0.221096	-1.34607	0.0855943	-6.61851	1455376_at	1300010F03Rik	RIKEN cDNA 1300010F03 gene	14		BQ176060	219189	14 D3	Mm.159651	8889548, 10349636, 10922068, 11042159, 11076861, 11217851, 12466851, 12477932, 14621295, 14651853, 16141072, 16141073	GO:0005615: extracellular space, GO:0005739: mitochondrion, GO:0000166: nucleotide binding, GO:0005524: ATP binding, GO:0016787: hydrolase activity, GO:0016887: ATPase activity
1430414_at	2.34616	2.3839	2.31393	2.37112	2.31114	2.33369	2.31349	2.33629	1430414_at	-0.0301243	2.33872	0.141743	-1.66022	0.0671503	-6.21381	1430414_at	1300010F03Rik	RIKEN cDNA 1300010F03 gene	14		BB524769	219189	14 D3	Mm.159651	8889548, 10349636, 10922068, 11042159, 11076861, 11217851, 12466851, 12477932, 14621295, 14651853, 16141072, 16141073	GO:0005615: extracellular space, GO:0005739: mitochondrion, GO:0000166: nucleotide binding, GO:0005524: ATP binding, GO:0016787: hydrolase activity, GO:0016887: ATPase activity
1431800_at	2.23813	2.22546	2.20586	2.23405	2.21227	2.23144	2.20224	2.23315	1431800_at	-0.00609689	2.22283	0.661494	-0.457451	0.138954	-7.41899	1431800_at	1300010F03Rik	RIKEN cDNA 1300010F03 gene	14		AK004956	219189	14 D3	Mm.159651	8889548, 10349636, 10922068, 11042159, 11076861, 11217851, 12466851, 12477932, 14621295, 14651853, 16141072, 16141073	GO:0005615: extracellular space, GO:0005739: mitochondrion, GO:0000166: nucleotide binding, GO:0005524: ATP binding, GO:0016787: hydrolase activity, GO:0016887: ATPase activity
1424904_at	2.86691	2.94619	2.93182	2.95412	2.92716	2.97571	2.93307	2.95295	1424904_at	0.0224618	2.93599	0.363591	0.973089	0.107001	-7.03009	1424904_at	1300010F03Rik	RIKEN cDNA 1300010F03 gene	14		BC019143	219189	14 D3	Mm.159651	8889548, 10349636, 10922068, 11042159, 11076861, 11217851, 12466851, 12477932, 14621295, 14651853, 16141072, 16141073	GO:0005615: extracellular space, GO:0005739: mitochondrion, GO:0000166: nucleotide binding, GO:0005524: ATP binding, GO:0016787: hydrolase activity, GO:0016887: ATPase activity
1447884_x_at	3.67684	3.6496	3.64087	3.67654	3.63199	3.6538	3.62379	3.65378	1447884_x_at	-0.020123	3.6509	0.207827	-1.39059	0.0829533	-6.56388	1447884_x_at	1300010M03Rik	RIKEN cDNA 1300010M03 gene	11	-100912605, -100912411	BB346222	67998	11 D	Mm.33881	8889548, 10349636, 10922068, 11042159, 11076861, 11217851, 12466851, 12477932, 15782199, 16141072, 16141073
1431926_a_at	2.14165	2.12773	2.12122	2.13524	2.11959	2.13476	2.10147	2.1365	1431926_a_at	-0.00837823	2.12727	0.527378	-0.665675	0.126905	-7.29145	1431926_a_at	1300010M03Rik	RIKEN cDNA 1300010M03 gene	11	-100912605, -100912411	AK016648	67998	11 D	Mm.33881	8889548, 10349636, 10922068, 11042159, 11076861, 11217851, 12466851, 12477932, 15782199, 16141072, 16141073
1424159_at	8.19844	7.99701	8.3304	8.37482	8.7742	8.34112	8.58342	8.78024	1424159_at	0.394578	8.42246	0.016748	3.14376	0.0143876	-4.04647	1424159_at	1300010M03Rik	RIKEN cDNA 1300010M03 gene	11	-100912605, -100912411	BC016089	67998	11 D	Mm.33881	8889548, 10349636, 10922068, 11042159, 11076861, 11217851, 12466851, 12477932, 15782199, 16141072, 16141073
1431251_at	3.52877	3.49738	3.47151	4.02758	3.49528	3.50637	3.44508	3.50453	1431251_at	-0.143497	3.55956	0.289955	-1.1467	0.0963044	-6.84965	1431251_at	1300011L04Rik	RIKEN cDNA 1300011L04 gene	10		AI451838	71763	10 C1	Mm.393262	8889548, 10349636, 11042159, 11076861, 11217851, 12466851, 16141072, 16141073
1423425_at	2.11991	2.10411	2.10789	2.11478	2.09712	2.11197	2.09802	2.11111	1423425_at	-0.00711972	2.10811	0.516205	-0.684374	0.12585	-7.27792	1423425_at	1300012G16Rik	RIKEN cDNA 1300012G16 gene	5	-120743900	BB018522	71772	5 F	Mm.100065	8889548, 10349636, 10725249, 11042159, 11076861, 11217851, 12080145, 12466851, 12477932, 15782199, 16141072, 16141073, 17007843	GO:0008150: biological_process, GO:0005615: extracellular space, GO:0005764: lysosome, GO:0016021: integral to membrane, GO:0003674: molecular_function, GO:0005529: sugar binding
1423426_at	4.69317	4.68494	4.67479	4.68897	4.67967	4.69054	4.67725	4.68931	1423426_at	-0.00127625	4.68483	0.905124	-0.123671	0.173609	-7.52803	1423426_at	1300012G16Rik	RIKEN cDNA 1300012G16 gene	5	-120743900	BB018522	71772	5 F	Mm.100065	8889548, 10349636, 10725249, 11042159, 11076861, 11217851, 12080145, 12466851, 12477932, 15782199, 16141072, 16141073, 17007843	GO:0008150: biological_process, GO:0005615: extracellular space, GO:0005764: lysosome, GO:0016021: integral to membrane, GO:0003674: molecular_function, GO:0005529: sugar binding
1430814_at	4.28195	4.16431	4.05769	4.32069	4.03521	4.07864	3.74321	4.02267	1430814_at	-0.23623	4.08805	0.0366223	-2.58975	0.0259831	-4.86787	1430814_at	1300013D18Rik	RIKEN cDNA 1300013D18 gene	15	-82587598	AK004984	71754	15 E1	Mm.352895	10349636, 11042159, 11076861, 11217851, 12466851, 12477932, 16141072, 16141073	GO:0006118: electron transport, GO:0016020: membrane, GO:0004497: monooxygenase activity, GO:0005506: iron ion binding, GO:0005524: ATP binding, GO:0016491: oxidoreductase activity, GO:0016712: oxidoreductase activity, acting on paired donors, with incorporation or reduction of molecular oxygen, reduced flavin or flavoprotein as one donor, and incorporation of one atom of oxygen, GO:0020037: heme…
1459077_at	2.54864	2.54152	2.52653	2.55393	2.52715	2.55178	2.51725	2.54905	1459077_at	-0.00634692	2.53948	0.647183	-0.478496	0.137389	-7.40808	1459077_at	1300013D18Rik	RIKEN cDNA 1300013D18 gene	15	-82587598	BG067289	71754	15 E1	Mm.352895	10349636, 11042159, 11076861, 11217851, 12466851, 12477932, 16141072, 16141073	GO:0006118: electron transport, GO:0016020: membrane, GO:0004497: monooxygenase activity, GO:0005506: iron ion binding, GO:0005524: ATP binding, GO:0016491: oxidoreductase activity, GO:0016712: oxidoreductase activity, acting on paired donors, with incorporation or reduction of molecular oxygen, reduced flavin or flavoprotein as one donor, and incorporation of one atom of oxygen, GO:0020037: heme…
1418395_at	2.0217	2.0112	2.00411	2.0185	1.9984	2.01631	1.99465	2.01766	1418395_at	-0.0071221	2.01032	0.548971	-0.63023	0.128859	-7.31617	1418395_at	1300013J15Rik	RIKEN cDNA 1300013J15 gene	11	-61159596	NM_026183	67473	11 B2	Mm.100741	10349636, 11042159, 11076861, 11125038, 11161784, 11217851, 12466851, 12477932, 16141072, 16141073	GO:0006855: multidrug transport, GO:0016020: membrane, GO:0016021: integral to membrane, GO:0015238: drug transporter activity, GO:0015297: antiporter activity
1428851_at	3.83031	3.00279	4.67339	4.47203	2.36681	2.39827	2.3874	2.39694	1428851_at	-1.60728	3.19099	0.00274094	-4.56249	0.00366534	-2.08964	1428851_at	1300014I06Rik	RIKEN cDNA 1300014I06 gene	13	-34635305	AK005003	66895	13 A4	Mm.28943	10349636, 11042159, 11076861, 11217851, 12466851, 12477932, 16141072, 16141073	GO:0007154: cell communication, GO:0005515: protein binding, GO:0035091: phosphoinositide binding
1431247_at	2.06441	2.05542	2.04187	2.07738	2.04353	2.0624	2.03244	2.06204	1431247_at	-0.00966654	2.05494	0.494296	-0.721806	0.123613	-7.24988	1431247_at	1300014J16Rik	RIKEN cDNA 1300014J16 gene	12		AK005005	74160		Mm.352123	10349636, 11042159, 11076861, 11217851, 12466851, 16141072, 16141073
1430377_at	4.77939	5.05277	4.76743	4.84977	4.75906	4.71906	4.71457	4.76989	1430377_at	-0.121696	4.80149	0.0989965	-1.90758	0.0532648	-5.87019	1430377_at	1300015D01Rik	RIKEN cDNA 1300015D01 gene	2		AK005014	74161	2 H3	Mm.208098	10349636, 11042159, 11076861, 11217851, 12466851, 16141072, 16141073
1424722_at	2.8639	2.11492	2.09958	2.12215	2.10221	2.11952	2.09095	2.12185	1424722_at	-0.191501	2.20438	0.313976	-1.08652	0.0996725	-6.91458	1424722_at	1300017J02Rik	RIKEN cDNA 1300017J02 gene	9	-103108679	BC021390	71775	9 F1	Mm.18802	10349636, 11042159, 11076861, 11217851, 12466851, 12477932, 16141072, 16141073, 16799992	GO:0006826: iron ion transport, GO:0006879: iron ion homeostasis, GO:0005576: extracellular region, GO:0005615: extracellular space, GO:0008199: ferric iron binding
1443388_at	2.51296	2.50149	2.50249	2.51772	2.51894	2.52962	2.53189	2.91857	1443388_at	0.116093	2.56671	0.249166	1.25914	0.0904495	-6.72214	1443388_at	1300018I05Rik	RIKEN cDNA 1300018I05 gene	17	29387612	BB203418	74157	17 A3.3	Mm.434404	8889548, 10349636, 11042159, 11076861, 11125038, 11217851, 12466851, 12477932, 15368895, 15782199, 16033648, 16110338, 16141072, 16141073	GO:0005622: intracellular, GO:0003676: nucleic acid binding
1451082_at	8.1018	8.11121	8.33171	7.67325	9.18239	8.90805	9.09559	9.12821	1451082_at	1.02407	8.56653	0.000183637	7.27786	0.000515794	0.887497	1451082_at	1300018I05Rik	RIKEN cDNA 1300018I05 gene	17	29387612	AK005044	74157	17 A3.3	Mm.434404	8889548, 10349636, 11042159, 11076861, 11125038, 11217851, 12466851, 12477932, 15368895, 15782199, 16033648, 16110338, 16141072, 16141073	GO:0005622: intracellular, GO:0003676: nucleic acid binding
1423681_at	7.75056	7.70023	7.84804	7.34758	8.78557	8.68266	8.63521	8.90034	1423681_at	1.08934	8.20627	3.75824e-05	9.36461	0.000186666	2.63124	1423681_at	1300018I05Rik	RIKEN cDNA 1300018I05 gene	17	29387612	AK005044	74157	17 A3.3	Mm.434404	8889548, 10349636, 11042159, 11076861, 11125038, 11217851, 12466851, 12477932, 15368895, 15782199, 16033648, 16110338, 16141072, 16141073	GO:0005622: intracellular, GO:0003676: nucleic acid binding
1439390_at	2.38286	2.36609	2.35093	2.38364	2.35305	2.37246	2.33092	2.37304	1439390_at	-0.0135122	2.36412	0.396299	-0.904723	0.111575	-7.09504	1439390_at	1300018I17Rik	RIKEN cDNA 1300018I17 gene	8		BB140503	72325	8 E1	Mm.276193	8889548, 10349636, 11042159, 11076861, 11217851, 12466851, 12477932, 15782199, 16141072, 16141073
1430437_a_at	1.70356	1.69312	1.66669	1.70051	1.69159	1.69968	1.68907	1.69724	1430437_a_at	0.00342145	1.69268	0.788142	0.279453	0.156081	-7.49239	1430437_a_at	1300018I17Rik	RIKEN cDNA 1300018I17 gene	8		AK010402	72325	8 E1	Mm.276193	8889548, 10349636, 11042159, 11076861, 11217851, 12466851, 12477932, 15782199, 16141072, 16141073
1426828_at	7.19196	7.41197	7.63361	7.41972	7.55352	7.51175	7.51188	7.6973	1426828_at	0.154296	7.49146	0.146783	1.63592	0.0685971	-6.24654	1426828_at	1300018I17Rik	RIKEN cDNA 1300018I17 gene	8		AK005046	72325	8 E1	Mm.276193	8889548, 10349636, 11042159, 11076861, 11217851, 12466851, 12477932, 15782199, 16141072, 16141073
1428894_at	7.3832	7.90285	7.74322	7.16781	7.74205	7.31594	7.67542	7.33936	1428894_at	-0.0310761	7.53373	0.873491	-0.165282	0.168797	-7.52118	1428894_at	1300018J18Rik	RIKEN cDNA 1300018J18 gene	15	88916872	AK005048	223776	15 E3	Mm.358861, Mm.380934	8889548, 10349636, 11042159, 11076861, 11125038, 11217851, 12466851, 12477932, 12775843, 15782199, 16141072, 16141073	GO:0008152: metabolic process, GO:0005615: extracellular space, GO:0008430: selenium binding, GO:0016491: oxidoreductase activity
1425774_at	3.05582	3.07032	2.97194	3.06436	3.17326	3.7185	3.06199	3.23492	1425774_at	0.256561	3.16889	0.105436	1.86437	0.0557133	-5.93141	1425774_at	1500001A10Rik	RIKEN cDNA 1500001A10 gene	5	-116703491	BC024130	68955	5 F	Mm.146779	10349636, 11042159, 11076861, 11217851, 12466851, 12477932, 14621295, 16141072, 16141073
1438523_x_at	3.03935	3.74756	2.99978	3.98379	4.47097	4.23251	4.34003	3.98338	1438523_x_at	0.814104	3.84967	0.0149933	3.22434	0.0132018	-3.9287	1438523_x_at	1500001A10Rik	RIKEN cDNA 1500001A10 gene	5	-116703491	BB251429	68955	5 F	Mm.146779	10349636, 11042159, 11076861, 11217851, 12466851, 12477932, 14621295, 16141072, 16141073
1442388_at	7.74564	8.03866	8.30651	8.45978	9.88181	9.56699	10.1896	9.95298	1442388_at	1.76021	9.01775	4.02549e-05	9.26475	0.000194747	2.55608	1442388_at	1500001A10Rik	RIKEN cDNA 1500001A10 gene	5	-116703491	BB175099	68955	5 F	Mm.146779	10349636, 11042159, 11076861, 11217851, 12466851, 12477932, 14621295, 16141072, 16141073
1435062_at	6.55199	6.26497	5.97575	6.96691	8.46955	8.54818	8.40529	8.67127	1435062_at	2.08367	7.48174	2.2256e-05	10.1578	0.000136397	3.20302	1435062_at	1500001A10Rik	RIKEN cDNA 1500001A10 gene	5	-116703491	BQ176215	68955	5 F	Mm.146779	10349636, 11042159, 11076861, 11217851, 12466851, 12477932, 14621295, 16141072, 16141073
1428684_at	8.44181	8.63675	8.35118	8.34307	7.89467	8.19309	7.78886	7.8838	1428684_at	-0.503099	8.19165	0.00203277	-4.8221	0.0029384	-1.7621	1428684_at	1500001M20Rik	RIKEN cDNA 1500001M20 gene	6	-114969999	BG065846	68971	6 E3	Mm.24937	8889548, 10349636, 10922068, 11042159, 11076861, 11125038, 11217851, 12466851, 14651853, 15782199, 16141072, 16141073	GO:0006605: protein targeting, GO:0006810: transport, GO:0015031: protein transport, GO:0030150: protein import into mitochondrial matrix, GO:0005739: mitochondrion, GO:0031314: extrinsic to mitochondrial inner membrane
1430842_at	2.17654	2.16318	2.14888	2.1764	2.15271	2.17093	2.14229	2.17288	1430842_at	-0.00654793	2.16298	0.629832	-0.504333	0.135724	-7.39407	1430842_at	1500002F19Rik	RIKEN cDNA 1500002F19 gene	7		AK005115	76683		Mm.394279	10349636, 11042159, 11076861, 11217851, 12466851, 16141072, 16141073
1453850_at	2.65185	2.61476	2.59508	2.63932	2.59069	2.62425	2.59392	2.62282	1453850_at	-0.0173263	2.61659	0.34748	-1.00851	0.104714	-6.99502	1453850_at	1500002I01Rik	RIKEN cDNA 1500002I01 gene	19		BM935058	68978			8889548, 10349636, 11042159, 11076861, 11217851, 12466851, 16141072, 16141073
1433383_at	6.69336	6.54396	6.48784	6.67441	6.44563	6.55114	6.43318	6.54549	1433383_at	-0.106034	6.54688	0.101311	-1.89175	0.0541554	-5.89268	1433383_at	1500002K03Rik	RIKEN cDNA 1500002K03 gene			AK005121	76682			10349636, 11042159, 11076861, 11217851, 12466851, 16141072, 16141073
1454586_at	2.63732	2.61418	2.59815	2.64379	2.5951	2.62311	2.58013	2.6225	1454586_at	-0.0181483	2.61428	0.313783	-1.08699	0.0996585	-6.91408	1454586_at	1500002K03Rik	RIKEN cDNA 1500002K03 gene			AK005121	76682			10349636, 11042159, 11076861, 11217851, 12466851, 16141072, 16141073
1444575_at	2.67556	2.66256	2.66555	2.67943	2.66176	2.67148	2.63383	2.66994	1444575_at	-0.0115223	2.66501	0.398707	-0.89986	0.111937	-7.09953	1444575_at	1500002O20Rik	RIKEN cDNA 1500002O20 gene	7	24108387	AI536476	71997	7 A3	Mm.150977	8889548, 10349636, 11042159, 11076861, 11217851, 12466851, 12477932, 16141072, 16141073
1460435_at	5.48761	5.31217	5.27851	5.23321	5.31464	5.31865	5.31251	5.34528	1460435_at	-0.00510438	5.32532	0.926494	-0.0957039	0.176823	-7.53153	1460435_at	1500002O20Rik	RIKEN cDNA 1500002O20 gene	7	24108387	AK005126	71997	7 A3	Mm.150977	8889548, 10349636, 11042159, 11076861, 11217851, 12466851, 12477932, 16141072, 16141073
1450007_at	2.35441	2.33136	2.44108	2.33768	2.30673	2.34357	2.31387	2.34256	1450007_at	-0.0394498	2.34641	0.188619	-1.45976	0.0789855	-6.47707	1450007_at	1500003O03Rik	RIKEN cDNA 1500003O03 gene	2	119239147	NM_019769	56398	2 E5	Mm.214765, Mm.390885	8889548, 10349636, 10922068, 11042159, 11076861, 11217851, 12466851, 12477932, 15782199, 16141072, 16141073, 17082620	GO:0008150: biological_process, GO:0005575: cellular_component, GO:0005509: calcium ion binding, GO:0005509: calcium ion binding	04010: MAPK signaling pathway, 04020: Calcium signaling pathway, 04210: Apoptosis, 04310: Wnt signaling pathway, 04360: Axon guidance, 04370: VEGF signaling pathway, 04650: Natural killer cell mediated cytotoxicity, 04660: T cell receptor signaling pathway, 04662: B cell receptor signaling pathway, 04720: Long-term potentiation
1442839_at	3.43239	3.40676	3.39063	3.42547	3.40676	3.41624	3.40517	3.41318	1442839_at	-0.00347404	3.41208	0.795981	-0.268819	0.157203	-7.49569	1442839_at	1500003O03Rik	RIKEN cDNA 1500003O03 gene	2	119239147	BB149970	56398	2 E5	Mm.214765, Mm.390885	8889548, 10349636, 10922068, 11042159, 11076861, 11217851, 12466851, 12477932, 15782199, 16141072, 16141073, 17082620	GO:0008150: biological_process, GO:0005575: cellular_component, GO:0005509: calcium ion binding, GO:0005509: calcium ion binding	04010: MAPK signaling pathway, 04020: Calcium signaling pathway, 04210: Apoptosis, 04310: Wnt signaling pathway, 04360: Axon guidance, 04370: VEGF signaling pathway, 04650: Natural killer cell mediated cytotoxicity, 04660: T cell receptor signaling pathway, 04662: B cell receptor signaling pathway, 04720: Long-term potentiation
1420809_a_at	10.5467	10.4855	10.5494	10.8283	11.0218	11.311	11.0625	11.354	1420809_a_at	0.584857	10.8949	0.00102457	5.45101	0.00176721	-1.00885	1420809_a_at	1500003O03Rik	RIKEN cDNA 1500003O03 gene	2	119239147	NM_019769	56398	2 E5	Mm.214765, Mm.390885	8889548, 10349636, 10922068, 11042159, 11076861, 11217851, 12466851, 12477932, 15782199, 16141072, 16141073, 17082620	GO:0008150: biological_process, GO:0005575: cellular_component, GO:0005509: calcium ion binding, GO:0005509: calcium ion binding	04010: MAPK signaling pathway, 04020: Calcium signaling pathway, 04210: Apoptosis, 04310: Wnt signaling pathway, 04360: Axon guidance, 04370: VEGF signaling pathway, 04650: Natural killer cell mediated cytotoxicity, 04660: T cell receptor signaling pathway, 04662: B cell receptor signaling pathway, 04720: Long-term potentiation
1420810_at	7.35885	6.81452	7.58863	7.05395	8.66769	8.65779	8.7158	8.65932	1420810_at	1.47116	7.93957	4.17233e-05	9.21304	0.000199748	2.51686	1420810_at	1500003O03Rik	RIKEN cDNA 1500003O03 gene	2	119239147	NM_019769	56398	2 E5	Mm.214765, Mm.390885	8889548, 10349636, 10922068, 11042159, 11076861, 11217851, 12466851, 12477932, 15782199, 16141072, 16141073, 17082620	GO:0008150: biological_process, GO:0005575: cellular_component, GO:0005509: calcium ion binding, GO:0005509: calcium ion binding	04010: MAPK signaling pathway, 04020: Calcium signaling pathway, 04210: Apoptosis, 04310: Wnt signaling pathway, 04360: Axon guidance, 04370: VEGF signaling pathway, 04650: Natural killer cell mediated cytotoxicity, 04660: T cell receptor signaling pathway, 04662: B cell receptor signaling pathway, 04720: Long-term potentiation
1416559_at	8.40953	7.97884	8.39912	7.74231	8.26027	7.85501	8.19221	8.30582	1416559_at	0.0208742	8.14289	0.911584	0.115206	0.174572	-7.52918	1416559_at	1500003O22Rik	RIKEN cDNA 1500003O22 gene	7	-105606029	NM_025897	101867	7 E3	Mm.231400	10349636, 10922068, 11042159, 11076861, 11217851, 12466851, 12477932, 15782199, 16141072, 16141073	GO:0005634: nucleus, GO:0008168: methyltransferase activity
1428332_at	7.44121	7.91175	7.95471	7.70822	8.67515	8.5592	8.91593	8.76436	1428332_at	0.974686	8.24132	0.000158007	7.45733	0.000467095	1.05325	1428332_at	1500004A08Rik	RIKEN cDNA 1500004A08 gene	11	3230733	AW556858	216505	11 A1	Mm.390323	8889548, 10349636, 10922068, 11042159, 11076861, 11217851, 12466851, 12477932, 15782199, 16141072, 16141073
1456899_at	2.36004	2.33679	2.33897	2.35453	2.33504	2.34191	2.32254	2.34049	1456899_at	-0.0125875	2.34129	0.304822	-1.109	0.0984745	-6.89061	1456899_at	1500004F05Rik	RIKEN cDNA 1500004F05 gene	8		AV045829	69765	8 A4	Mm.376109	10349636, 11042159, 11076861, 11217851, 12466851, 16141072, 16141073
1418474_at	2.07977	2.16111	2.06159	2.05249	2.03549	2.05415	2.02652	2.05711	1418474_at	-0.0454199	2.06603	0.123218	-1.75716	0.0615115	-6.08124	1418474_at	1500005A01Rik	RIKEN cDNA 1500005A01 gene	14	-54535594	NM_033146	85308	14 C2	Mm.40667	8889548, 10349636, 11042159, 11076861, 11217851, 11345588, 12466851, 12477932, 15782199, 16141072, 16141073
1454321_at	2.6898	2.65823	2.62318	2.7179	2.65845	2.67934	2.63409	2.67282	1454321_at	-0.011097	2.66673	0.646501	-0.479506	0.137338	-7.40755	1454321_at	1500005C15Rik	RIKEN cDNA 1500005C15 gene	3		AV029466	72019		Mm.158704	10349636, 11042159, 11076861, 11217851, 12466851, 16141072, 16141073
1432663_at	1.99125	1.97869	1.97235	1.98671	1.97011	1.98484	1.96104	1.98629	1432663_at	-0.00668145	1.97891	0.577713	-0.584334	0.131294	-7.34639	1432663_at	1500005C15Rik	RIKEN cDNA 1500005C15 gene	3		AV029466	72019		Mm.158704	10349636, 11042159, 11076861, 11217851, 12466851, 16141072, 16141073
1437890_at	1.99521	2.0179	1.97045	1.99243	1.98184	1.98055	1.97924	1.98732	1437890_at	-0.0117653	1.98812	0.395162	-0.907026	0.111441	-7.09292	1437890_at	1500005I02Rik	RIKEN cDNA 1500005I02 gene	11	-114606760	BE951353	72014	11 E2	Mm.38347	8889548, 10349636, 11042159, 11076861, 11217851, 12466851, 12477932, 15226823, 16141072, 16141073	GO:0005615: extracellular space, GO:0005515: protein binding
1428303_at	4.41455	4.82832	4.75607	4.54345	4.87119	4.87974	4.81908	5.08395	1428303_at	0.277893	4.77454	0.0337108	2.64733	0.0243731	-4.78197	1428303_at	1500005I02Rik	RIKEN cDNA 1500005I02 gene	11	-114606760	AK005160	72014	11 E2	Mm.38347	8889548, 10349636, 11042159, 11076861, 11217851, 12466851, 12477932, 15226823, 16141072, 16141073	GO:0005615: extracellular space, GO:0005515: protein binding
1456603_at	6.59709	5.70827	5.95565	5.35029	4.74702	4.78761	4.52916	4.53206	1456603_at	-1.25386	5.2759	0.00179613	-4.93212	0.00268325	-1.62626	1456603_at	1500005K14Rik	RIKEN cDNA 1500005K14 gene	11		BG070087	76566	11 B4	Mm.34131	8889548, 10349636, 10922068, 11042159, 11076861, 11217851, 12466851, 15661651, 15741322, 16141072, 16141073
1429764_at	2.63266	2.97835	2.57191	3.17966	2.51945	2.60651	2.28993	2.56858	1429764_at	-0.344527	2.66838	0.0568105	-2.28731	0.0359892	-5.31772	1429764_at	1500005K14Rik	RIKEN cDNA 1500005K14 gene	11		BF101721	76566	11 B4	Mm.34131	8889548, 10349636, 10922068, 11042159, 11076861, 11217851, 12466851, 15661651, 15741322, 16141072, 16141073
1429765_at	1.85697	1.84637	1.84844	1.85338	1.83731	1.85243	1.83648	1.85282	1429765_at	-0.00653282	1.84802	0.546659	-0.633982	0.128682	-7.31361	1429765_at	1500005K14Rik	RIKEN cDNA 1500005K14 gene	11		BF101721	76566	11 B4	Mm.34131	8889548, 10349636, 10922068, 11042159, 11076861, 11217851, 12466851, 15661651, 15741322, 16141072, 16141073
1452827_at	4.24129	4.35859	4.34637	4.31807	4.50702	4.37644	4.42117	4.50987	1452827_at	0.137545	4.38485	0.0118795	3.396	0.0110474	-3.67996	1452827_at	1500009C09Rik	RIKEN cDNA 1500009C09 gene	15		AK005178	76505	15 E1	Mm.23023	8889548, 10349636, 11042159, 11076861, 11217851, 12466851, 12477932, 16141072, 16141073
1452840_at	9.01171	8.71827	8.71189	8.76911	7.23689	7.45291	7.61073	7.2952	1452840_at	-1.40381	8.10084	3.28355e-06	-13.5969	4.41818e-05	5.26045	1452840_at	1500009L16Rik	RIKEN cDNA 1500009L16 gene	10		AV216011	69784	10 C1	Mm.271188	10349636, 11042159, 11076861, 11217851, 12466851, 12477932, 16141072, 16141073
1442649_at	2.93409	2.90717	2.89371	3.26552	2.89897	2.91225	2.86775	2.91364	1442649_at	-0.10197	2.94914	0.266149	-1.21056	0.0930454	-6.77818	1442649_at	1500009L16Rik	RIKEN cDNA 1500009L16 gene	10		BB181468	69784	10 C1	Mm.271188	10349636, 11042159, 11076861, 11217851, 12466851, 12477932, 16141072, 16141073
1437713_x_at	4.72157	4.67732	4.75749	4.71354	4.64461	4.43413	4.60371	4.46912	1437713_x_at	-0.179588	4.62768	0.0100144	-3.52396	0.00969313	-3.49667	1437713_x_at	1500010J02Rik	RIKEN cDNA 1500010J02 gene	11	68832307	BB502060	68964	11 B3	Mm.285785	8889548, 10349636, 10922068, 11042159, 11076861, 11217851, 11544199, 12466851, 12477932, 15782199, 16141072, 16141073
1423655_a_at	8.73672	9.07417	9.04485	8.72106	9.21756	8.98407	9.16395	9.05401	1423655_a_at	0.210701	8.99955	0.0800247	2.0531	0.0461831	-5.66114	1423655_a_at	1500010J02Rik	RIKEN cDNA 1500010J02 gene	11	68832307	BC014687	68964	11 B3	Mm.285785	8889548, 10349636, 10922068, 11042159, 11076861, 11217851, 11544199, 12466851, 12477932, 15782199, 16141072, 16141073
1423656_x_at	8.71979	9.26558	9.05599	9.01733	9.36008	9.05121	9.51008	9.16335	1423656_x_at	0.256507	9.14293	0.115455	1.802	0.0590423	-6.01896	1423656_x_at	1500010J02Rik	RIKEN cDNA 1500010J02 gene	11	68832307	BC014687	68964	11 B3	Mm.285785	8889548, 10349636, 10922068, 11042159, 11076861, 11217851, 11544199, 12466851, 12477932, 15782199, 16141072, 16141073
1429244_at	9.1617	9.50131	9.57264	9.10543	8.9727	8.85538	9.19595	9.09629	1429244_at	-0.30519	9.18267	0.0528143	-2.3373	0.0340904	-5.24368	1429244_at	1500011B03Rik	RIKEN cDNA 1500011B03 gene	5		AW494389	66236		Mm.268546	8889548, 10349636, 10922068, 11042159, 11076861, 11217851, 12466851, 12477932, 16141072, 16141073
1456857_at	7.55614	7.79468	7.41252	7.44171	7.4111	7.44858	7.42193	7.43816	1456857_at	-0.121315	7.4906	0.184134	-1.47682	0.0780534	-6.45531	1456857_at	1500011B03Rik	RIKEN cDNA 1500011B03 gene	5		BB782615	66236		Mm.268546	8889548, 10349636, 10922068, 11042159, 11076861, 11217851, 12466851, 12477932, 16141072, 16141073
1441268_at	3.04471	4.25649	4.39612	3.23375	5.17415	4.72495	5.56613	4.85907	1441268_at	1.34831	4.40692	0.0083481	3.66233	0.00846359	-3.30068	1441268_at	1500011B03Rik	RIKEN cDNA 1500011B03 gene	5		BM117318	66236		Mm.268546	8889548, 10349636, 10922068, 11042159, 11076861, 11217851, 12466851, 12477932, 16141072, 16141073
1428370_at	8.34028	8.38853	8.85493	8.66413	10.0611	10.0276	9.92487	9.89298	1428370_at	1.41465	9.26929	8.23512e-06	11.8298	7.51054e-05	4.27912	1428370_at	1500011B03Rik	RIKEN cDNA 1500011B03 gene	5		AK018264	66236		Mm.268546	8889548, 10349636, 10922068, 11042159, 11076861, 11217851, 12466851, 12477932, 16141072, 16141073
1435565_at	6.6778	6.98368	7.01105	7.00028	6.61311	6.57542	7.09454	6.79845	1435565_at	-0.147824	6.84429	0.308123	-1.10083	0.0989123	-6.89936	1435565_at	1500011H22Rik	RIKEN cDNA 1500011H22 gene	5	-122625202	BM219187	68948	5 F	Mm.392651, Mm.422712	8889548, 10349636, 10922068, 11042159, 11076861, 11125038, 11217851, 12466851, 12477932, 15782199, 16141072, 16141073
1424192_at	8.98957	9.4034	9.10495	8.56744	9.84365	9.67153	9.80692	9.66229	1424192_at	0.729758	9.38122	0.00355147	4.34409	0.00443415	-2.3728	1424192_at	1500011H22Rik	RIKEN cDNA 1500011H22 gene	5	-122625202	BC019498	68948	5 F	Mm.392651, Mm.422712	8889548, 10349636, 10922068, 11042159, 11076861, 11125038, 11217851, 12466851, 12477932, 15782199, 16141072, 16141073
1457383_at	2.14626	2.12647	2.11706	2.14191	2.11489	2.13464	2.10495	2.13459	1457383_at	-0.0106585	2.1276	0.44298	-0.814041	0.117707	-7.17539	1457383_at	1500011J06Rik	RIKEN cDNA 1500011J06 gene	5	-123989048, -123993980	BM222431	208606	5 F	Mm.276341, Mm.401693	8889548, 10349636, 11042159, 11076861, 11217851, 12466305, 12466851, 12477932, 16141072, 16141073, 16183747
1443559_at	2.45979	2.44558	2.44126	2.45383	2.43988	2.45053	2.41584	2.4523	1443559_at	-0.0104779	2.44488	0.435092	-0.828864	0.116722	-7.16273	1443559_at	1500011J06Rik	RIKEN cDNA 1500011J06 gene	5	-123989048, -123993980	BF463397	208606	5 F	Mm.276341, Mm.401693	8889548, 10349636, 11042159, 11076861, 11217851, 12466305, 12466851, 12477932, 16141072, 16141073, 16183747
1459715_at	7.98357	7.80972	8.02163	8.70359	8.06244	8.33923	8.20677	7.98948	1459715_at	0.019855	8.13955	0.923063	0.100187	0.176339	-7.53103	1459715_at	1500011J06Rik	RIKEN cDNA 1500011J06 gene	5	-123989048, -123993980	BM246911	208606	5 F	Mm.276341, Mm.401693	8889548, 10349636, 11042159, 11076861, 11217851, 12466305, 12466851, 12477932, 16141072, 16141073, 16183747
1451640_a_at	9.12023	9.48426	9.46215	9.43269	9.55697	9.73886	9.29803	9.39732	1451640_a_at	0.122962	9.43631	0.343854	1.01666	0.104134	-6.98683	1451640_a_at	1500011J06Rik	RIKEN cDNA 1500011J06 gene	5	-123989048, -123993980	BC008229	208606	5 F	Mm.276341, Mm.401693	8889548, 10349636, 11042159, 11076861, 11217851, 12466305, 12466851, 12477932, 16141072, 16141073, 16183747
1454074_a_at	10.8907	10.8268	10.9301	10.5762	10.9943	11.1226	11.2105	10.9739	1454074_a_at	0.269386	10.9407	0.0219474	2.94946	0.0176637	-4.33268	1454074_a_at	1500011J06Rik	RIKEN cDNA 1500011J06 gene	5	-123989048, -123993980	AK005213	208606	5 F	Mm.276341, Mm.401693	8889548, 10349636, 11042159, 11076861, 11217851, 12466305, 12466851, 12477932, 16141072, 16141073, 16183747
1442083_at	8.2057	8.41443	8.71271	8.96231	9.4114	9.19308	9.3598	9.03313	1442083_at	0.675564	8.91157	0.00649795	3.85649	0.00700489	-3.02985	1442083_at	1500011J06Rik	RIKEN cDNA 1500011J06 gene	5	-123989048, -123993980	BB036922	208606	5 F	Mm.276341, Mm.401693	8889548, 10349636, 11042159, 11076861, 11217851, 12466305, 12466851, 12477932, 16141072, 16141073, 16183747
1438678_at	8.19405	8.93674	7.98475	8.08966	7.26634	7.43294	7.54622	7.42942	1438678_at	-0.882568	7.86002	0.00415686	-4.21423	0.00499951	-2.54446	1438678_at	1500011K16Rik	RIKEN cDNA 1500011K16 gene	2		AV154001	67885	2 F1	Mm.27359	10349636, 11042159, 11076861, 11217851, 12466851, 12477932, 15226823, 16141072, 16141073
1437996_s_at	3.17087	3.27493	3.07538	3.16188	3.07669	3.13038	3.04031	3.12691	1437996_s_at	-0.0771945	3.13217	0.124986	-1.74733	0.0620756	-6.09482	1437996_s_at	1500012D20Rik	RIKEN cDNA 1500012D20 gene	5		BB131676	78327		Mm.381479	10349636, 11042159, 11076861, 11217851, 12466851, 16141072, 16141073
1455010_at	9.39775	9.6105	9.34317	9.39474	9.39947	9.41173	9.37077	9.39096	1455010_at	-0.043306	9.41489	0.471399	-0.762113	0.121153	-7.21826	1455010_at	1500012F01Rik	RIKEN cDNA 1500012F01 gene	2	166754138	BE859736	68949	2 H3	Mm.391959	8889548, 10349636, 11042159, 11076861, 11217851, 12466851, 12477932, 16141072, 16141073
1429162_at	2.59825	2.62341	2.3958	2.61001	2.5789	2.85673	2.7463	2.47042	1429162_at	0.106222	2.60998	0.30289	1.11381	0.0982414	-6.88544	1429162_at	1500015A07Rik	RIKEN cDNA 1500015A07 gene	18		AK005240	68982		Mm.26632	10349636, 11042159, 11076861, 11217851, 12466851, 12477932, 16141072, 16141073
1460049_s_at	3.77801	4.11379	4.17015	5.50149	2.81375	2.7391	2.71556	2.76061	1460049_s_at	-1.63361	3.57406	0.00267317	-4.58391	0.00359388	-2.06223	1460049_s_at	1500015O10Rik	RIKEN cDNA 1500015O10 gene	1	43675238	BB392676	78896	1 C1	Mm.50109	8889548, 10349636, 10922068, 11042159, 11076861, 11217851, 12466851, 12477932, 16141072, 16141073	GO:0005615: extracellular space
1423261_at	2.44198	2.69253	2.41487	2.44105	2.41255	2.42374	2.22924	2.4463	1423261_at	-0.119649	2.43778	0.167481	-1.54368	0.0740342	-6.36882	1423261_at	1500015O10Rik	RIKEN cDNA 1500015O10 gene	1	43675238	BB426248	78896	1 C1	Mm.50109	8889548, 10349636, 10922068, 11042159, 11076861, 11217851, 12466851, 12477932, 16141072, 16141073	GO:0005615: extracellular space
1440780_x_at	2.91965	2.93961	2.89834	2.91495	2.86665	2.89677	2.80905	2.89298	1440780_x_at	-0.051775	2.89225	0.0554575	-2.30382	0.0353853	-5.29328	1440780_x_at	1500015O10Rik	RIKEN cDNA 1500015O10 gene	1	43675238	BB392676	78896	1 C1	Mm.50109	8889548, 10349636, 10922068, 11042159, 11076861, 11217851, 12466851, 12477932, 16141072, 16141073	GO:0005615: extracellular space
1439232_at	3.05135	3.03636	3.01567	3.06215	3.01682	3.274	2.99975	3.17533	1439232_at	0.0750944	3.07893	0.272036	1.19434	0.0938673	-6.79658	1439232_at	1500016L03Rik	RIKEN cDNA 1500016L03 gene	11		BB781460	78365		Mm.260345	10349636, 11042159, 11076861, 11217851, 12466851, 16141072, 16141073
1454209_at	2.34953	2.41781	2.33043	2.35007	2.32983	2.35701	2.30738	2.34934	1454209_at	-0.0260724	2.34892	0.287998	-1.15178	0.0959926	-6.84406	1454209_at	1500016O10Rik	RIKEN cDNA 1500016O10 gene	7		AK020734	68952	7 F4	Mm.275831	8889548, 10349636, 11042159, 11076861, 11125038, 11217851, 12466851, 12477932, 15226823, 16141072, 16141073	GO:0005783: endoplasmic reticulum, GO:0016020: membrane, GO:0016021: integral to membrane
1438641_x_at	9.70856	10.2356	10.4319	10.8046	10.3189	10.3337	10.1745	10.3215	1438641_x_at	-0.00801752	10.2911	0.971548	-0.0369884	0.183548	-7.53597	1438641_x_at	1500016O10Rik	RIKEN cDNA 1500016O10 gene	7		BB391156	68952	7 F4	Mm.275831	8889548, 10349636, 11042159, 11076861, 11125038, 11217851, 12466851, 12477932, 15226823, 16141072, 16141073	GO:0005783: endoplasmic reticulum, GO:0016020: membrane, GO:0016021: integral to membrane
1452807_s_at	5.88544	6.81422	7.35445	7.62052	7.89835	7.47178	7.40798	7.20926	1452807_s_at	0.578182	7.20775	0.176138	1.5082	0.0761292	-6.41496	1452807_s_at	1500016O10Rik	RIKEN cDNA 1500016O10 gene	7		AK005271	68952	7 F4	Mm.275831	8889548, 10349636, 11042159, 11076861, 11125038, 11217851, 12466851, 12477932, 15226823, 16141072, 16141073	GO:0005783: endoplasmic reticulum, GO:0016020: membrane, GO:0016021: integral to membrane
1452806_at	4.23778	3.33011	5.2529	5.36232	6.39414	6.4451	6.54651	6.21757	1452806_at	1.85505	5.4733	0.0047464	4.10639	0.00552485	-2.68887	1452806_at	1500016O10Rik	RIKEN cDNA 1500016O10 gene	7		AK005271	68952	7 F4	Mm.275831	8889548, 10349636, 11042159, 11076861, 11125038, 11217851, 12466851, 12477932, 15226823, 16141072, 16141073	GO:0005783: endoplasmic reticulum, GO:0016020: membrane, GO:0016021: integral to membrane
1416894_at	8.1891	8.42425	8.34575	8.42238	8.57862	8.53033	8.4761	8.6064	1416894_at	0.202488	8.44662	0.0112234	3.43837	0.0105861	-3.61906	1416894_at	1500019G21Rik	RIKEN cDNA 1500019G21 gene	7	-4263607	NM_024172	66245	7 A1	Mm.6803	8889548, 10349636, 10922068, 11042159, 11076861, 11217851, 12466851, 12477932, 15665051, 15782199, 16141072, 16141073	GO:0005488: binding, GO:0005515: protein binding
1424871_s_at	4.81396	4.80509	4.75485	4.8655	4.79895	4.811	4.79077	4.81584	1424871_s_at	-0.00571092	4.80699	0.816523	-0.241111	0.160217	-7.50368	1424871_s_at	1500031H01Rik	RIKEN cDNA 1500031H01 gene	16		BC013706	207740	16 A1	Mm.268895	8889548, 10349636, 11042159, 11076861, 11217851, 12466851, 12477932, 15226823, 16141072, 16141073
1429113_at	3.91177	3.95181	3.69119	4.00541	3.94217	3.95707	4.11966	4.01642	1429113_at	0.118785	3.94944	0.159641	1.5773	0.072025	-6.32463	1429113_at	1500031I19Rik	RIKEN cDNA 1500031I19 gene	7		AK005319	69017	7 F3	Mm.392047	10349636, 11042159, 11076861, 11217851, 12466851, 12477932, 16141072, 16141073
1417840_at	10.5767	10.8112	10.5791	10.6156	10.5446	10.6007	10.6826	10.6565	1417840_at	-0.0245708	10.6334	0.696357	-0.407086	0.143164	-7.4432	1417840_at	1500031L02Rik	RIKEN cDNA 1500031L02 gene	16	32019548	NM_025892	66994	16 B2	Mm.22990	7671812, 8889548, 10349636, 11042159, 11076861, 11217851, 12466851, 12477932, 16141072, 16141073
1424628_a_at	12.1159	12.4867	12.118	12.1836	11.5674	11.6128	11.3971	11.3944	1424628_a_at	-0.733123	11.8595	0.000161694	-7.42957	0.000474676	1.02782	1424628_a_at	1500032D16Rik	RIKEN cDNA 1500032D16 gene	17	31248867	BC013640	78330	17 A3.3	Mm.28349	8889548, 10349636, 10922068, 11042159, 11076861, 11217851, 12466851, 12466854, 12466855, 12477932, 14651853, 16141072, 16141073	GO:0005739: mitochondrion, GO:0003954: NADH dehydrogenase activity, GO:0008137: NADH dehydrogenase (ubiquinone) activity, GO:0016491: oxidoreductase activity
1438202_at	2.98309	2.9234	2.90579	2.95345	2.89414	2.92889	2.85573	2.93101	1438202_at	-0.0389879	2.92194	0.159766	-1.57675	0.0720431	-6.32535	1438202_at	1500032L24Rik	RIKEN cDNA 1500032L24 gene	15	82173809	AV295563	69029	15 E2	Mm.260042	8889548, 10349636, 10922068, 11042159, 11076861, 11217851, 12466851, 12477932, 15782199, 16141072, 16141073	GO:0005615: extracellular space, GO:0016021: integral to membrane
1452584_at	9.54311	10.2583	9.6996	9.69107	10.1133	9.97867	10.0205	10.0016	1452584_at	0.23052	9.91328	0.169796	1.53403	0.0746589	-6.38142	1452584_at	1500032L24Rik	RIKEN cDNA 1500032L24 gene	15	82173809	BG915677	69029	15 E2	Mm.260042	8889548, 10349636, 10922068, 11042159, 11076861, 11217851, 12466851, 12477932, 15782199, 16141072, 16141073	GO:0005615: extracellular space, GO:0016021: integral to membrane
1433292_at	2.36883	2.35872	2.34526	2.36678	2.34591	2.3655	2.32441	2.36614	1433292_at	-0.00940671	2.35519	0.521072	-0.676197	0.126398	-7.28388	1433292_at	1500032O14Rik	RIKEN cDNA 1500032O14 gene	13		AK005350	69027		Mm.158231	10349636, 11042159, 11076861, 11217851, 12466851, 16141072, 16141073
1433293_at	3.17913	3.16663	3.16351	3.18312	3.16009	3.17422	3.39009	3.17322	1433293_at	0.051308	3.19875	0.363754	0.972736	0.107031	-7.03043	1433293_at	1500032O14Rik	RIKEN cDNA 1500032O14 gene	13		AK005350	69027		Mm.158231	10349636, 11042159, 11076861, 11217851, 12466851, 16141072, 16141073
1447537_at	10.1192	10.2469	10.4537	11.123	10.8614	10.8364	10.4166	10.6778	1447537_at	0.21234	10.5919	0.387212	0.923275	0.110399	-7.07778	1447537_at	1500032P08Rik	RIKEN cDNA 1500032P08 gene	X		AV032095	69025		Mm.396124	10349636, 11042159, 11076861, 11217851, 12466851, 16141072, 16141073
1434281_at	11.2949	11.5813	11.4327	11.6872	11.7523	11.8185	11.4871	11.6806	1434281_at	0.18563	11.5918	0.121083	1.76922	0.0608359	-6.06455	1434281_at	1500034J01Rik	RIKEN cDNA 1500034J01 gene	8		AV032244	66498	8 C1	Mm.434355	8889548, 10349636, 10922068, 11042159, 11076861, 11217851, 12466851, 12477932, 15782199, 16141072, 16141073
1429038_at	8.30441	8.49353	8.4913	8.12331	8.84325	8.80592	8.74371	8.77988	1429038_at	0.44005	8.57316	0.00142641	5.14112	0.00225822	-1.37301	1429038_at	1500034J01Rik	RIKEN cDNA 1500034J01 gene	8		BI904336	66498	8 C1	Mm.434355	8889548, 10349636, 10922068, 11042159, 11076861, 11217851, 12466851, 12477932, 15782199, 16141072, 16141073
1429039_s_at	9.15098	9.2081	9.26591	9.1896	10.0122	9.84947	9.81615	9.78684	1429039_s_at	0.66253	9.53491	5.68537e-06	12.5145	6.13751e-05	4.6764	1429039_s_at	1500034J01Rik	RIKEN cDNA 1500034J01 gene	8		BI904336	66498	8 C1	Mm.434355	8889548, 10349636, 10922068, 11042159, 11076861, 11217851, 12466851, 12477932, 15782199, 16141072, 16141073
1417474_at	10.2965	10.6644	10.6003	10.2183	10.7678	10.5041	10.9876	10.81	1417474_at	0.322457	10.6061	0.0547439	2.3127	0.035034	-5.28014	1417474_at	1500035H01Rik	RIKEN cDNA 1500035H01 gene	9	44524003	NM_023831	76568	9 A5.2	Mm.278597	8889548, 10349636, 10873569, 10922068, 11042159, 11076861, 11217851, 12466851, 12477932, 15782199, 16141072, 16141073, 16919269
1430070_at	3.96448	4.15549	4.16017	4.16634	4.15528	4.47671	4.15792	4.16434	1430070_at	0.126945	4.17509	0.192454	1.44546	0.0798214	-6.4952	1430070_at	1500035N22Rik	RIKEN cDNA 1500035N22 gene	5		AK005363	70258		Mm.373821	8889548, 10349636, 11042159, 11076861, 11217851, 12466851, 16141072, 16141073
1430511_at	2.26648	2.25596	2.23484	2.27048	2.23881	2.26351	2.22749	2.263	1430511_at	-0.00873942	2.25257	0.565496	-0.603673	0.130283	-7.3339	1430511_at	1500037O19Rik	RIKEN cDNA 1500037O19 gene	9		AK005367	70254			10349636, 11042159, 11076861, 11217851, 12466851, 16141072, 16141073
1430302_at	5.84329	5.89679	6.65299	5.76651	6.08383	5.5829	6.05549	5.90065	1430302_at	-0.13418	5.97281	0.563253	-0.60725	0.130103	-7.33156	1430302_at	1500041B16Rik	RIKEN cDNA 1500041B16 gene	11	16951936	AK019934	380686	11 A3.1	Mm.425666	8889548, 10349636, 11042159, 11044607, 11076861, 11217851, 12466851, 12477932, 15782199, 16141072, 16141073
1456720_at	4.00523	4.39691	4.5413	4.87491	4.77882	4.89795	4.73229	4.61784	1456720_at	0.302137	4.60566	0.133045	1.70414	0.0644918	-6.15413	1456720_at	1500041B16Rik	RIKEN cDNA 1500041B16 gene	11	16951936	BB698189	380686	11 A3.1	Mm.425666	8889548, 10349636, 11042159, 11044607, 11076861, 11217851, 12466851, 12477932, 15782199, 16141072, 16141073
1433695_at	9.06124	9.12522	9.6108	9.68559	10.3256	10.1529	10.4944	10.3404	1433695_at	0.957605	9.84952	0.000709717	5.80933	0.00134982	-0.604194	1433695_at	1500041B16Rik	RIKEN cDNA 1500041B16 gene	11	16951936	BQ174762	380686	11 A3.1	Mm.425666	8889548, 10349636, 11042159, 11044607, 11076861, 11217851, 12466851, 12477932, 15782199, 16141072, 16141073
1418732_s_at	7.59651	7.64907	7.87201	7.01964	8.30332	7.98831	8.30288	8.23176	1418732_s_at	0.672256	7.87044	0.00844077	3.65387	0.00853098	-3.31259	1418732_s_at	1500041N16Rik	RIKEN cDNA 1500041N16 gene	8	-87965141	NM_026399	67836	8 C3	Mm.334680	8889548, 10349636, 11042159, 11076861, 11125038, 11217851, 12466851, 12477932, 15118098, 16141072, 16141073	GO:0006397: mRNA processing, GO:0008380: RNA splicing, GO:0005634: nucleus, GO:0005681: spliceosome
1433288_at	2.28966	2.27394	2.25792	2.29268	2.26201	2.28145	2.24786	2.28132	1433288_at	-0.010387	2.27336	0.484473	-0.738942	0.122625	-7.23661	1433288_at	1520401O13Rik	RIKEN cDNA 1520401O13 gene	4		AK018792	77661	4 D2.2	Mm.424975	10349636, 11042159, 11076861, 11217851, 12466851, 16141072, 16141073
1454543_at	1.75705	1.74339	1.74042	1.75254	1.73934	1.75023	1.73382	1.75218	1454543_at	-0.0044578	1.74612	0.687939	-0.419137	0.142097	-7.43765	1454543_at	1520401O13Rik	RIKEN cDNA 1520401O13 gene	4		AK018792	77661	4 D2.2	Mm.424975	10349636, 11042159, 11076861, 11217851, 12466851, 16141072, 16141073
1430613_at	2.44254	2.55433	2.39829	2.67279	2.3988	2.41218	2.37443	2.42039	1430613_at	-0.115531	2.45922	0.091762	-1.95954	0.0506441	-5.79604	1430613_at	1520402A15Rik	RIKEN cDNA 1520402A15 gene	4		BB749015	68075	4 D1	Mm.388915	10349636, 11042159, 11076861, 11217851, 12466851, 16141072, 16141073
1428832_at	6.13583	5.94878	6.11046	5.99407	5.89938	5.68385	6.27318	6.02073	1428832_at	-0.0780003	6.00829	0.546062	-0.634953	0.128625	-7.31294	1428832_at	1600002H07Rik	RIKEN cDNA 1600002H07 gene	17	-23942655	AK005395	72016	17 A3.3	Mm.23881	10349636, 11042159, 11076861, 11125038, 11217851, 12466851, 12477932, 15782199, 16141072, 16141073
1428041_at	2.2072	2.19396	2.17808	2.2012	2.18065	2.2001	2.17297	2.20051	1428041_at	-0.00655155	2.19183	0.620928	-0.517736	0.134825	-7.38653	1428041_at	1600002H07Rik	RIKEN cDNA 1600002H07 gene	17	-23942655	BC028777	72016	17 A3.3	Mm.23881	10349636, 11042159, 11076861, 11125038, 11217851, 12466851, 12477932, 15782199, 16141072, 16141073
1429091_at	3.10203	2.98222	2.95921	2.95347	2.93991	2.98849	2.82043	2.96076	1429091_at	-0.0718344	2.96331	0.182381	-1.48359	0.0776494	-6.44664	1429091_at	1600002K03Rik	RIKEN cDNA 1600002K03 gene	10	79576072	BF682507	69770	10 C1	Mm.302754	10349636, 11042159, 11076861, 11217851, 12466851, 16141072, 16141073
1430062_at	5.16765	6.42402	5.16092	5.10299	5.15362	5.16532	5.1747	5.27119	1430062_at	-0.272686	5.32755	0.395629	-0.906079	0.111488	-7.09379	1430062_at	1600002O04Rik	RIKEN cDNA 1600002O04 gene	12	108754076	AK005401	214305	12 F1	Mm.36423	8889548, 10349636, 11042159, 11076861, 11217851, 12466851, 12477932, 14621295, 16141072, 16141073	GO:0016020: membrane, GO:0005044: scavenger receptor activity
1453585_at	2.70325	2.69354	2.673	2.74615	2.69442	2.70253	2.62434	2.80714	1453585_at	0.00312389	2.70555	0.938703	0.0797651	0.178636	-7.53312	1453585_at	1600010M07Rik	RIKEN cDNA 1600010M07 gene	7		BG084561	69781		Mm.384634	10349636, 10922068, 11042159, 11076861, 11217851, 12466851, 16141072, 16141073
1449557_at	7.38869	7.6088	6.82441	6.58425	6.55619	7.0308	6.9628	6.84468	1449557_at	-0.252921	6.97508	0.335382	-1.03596	0.102859	-6.96721	1449557_at	1600012F09Rik	RIKEN cDNA 1600012F09 gene	13	-17773344, 17954834	NM_025904	67008	13 A3.1	Mm.252918	8889548, 10349636, 10725249, 10922068, 11042159, 11076861, 11217851, 12466851, 12477932, 16141072, 16141073
1419661_at	2.44996	2.44345	2.47778	2.45286	2.43369	2.44954	2.42311	2.46804	1419661_at	-0.0124159	2.4498	0.427231	-0.843829	0.115693	-7.14975	1419661_at	1600012F09Rik	RIKEN cDNA 1600012F09 gene	13	-17773344, 17954834	NM_025904	67008	13 A3.1	Mm.252918	8889548, 10349636, 10725249, 10922068, 11042159, 11076861, 11217851, 12466851, 12477932, 16141072, 16141073
1419660_at	8.68926	8.74412	8.55342	8.09643	8.74092	8.76374	8.80958	8.65421	1419660_at	0.221308	8.63146	0.161925	1.56735	0.0726013	-6.33776	1419660_at	1600012F09Rik	RIKEN cDNA 1600012F09 gene	13	-17773344, 17954834	NM_025904	67008	13 A3.1	Mm.252918	8889548, 10349636, 10725249, 10922068, 11042159, 11076861, 11217851, 12466851, 12477932, 16141072, 16141073
1428218_a_at	9.0002	8.82318	8.9636	8.69404	8.02267	8.11557	8.43254	8.11248	1428218_a_at	-0.699438	8.52053	0.000352772	-6.53747	0.000818443	0.167127	1428218_a_at	1600012H06Rik	RIKEN cDNA 1600012H06 gene	17	14679759	AK017276	67912	17 A2	Mm.390949	10349636, 11042159, 11076861, 11217851, 12466851, 12477932, 15782199, 16141072, 16141073
1428217_at	7.02154	7.01785	7.0972	7.00685	6.90658	7.01424	7.11536	6.81028	1428217_at	-0.074246	6.99874	0.294332	-1.13544	0.0968763	-6.86198	1428217_at	1600012H06Rik	RIKEN cDNA 1600012H06 gene	17	14679759	AK017276	67912	17 A2	Mm.390949	10349636, 11042159, 11076861, 11217851, 12466851, 12477932, 15782199, 16141072, 16141073
1453075_at	2.74294	2.69384	2.65384	2.77459	2.65854	2.6962	2.63138	2.69658	1453075_at	-0.0456274	2.69349	0.177935	-1.50104	0.0766036	-6.4242	1453075_at	1600012P17Rik	RIKEN cDNA 1600012P17 gene	1		AK005436	72025	1 H1	Mm.23138	10349636, 11042159, 11076861, 11217851, 12466851, 12477932, 16141072, 16141073
1424444_a_at	4.79327	5.29599	4.86581	4.90934	4.76534	4.78682	4.07475	4.0853	1424444_a_at	-0.53805	4.69708	0.0420433	-2.49421	0.0287472	-5.01032	1424444_a_at	1600014C10Rik	RIKEN cDNA 1600014C10 gene	7	37892903	BC019834	72244	7 B1	Mm.187554	10349636, 11042159, 11076861, 11125038, 11217851, 12466851, 12477932, 16141072, 16141073, 16919269	GO:0006412: translation, GO:0005622: intracellular, GO:0005840: ribosome, GO:0016021: integral to membrane, GO:0003735: structural constituent of ribosome
1455641_at	1.92878	1.91695	1.91193	1.92585	1.9104	1.92239	1.90299	1.9257	1455641_at	-0.00550603	1.91812	0.632018	-0.501058	0.135933	-7.39588	1455641_at	1600014C10Rik	RIKEN cDNA 1600014C10 gene	7	37892903	BI246839	72244	7 B1	Mm.187554	10349636, 11042159, 11076861, 11125038, 11217851, 12466851, 12477932, 16141072, 16141073, 16919269	GO:0006412: translation, GO:0005622: intracellular, GO:0005840: ribosome, GO:0016021: integral to membrane, GO:0003735: structural constituent of ribosome
1436289_x_at	2.10217	2.09196	2.08914	2.10141	2.08366	2.09833	2.08244	2.10157	1436289_x_at	-0.0046698	2.09383	0.675148	-0.437579	0.140493	-7.42886	1436289_x_at	1600014C10Rik	RIKEN cDNA 1600014C10 gene	7	37892903	BI246839	72244	7 B1	Mm.187554	10349636, 11042159, 11076861, 11125038, 11217851, 12466851, 12477932, 16141072, 16141073, 16919269	GO:0006412: translation, GO:0005622: intracellular, GO:0005840: ribosome, GO:0016021: integral to membrane, GO:0003735: structural constituent of ribosome
1434715_at	4.00893	3.67927	3.85834	3.91095	4.2453	3.95412	4.03327	3.95224	1434715_at	0.181861	3.9553	0.0890334	1.98018	0.049689	-5.76641	1434715_at	1600014C10Rik	RIKEN cDNA 1600014C10 gene	7	37892903	AV341544	72244	7 B1	Mm.187554	10349636, 11042159, 11076861, 11125038, 11217851, 12466851, 12477932, 16141072, 16141073, 16919269	GO:0006412: translation, GO:0005622: intracellular, GO:0005840: ribosome, GO:0016021: integral to membrane, GO:0003735: structural constituent of ribosome
1453963_at	2.30844	2.28962	2.27225	2.29678	2.28244	2.2944	2.25902	2.29632	1453963_at	-0.00872658	2.28741	0.554898	-0.620651	0.129355	-7.32265	1453963_at	1600014C23Rik	RIKEN cDNA 1600014C23 gene	17		AK005450	72240	17 B3		10349636, 11042159, 11076861, 11217851, 12466851, 16141072, 16141073
1460480_at	2.19817	2.17034	2.15584	2.179	2.15627	2.17786	2.14627	2.17883	1460480_at	-0.01103	2.17032	0.470614	-0.763518	0.121023	-7.21713	1460480_at	1600014E20Rik	RIKEN cDNA 1600014E20 gene	2	-131546856	AK005451	71995	2 F1	Mm.22, Mm.23812	10349636, 11042159, 11076861, 11217851, 12466851, 12477932, 16141072, 16141073	GO:0019028: viral capsid, GO:0005198: structural molecule activity
1429793_at	2.50265	2.49194	2.49285	2.49887	2.48898	2.49642	2.4869	2.49499	1429793_at	-0.00475056	2.4942	0.638315	-0.491656	0.13651	-7.40103	1429793_at	1600014K23Rik	RIKEN cDNA 1600014K23 gene	X		AK005459	71996	X C1	Mm.20201, Mm.352239	10349636, 10922068, 11042159, 11076861, 11217851, 12466851, 12477932, 16141072, 16141073	GO:0006826: iron ion transport, GO:0006879: iron ion homeostasis, GO:0016021: integral to membrane, GO:0005488: binding, GO:0008199: ferric iron binding, GO:0016491: oxidoreductase activity, GO:0046914: transition metal ion binding
1460412_at	2.31455	2.80977	2.32271	2.46225	2.27647	2.29927	2.26753	2.28871	1460412_at	-0.194323	2.38016	0.118727	-1.78276	0.0601236	-6.04575	1460412_at	1600015H20Rik	RIKEN cDNA 1600015H20 gene	2	128555418	AA222756	70370	2 F3	Mm.5107	10349636, 11042159, 11076861, 11217851, 12466851, 12477932, 16141072, 16141073	GO:0005615: extracellular space, GO:0005509: calcium ion binding
1449327_at	2.54057	2.53452	2.50964	2.54077	2.52437	2.5317	2.51837	2.53503	1449327_at	-0.004007	2.52937	0.747671	-0.334963	0.150167	-7.47317	1449327_at	1600015I10Rik	RIKEN cDNA 1600015I10 gene	6	48859478	NM_027205	69761	6 B2.3	Mm.333053	10349636, 11042159, 11076861, 11217851, 12466851, 12477932, 16141072, 16141073	GO:0005507: copper ion binding
1430017_at	2.91703	3.36922	2.69686	2.84833	2.9171	3.05659	2.92102	2.8947	1430017_at	-0.010509	2.9526	0.942284	-0.0750946	0.179129	-7.53354	1430017_at	1600016N20Rik	RIKEN cDNA 1600016N20 gene	7	-141061362	AK005476	72000	7 F5	Mm.334314	10349636, 11042159, 11076861, 11217851, 12466851, 12477932, 16141072, 16141073
1436424_at	9.47213	9.73461	9.70874	9.80221	9.88514	10.0242	10.1056	9.93357	1436424_at	0.307725	9.83329	0.00734822	3.76065	0.00769032	-3.16292	1436424_at	1600020E01Rik	RIKEN cDNA 1600020E01 gene	6		BG070208	72012	6 D1	Mm.349174	8889548, 10349636, 10922068, 11042159, 11076861, 11217851, 12466851, 12477932, 16141072, 16141073
1444210_at	1.74845	1.73497	1.73495	1.74358	1.73107	1.74123	1.72845	1.74102	1444210_at	-0.00504357	1.73797	0.634009	-0.49808	0.136094	-7.39752	1444210_at	1600021P15Rik	RIKEN cDNA 1600021P15 gene	16	-28745924	BE986975	239796	16 B2	Mm.155887	8889548, 10349636, 10725249, 10922068, 11042159, 11076861, 11217851, 12466851, 12477932, 16141072, 16141073
1439014_at	8.5572	8.05326	8.73819	8.69808	8.88622	8.9646	8.867	9.00573	1439014_at	0.419203	8.72129	0.0279817	2.77762	0.0211619	-4.58781	1439014_at	1600021P15Rik	RIKEN cDNA 1600021P15 gene	16	-28745924	BB703667	239796	16 B2	Mm.155887	8889548, 10349636, 10725249, 10922068, 11042159, 11076861, 11217851, 12466851, 12477932, 16141072, 16141073
1431723_at	2.30627	2.29371	2.27795	2.30256	2.2849	2.30117	2.27078	2.30203	1431723_at	-0.00540192	2.29242	0.688133	-0.418858	0.142122	-7.43778	1431723_at	1600022D10Rik	RIKEN cDNA 1600022D10 gene	17		AK005516	73252	17 E1.3	Mm.158974	10349636, 11042159, 11076861, 11217851, 12466851, 16141072, 16141073
1457647_x_at	3.27592	3.18018	3.20472	3.28441	3.26886	3.79681	3.16606	3.25482	1457647_x_at	0.135332	3.30397	0.35606	0.989492	0.105926	-7.01397	1457647_x_at	1600023N17Rik	RIKEN cDNA 1600023N17 gene	5		BB298201	69788			10349636, 11042159, 11076861, 11217851, 12466851, 16141072, 16141073
1444548_at	1.97761	1.96092	1.95057	1.96771	1.94964	1.96538	1.93732	1.96675	1444548_at	-0.00942915	1.95949	0.473001	-0.759251	0.121321	-7.22055	1444548_at	1600025M17Rik	RIKEN cDNA 1600025M17 gene	X		BB012102	72030	X A5	Mm.426148	10349636, 11042159, 11076861, 11217851, 12466851, 16141072, 16141073	GO:0006355: regulation of transcription, DNA-dependent, GO:0005634: nucleus, GO:0003700: transcription factor activity
1436418_at	2.32333	2.3048	2.28923	2.32064	2.28895	2.31336	2.27952	2.31446	1436418_at	-0.010427	2.30429	0.490779	-0.727915	0.123255	-7.24518	1436418_at	1600027N09Rik	RIKEN cDNA 1600027N09 gene	2	180510711	BB318064	73247	2 H4	Mm.426558	8889548, 10349636, 10725249, 10922068, 11042159, 11076861, 11125038, 11217851, 12466851, 12477932, 15782199, 16141072, 16141073	GO:0001558: regulation of cell growth, GO:0006350: transcription, GO:0006355: regulation of transcription, DNA-dependent, GO:0016568: chromatin modification, GO:0045449: regulation of transcription, GO:0005634: nucleus, GO:0043189: H4/H2A histone acetyltransferase complex
1428366_at	7.57376	7.80976	7.2054	7.47445	7.97125	8.02633	8.0575	8.10603	1428366_at	0.524436	7.77806	0.00349418	4.35763	0.00437729	-2.35504	1428366_at	1600027N09Rik	RIKEN cDNA 1600027N09 gene	2	180510711	AK005551	73247	2 H4	Mm.426558	8889548, 10349636, 10725249, 10922068, 11042159, 11076861, 11125038, 11217851, 12466851, 12477932, 15782199, 16141072, 16141073	GO:0001558: regulation of cell growth, GO:0006350: transcription, GO:0006355: regulation of transcription, DNA-dependent, GO:0016568: chromatin modification, GO:0045449: regulation of transcription, GO:0005634: nucleus, GO:0043189: H4/H2A histone acetyltransferase complex
1454254_s_at	2.37955	2.37094	2.35685	2.37879	2.34782	2.37682	2.34745	2.37788	1454254_s_at	-0.00903934	2.36701	0.513104	-0.689608	0.12551	-7.27408	1454254_s_at	1600029D21Rik	RIKEN cDNA 1600029D21 gene	9	50246754	AK002767	76509	9 B	Mm.29959	10349636, 10725249, 10922068, 11042159, 11076861, 11217851, 12466851, 12477932, 15203209, 15339983, 16141072, 16141073
1423933_a_at	2.27931	2.26322	2.25306	2.27191	2.25143	2.27274	2.24108	2.27024	1423933_a_at	-0.008002	2.26287	0.549535	-0.629315	0.128925	-7.31679	1423933_a_at	1600029D21Rik	RIKEN cDNA 1600029D21 gene	9	50246754	BC022950	76509	9 B	Mm.29959	10349636, 10725249, 10922068, 11042159, 11076861, 11217851, 12466851, 12477932, 15203209, 15339983, 16141072, 16141073
1423934_at	1.9883	1.97112	1.95852	1.98667	1.97023	1.98041	1.96101	1.98193	1423934_at	-0.00275573	1.97477	0.826995	-0.227068	0.161788	-7.50741	1423934_at	1600029D21Rik	RIKEN cDNA 1600029D21 gene	9	50246754	BC022950	76509	9 B	Mm.29959	10349636, 10725249, 10922068, 11042159, 11076861, 11217851, 12466851, 12477932, 15203209, 15339983, 16141072, 16141073
1430852_at	2.14479	2.13574	2.12144	2.14437	2.12293	2.14201	2.11258	2.14394	1430852_at	-0.00622007	2.13348	0.63789	-0.49229	0.136453	-7.40069	1430852_at	1600029I14Rik	RIKEN cDNA 1600029I14 gene	9		AK005560	69797	9 E3.3	Mm.307159	10349636, 11042159, 11076861, 11217851, 12466851, 12477932, 16141072, 16141073
1454055_at	6.71004	6.49301	6.4635	6.0617	7.06427	7.7435	7.07464	7.41735	1454055_at	0.892879	6.8785	0.00287675	4.52126	0.0037942	-2.14255	1454055_at	1600029O15Rik	RIKEN cDNA 1600029O15 gene	9		AK005564	442832	9 B		10349636, 11042159, 11076861, 11217851, 12466851, 16141072, 16141073	GO:0006412: translation, GO:0005622: intracellular, GO:0015934: large ribosomal subunit, GO:0030529: ribonucleoprotein complex, GO:0003735: structural constituent of ribosome
1432513_a_at	2.32433	2.30868	2.29489	2.53268	2.2914	2.31732	2.28576	2.31729	1432513_a_at	-0.0622012	2.33404	0.28723	-1.15378	0.0959271	-6.84185	1432513_a_at	1700001C02Rik	RIKEN cDNA 1700001C02 gene	5	30742657	AK005574	75434	5 B1	Mm.332291	10349636, 11042159, 11076861, 11217851, 12466851, 12477932, 16141072, 16141073
1432525_at	2.08845	2.07481	2.06211	2.08469	2.06891	2.08148	2.06398	2.0839	1432525_at	-0.00294499	2.07604	0.806464	-0.254651	0.158725	-7.49988	1432525_at	1700001C02Rik	RIKEN cDNA 1700001C02 gene	5	30742657	AK006710	75434	5 B1	Mm.332291	10349636, 11042159, 11076861, 11217851, 12466851, 12477932, 16141072, 16141073
1452602_a_at	2.37507	2.35271	2.33473	2.36407	2.3316	2.35739	2.31752	2.35922	1452602_a_at	-0.015212	2.34904	0.358058	-0.985113	0.106178	-7.01829	1452602_a_at	1700001C19Rik	RIKEN cDNA 1700001C19 gene	17	-46875939	AI195035	75462	17 C	Mm.46129	10349636, 11042159, 11076861, 11217851, 12466851, 12477932, 16141072, 16141073
1460425_at	2.04859	2.03757	2.02349	2.05147	2.02571	2.04427	2.0153	2.04627	1460425_at	-0.00739479	2.03658	0.585676	-0.571857	0.131898	-7.35424	1460425_at	1700001C19Rik	RIKEN cDNA 1700001C19 gene	17	-46875939	AI195035	75462	17 C	Mm.46129	10349636, 11042159, 11076861, 11217851, 12466851, 12477932, 16141072, 16141073
1429609_at	3.00095	2.98898	2.98839	3.06075	2.93557	2.99123	2.97501	2.99465	1429609_at	-0.0356551	2.99194	0.157088	-1.58858	0.0713177	-6.30971	1429609_at	1700001D09Rik	RIKEN cDNA 1700001D09 gene	3	105998962	AK005581	69296	3 F2.2	Mm.235024	10349636, 11042159, 11076861, 11217851, 12466851, 12477932, 16141072, 16141073
1429323_at	2.80832	2.78594	2.76686	2.80478	2.76136	2.79612	2.75332	2.7931	1429323_at	-0.0154989	2.78372	0.375241	-0.948224	0.108743	-7.05413	1429323_at	1700001E04Rik	RIKEN cDNA 1700001E04 gene	14	4953171	AK005583	75438	14 A1	Mm.321089, Mm.368224	10349636, 11042159, 11076861, 11217851, 12466851, 12477932, 16141072, 16141073
1417906_at	3.37431	3.33901	3.31499	3.39341	3.31901	3.34876	3.28654	3.34703	1417906_at	-0.0300951	3.34038	0.23735	-1.29464	0.0886326	-6.68033	1417906_at	1700001F09Rik	RIKEN cDNA 1700001F09 gene	14	-42222250	NM_027940	71826	14 B	Mm.335855, Mm.429750	10349636, 11042159, 11076861, 11217851, 12466851, 12477932, 16141072, 16141073	GO:0006118: electron transport, GO:0005506: iron ion binding, GO:0009055: electron carrier activity, GO:0020037: heme binding
1438544_at	1.52629	1.51441	1.51097	1.52282	1.50851	1.51919	1.49105	1.52243	1438544_at	-0.00832593	1.51446	0.501879	-0.70873	0.12438	-7.25982	1438544_at	1700001G11Rik	RIKEN cDNA 1700001G11 gene	14		AV209724	69303		Mm.352258	10349636, 11042159, 11076861, 11217851, 12466851, 16141072, 16141073
1449562_at	2.59606	2.48838	2.46509	2.5034	2.47311	2.49314	2.43001	2.49813	1449562_at	-0.0396382	2.49342	0.254331	-1.24407	0.0912707	-6.73967	1449562_at	1700001G17Rik	RIKEN cDNA 1700001G17 gene	1		NM_026204	67503	1 B	Mm.87069	10349636, 11042159, 11076861, 11168597, 11217851, 12466851, 16141072, 16141073	GO:0005615: extracellular space
1459025_at	2.14466	2.12714	2.09985	2.14115	2.12604	2.13732	2.12115	2.13724	1459025_at	0.00223591	2.12932	0.875284	0.162916	0.169062	-7.52162	1459025_at	1700001J04Rik	RIKEN cDNA 1700001J04 gene	11		BF319593	78126		Mm.50225, Mm.417856	10349636, 11042159, 11076861, 11217851, 12466851, 16141072, 16141073
1460618_x_at	3.00193	3.30603	2.96795	2.9991	2.96561	2.99153	2.93114	2.99191	1460618_x_at	-0.0987069	3.0194	0.236571	-1.29704	0.0885269	-6.67748	1460618_x_at	1700001J11Rik	RIKEN cDNA 1700001J11 gene	9		AV208009	72224	9 A5.1	Mm.235535	10349636, 11042159, 11076861, 11217851, 12466851, 16141072, 16141073
1422722_at	4.33141	4.17566	4.29127	4.18197	4.16225	4.18023	4.14638	4.11093	1422722_at	-0.0951301	4.19751	0.0505412	-2.36749	0.0329778	-5.19888	1422722_at	1700001K19Rik	RIKEN cDNA 1700001K19 gene	12		NM_025488	66323	12 F1	Mm.273316	10349636, 11042159, 11076861, 11217851, 12466851, 12477932, 16141072, 16141073
1429795_at	2.462	2.43273	2.41386	2.45389	2.40486	2.45091	2.39207	2.44184	1429795_at	-0.0182042	2.43152	0.371476	-0.956194	0.108156	-7.04648	1429795_at	1700001L05Rik	RIKEN cDNA 1700001L05 gene	15	-83185325	AK005608	69291	15 E1	Mm.66794	10349636, 10922068, 11042159, 11076861, 11217851, 12466851, 12477932, 16141072, 16141073
1453643_at	2.21691	2.19905	2.19628	2.21003	2.19448	2.20643	2.18973	2.20847	1453643_at	-0.00578951	2.20267	0.615898	-0.525354	0.134433	-7.38217	1453643_at	1700001L19Rik	RIKEN cDNA 1700001L19 gene	13		AK005609	69315	13 B3	Mm.272795	10349636, 11042159, 11076861, 11217851, 12466851, 12477932, 16141072, 16141073
1424795_a_at	2.08087	2.07129	2.05649	2.07898	2.06493	2.07779	2.05815	2.07339	1424795_a_at	-0.00334652	2.07024	0.775078	-0.297256	0.154139	-7.48659	1424795_a_at	1700001O22Rik	RIKEN cDNA 1700001O22 gene	2	-30617572	BC023044	73598	2 B	Mm.34166	10349636, 11042159, 11076861, 11217851, 12466851, 12477932, 16141072, 16141073
1447799_x_at	3.71707	3.5598	3.53339	3.56881	3.58552	3.55644	3.54995	3.56777	1447799_x_at	-0.0298487	3.57984	0.485617	-0.736933	0.122749	-7.23818	1447799_x_at	1700001P01Rik	RIKEN cDNA 1700001P01 gene	11	-97587570	AV208702	72215	11 D	Mm.269049	10349636, 11042159, 11076861, 11217851, 12466851, 12477932, 16141072, 16141073
1430091_at	2.12392	2.11099	2.10668	2.11918	2.09764	2.11811	2.08839	2.11596	1430091_at	-0.010164	2.11011	0.4221	-0.853703	0.11505	-7.14109	1430091_at	1700001P01Rik	RIKEN cDNA 1700001P01 gene	11	-97587570	AK005619	72215	11 D	Mm.269049	10349636, 11042159, 11076861, 11217851, 12466851, 12477932, 16141072, 16141073
1430266_at	2.57931	2.55138	2.52408	2.56544	2.59986	2.56003	2.50058	2.56119	1430266_at	0.000364427	2.55523	0.98828	0.0152335	0.185977	-7.53662	1430266_at	1700003D09Rik	RIKEN cDNA 1700003D09 gene	11		AK005627	69338		Mm.45372	10349636, 11042159, 11076861, 11217851, 12466851, 16141072, 16141073
1428601_at	7.20807	7.18665	7.22137	8.08661	7.18201	7.19331	6.96686	6.98464	1428601_at	-0.343972	7.25369	0.153362	-1.60535	0.070416	-6.28742	1428601_at	1700003E16Rik	RIKEN cDNA 1700003E16 gene	6		AK005628	71837	6 C3	Mm.17621	8889548, 10349636, 10725249, 11042159, 11076861, 11217851, 12466851, 16141072, 16141073
1437988_x_at	3.30351	3.18987	3.13146	3.25167	3.15678	3.20003	3.06634	3.18942	1437988_x_at	-0.065986	3.18613	0.19489	-1.43651	0.0803165	-6.5065	1437988_x_at	1700003E24Rik	RIKEN cDNA 1700003E24 gene	X	89408872, 89435945	AV046698	69357	X C3	Mm.336149	10349636, 11042159, 11076861, 11217851, 12466851, 12477932, 16141072, 16141073
1440176_x_at	2.65945	2.55996	2.53014	2.64645	2.5547	2.56834	2.56438	2.56452	1440176_x_at	-0.0360148	2.58099	0.28816	-1.15136	0.0960071	-6.84452	1440176_x_at	1700003F12Rik	RIKEN cDNA 1700003F12 gene	2	154240344	AV210477	75480	2 H1	Mm.46177	10349636, 11042159, 11076861, 11217851, 12466851, 12477932, 16141072, 16141073	GO:0006915: apoptosis
1452863_at	1.88545	1.87416	1.87515	1.88187	1.86875	1.87978	1.86857	1.88138	1452863_at	-0.00453723	1.87689	0.66397	-0.453832	0.139242	-7.42082	1452863_at	1700003F12Rik	RIKEN cDNA 1700003F12 gene	2	154240344	AK005633	75480	2 H1	Mm.46177	10349636, 11042159, 11076861, 11217851, 12466851, 12477932, 16141072, 16141073	GO:0006915: apoptosis
1429482_at	2.27591	2.25638	2.24257	2.26542	2.24112	2.26566	2.23464	2.26526	1429482_at	-0.00840007	2.25587	0.555594	-0.619528	0.129465	-7.3234	1429482_at	1700003H04Rik	RIKEN cDNA 1700003H04 gene	3		AK005639	384775	3 G1	Mm.46144	10349636, 11042159, 11076861, 11217851, 12466851, 12477932, 16141072, 16141073
1432354_at	2.79843	2.78655	2.77054	2.79358	2.77526	2.79225	2.76115	2.79395	1432354_at	-0.00662051	2.78397	0.625669	-0.510587	0.135313	-7.39058	1432354_at	1700003H04Rik	RIKEN cDNA 1700003H04 gene	3		AK016589	384775	3 G1	Mm.46144	10349636, 11042159, 11076861, 11217851, 12466851, 12477932, 16141072, 16141073
1430276_at	2.31971	2.30659	2.29016	2.32139	2.28898	2.31201	2.28839	2.31396	1430276_at	-0.00862716	2.30515	0.532292	-0.657531	0.12734	-7.29723	1430276_at	1700003I16Rik	RIKEN cDNA 1700003I16 gene	6		AK005642	76699		Mm.396145	10349636, 11042159, 11076861, 11217851, 12466851, 16141072, 16141073
1429851_at	2.9657	3.06786	2.94277	3.20829	2.94128	2.95442	2.92233	2.95517	1429851_at	-0.102852	2.99473	0.119203	-1.78	0.0602564	-6.04958	1429851_at	1700003M02Rik	RIKEN cDNA 1700003M02 gene	4	-34900219	AK005650	69329	4 A5	Mm.27659, Mm.389548	10349636, 10725249, 10922068, 11042159, 11076861, 11217851, 12466851, 12477932, 16141072, 16141073
1438813_at	2.64087	2.63007	2.61107	2.64777	2.6162	2.63512	2.59076	2.63485	1438813_at	-0.0132126	2.62584	0.418021	-0.861614	0.114511	-7.13409	1438813_at	1700003O08Rik	RIKEN cDNA 1700003O08 gene	10		AV264908	75654	10 B3		10349636, 11042159, 11076861, 11217851, 12466851, 16141072, 16141073
1431103_at	3.01544	2.96163	2.90156	2.97092	2.94365	2.9736	2.93918	2.97256	1431103_at	-0.00514179	2.95982	0.844546	-0.203643	0.164454	-7.51313	1431103_at	1700003P14Rik	RIKEN cDNA 1700003P14 gene	13		AK016350	75890		Mm.141235	10349636, 11042159, 11076861, 11217851, 12466851, 16141072, 16141073
1431967_at	1.9709	1.96373	1.95201	1.97036	1.95189	1.96798	1.9406	1.96933	1431967_at	-0.00679935	1.96085	0.585615	-0.571953	0.131895	-7.35418	1431967_at	1700006A11Rik	RIKEN cDNA 1700006A11 gene	3		AK005660	71824	3 G1	Mm.331353	10349636, 11042159, 11076861, 11217851, 12466851, 15761153, 16141072, 16141073	GO:0007165: signal transduction, GO:0005622: intracellular
1430121_at	2.78628	2.75277	2.73724	2.77828	2.71837	2.75814	2.67858	2.75519	1430121_at	-0.0360714	2.74561	0.151884	-1.61211	0.0700416	-6.27841	1430121_at	1700006E09Rik	RIKEN cDNA 1700006E09 gene	11		AK005669	75437	11 D	Mm.108632	10349636, 11042159, 11076861, 11217851, 12466851, 12477932, 16141072, 16141073
1452967_at	2.11692	2.04716	2.04277	2.05931	2.04063	2.05477	2.03161	2.05773	1452967_at	-0.0203545	2.05636	0.327969	-1.05317	0.101695	-6.9495	1452967_at	1700006H03Rik	RIKEN cDNA 1700006H03 gene	15		AK005675	74174	15 F3	Mm.325325	10349636, 10922068, 11042159, 11076861, 11217851, 12466851, 16141072, 16141073
1441836_x_at	1.79437	1.77983	1.7763	1.7891	1.77275	1.78618	1.76703	1.78797	1441836_x_at	-0.00641598	1.78169	0.578424	-0.583216	0.131345	-7.3471	1441836_x_at	1700006H03Rik	RIKEN cDNA 1700006H03 gene	15		AV045004	74174	15 F3	Mm.325325	10349636, 10922068, 11042159, 11076861, 11217851, 12466851, 16141072, 16141073
1430182_a_at	2.50043	2.46273	2.43923	2.48076	2.45748	2.46956	2.44544	2.47136	1430182_a_at	-0.00983145	2.46587	0.564266	-0.605633	0.130199	-7.33262	1430182_a_at	1700006J14Rik	RIKEN cDNA 1700006J14 gene	10	119767230	AK011105	321010	10 D2	Mm.391448	10349636, 11042159, 11076861, 11217851, 12466851, 12477932, 16141072, 16141073
1454033_at	2.73764	2.65569	2.63775	2.68507	2.60754	2.65369	2.59378	2.65985	1454033_at	-0.0503243	2.65388	0.107336	-1.85211	0.0563548	-5.9487	1454033_at	1700007B13Rik	RIKEN cDNA 1700007B13 gene	7		AK005692	71830	7 F3	Mm.84631	10349636, 11042159, 11076861, 11125038, 11217851, 12466851, 15475357, 16141072, 16141073	GO:0045454: cell redox homeostasis, GO:0005615: extracellular space, GO:0005783: endoplasmic reticulum, GO:0009055: electron carrier activity, GO:0015035: protein disulfide oxidoreductase activity
1431867_a_at	3.15917	3.11774	3.09547	3.16689	3.03706	3.12122	3.06806	3.12528	1431867_a_at	-0.0469125	3.11136	0.128265	-1.72945	0.0630155	-6.11944	1431867_a_at	1700007B13Rik	RIKEN cDNA 1700007B13 gene	7		AK005692	71830	7 F3	Mm.84631	10349636, 11042159, 11076861, 11125038, 11217851, 12466851, 15475357, 16141072, 16141073	GO:0045454: cell redox homeostasis, GO:0005615: extracellular space, GO:0005783: endoplasmic reticulum, GO:0009055: electron carrier activity, GO:0015035: protein disulfide oxidoreductase activity
1429542_at	3.45182	3.31883	3.2862	3.34171	3.28124	3.32595	3.24617	3.32561	1429542_at	-0.0549005	3.32219	0.205168	-1.39982	0.0824401	-6.55243	1429542_at	1700007B14Rik	RIKEN cDNA 1700007B14 gene	8		BF153008	71831	8 C2	Mm.373242	10349636, 11042159, 11076861, 11217851, 12466851, 12477932, 16141072, 16141073
1459081_at	3.15933	3.08149	3.06874	3.14142	3.03685	3.09321	3.0148	3.09294	1459081_at	-0.0532987	3.0861	0.113156	-1.81584	0.0583107	-5.99963	1459081_at	1700007B14Rik	RIKEN cDNA 1700007B14 gene	8		BG070908	71831	8 C2	Mm.373242	10349636, 11042159, 11076861, 11217851, 12466851, 12477932, 16141072, 16141073
1430199_at	3.23084	3.21364	3.17239	3.22366	3.2254	3.22533	3.16005	3.22391	1430199_at	-0.00145842	3.2094	0.947875	-0.067807	0.17999	-7.53413	1430199_at	1700007E05Rik	RIKEN cDNA 1700007E05 gene	16		AV262133	114672	16 B2	Mm.206718	10349636, 11042159, 11076861, 11217851, 12466851, 16141072, 16141073
1435412_at	2.34191	2.33426	2.31877	2.41409	2.31785	2.34303	2.29886	2.34266	1435412_at	-0.0266543	2.33893	0.303861	-1.11139	0.0983504	-6.88804	1435412_at	1700007E06Rik	RIKEN cDNA 1700007E06 gene	15		BF018978	75459	15 E3	Mm.45462	10349636, 11042159, 11076861, 11217851, 12466851, 12477932, 16141072, 16141073
1431984_at	2.68549	2.66724	2.64495	2.68987	2.65959	2.68064	2.6603	2.67796	1431984_at	-0.00226723	2.67076	0.877935	-0.159419	0.1695	-7.52226	1431984_at	1700007F19Rik	RIKEN cDNA 1700007F19 gene	3		AK017083	67850		Mm.416968	10349636, 11042159, 11076861, 11217851, 12466851, 16141072, 16141073
1453432_at	2.70965	2.68754	2.67713	2.72166	2.67129	2.6946	2.65903	2.6968	1453432_at	-0.0185667	2.68971	0.276831	-1.18134	0.0945273	-6.8112	1453432_at	1700007G11Rik	RIKEN cDNA 1700007G11 gene	5	98569605	AW045458	75784	5 E3	Mm.319764	8889548, 10349636, 11042159, 11076861, 11217851, 12466851, 12477932, 16141072, 16141073
1429746_at	2.22106	2.20464	2.19114	2.21625	2.19019	2.21188	2.17911	2.21268	1429746_at	-0.00980957	2.20337	0.49149	-0.726677	0.123339	-7.24614	1429746_at	1700007I06Rik	RIKEN cDNA 1700007I06 gene	11	-32422750	AK005716	69306	11 A5	Mm.288704	10349636, 11042159, 11076861, 11217851, 12466851, 12477932, 16141072, 16141073	GO:0005509: calcium ion binding
1430227_at	2.1193	2.10544	2.09899	2.1131	2.10245	2.11052	2.09162	2.11545	1430227_at	-0.00419656	2.10711	0.717676	-0.376857	0.146007	-7.45644	1430227_at	1700007I08Rik	RIKEN cDNA 1700007I08 gene	2		AI507126	70362	2 H1	Mm.143748	10349636, 11042159, 11076861, 11217851, 12077353, 12466851, 16141072, 16141073
1431612_at	2.51019	2.50092	2.47449	2.51686	2.46834	2.5039	2.48357	2.50581	1431612_at	-0.0102069	2.49551	0.521473	-0.675526	0.126416	-7.28436	1431612_at	1700007J10Rik	RIKEN cDNA 1700007J10 gene	11		AK005722	69320		Mm.2402	10349636, 11042159, 11076861, 11217851, 12466851, 16141072, 16141073
1430169_at	2.08655	2.07582	2.06147	2.08367	2.06275	2.0819	2.05243	2.08276	1430169_at	-0.00691564	2.07342	0.601048	-0.548041	0.133156	-7.36881	1430169_at	1700007K09Rik	RIKEN cDNA 1700007K09 gene	7	-131117078	AV259535	69318	7 F3	Mm.233840	10349636, 11042159, 11076861, 11217851, 12466851, 12477932, 16141072, 16141073
1428705_at	2.16616	2.15335	2.13882	2.16071	2.14013	2.16065	2.13791	2.16286	1428705_at	-0.00437625	2.15257	0.733184	-0.355109	0.148112	-7.46536	1428705_at	1700007K13Rik	RIKEN cDNA 1700007K13 gene	2	-28284011	AK005731	69327	2 A3	Mm.46470	10349636, 11042159, 11076861, 11217851, 12466851, 12477932, 16141072, 16141073
1435403_at	2.19578	2.17076	2.16046	2.17846	2.15128	2.1724	2.14725	2.17505	1435403_at	-0.0148704	2.16893	0.300222	-1.1205	0.0978642	-6.87821	1435403_at	1700007L15Rik	RIKEN cDNA 1700007L15 gene	16		AV039549	108716		Mm.217880	10349636, 11042159, 11076861, 11217851, 12466851, 16141072, 16141073
1429872_at	2.51321	2.49224	2.47611	2.50821	2.47183	2.5011	2.46178	2.50005	1429872_at	-0.0137521	2.49057	0.396981	-0.903344	0.111708	-7.09632	1429872_at	1700007N14Rik	RIKEN cDNA 1700007N14 gene	14		AK005740	74215	14 D1	Mm.72752	10349636, 11042159, 11076861, 11217851, 12466851, 12477932, 16141072, 16141073	GO:0006508: proteolysis, GO:0004252: serine-type endopeptidase activity, GO:0008233: peptidase activity, GO:0016787: hydrolase activity
1429989_at	2.18347	2.17239	2.15862	2.17972	2.1697	2.17779	2.14942	2.17961	1429989_at	-0.00442246	2.17134	0.729955	-0.359621	0.147682	-7.46356	1429989_at	1700008A04Rik	RIKEN cDNA 1700008A04 gene	11		AK005748	69351	11 A5	Mm.65488	10349636, 11042159, 11076861, 11217851, 12466851, 16141072, 16141073
1441822_at	2.37939	2.48497	2.35852	2.38466	2.33864	2.37662	2.34698	2.37766	1441822_at	-0.0419072	2.38093	0.199454	-1.42001	0.0812712	-6.52724	1441822_at	1700008F19Rik	RIKEN cDNA 1700008F19 gene	19		AV209890	75631		Mm.246440	10349636, 11042159, 11076861, 11217851, 12466851, 16141072, 16141073
1449879_at	3.44471	3.31725	3.24515	3.40815	3.23027	3.31724	3.18797	3.31487	1449879_at	-0.0912288	3.3082	0.126951	-1.73656	0.06265	-6.10966	1449879_at	1700008F21Rik	RIKEN cDNA 1700008F21 gene	8	131953223	NM_029292	75453	8 E2	Mm.286964	10349636, 11042159, 11076861, 11217851, 12466851, 12477932, 16141072, 16141073
1439003_s_at	3.07553	3.17469	2.99204	3.06787	2.98876	3.03752	2.95916	3.03561	1439003_s_at	-0.0722664	3.0414	0.117497	-1.78993	0.0597331	-6.03578	1439003_s_at	1700008F21Rik	RIKEN cDNA 1700008F21 gene	8	131953223	AV271377	75453	8 E2	Mm.286964	10349636, 11042159, 11076861, 11217851, 12466851, 12477932, 16141072, 16141073
1431788_at	2.3025	2.27443	2.26096	2.28213	2.26043	2.28154	2.25163	2.28162	1431788_at	-0.0112008	2.27441	0.454342	-0.793011	0.1191	-7.19303	1431788_at	1700008G05Rik	RIKEN cDNA 1700008G05 gene	3	-10226740	AK005765	75497	3 A1	Mm.47052	10349636, 11042159, 11076861, 11217851, 12466851, 12477932, 15226823, 16141072, 16141073	GO:0006810: transport, GO:0008289: lipid binding
1432653_at	3.68296	3.57981	3.53641	3.64238	3.50727	3.5937	3.48489	3.59183	1432653_at	-0.0659648	3.57741	0.155583	-1.59531	0.0709293	-6.30078	1432653_at	1700008H02Rik	RIKEN cDNA 1700008H02 gene	5		AK005767	66325	3 H2		10349636, 11042159, 11076861, 11217851, 12466851, 16141072, 16141073
1432652_at	2.02325	2.0147	2.00299	2.02217	2.00993	2.02044	2.00456	2.02142	1432652_at	-0.00169129	2.01493	0.8802	-0.156433	0.169841	-7.5228	1432652_at	1700008H02Rik	RIKEN cDNA 1700008H02 gene	5		AK005767	66325	3 H2		10349636, 11042159, 11076861, 11217851, 12466851, 16141072, 16141073
1447007_at	6.22311	6.40518	6.53022	6.27345	6.14013	6.11302	6.09578	6.21979	1447007_at	-0.215808	6.25008	0.0183504	-3.07771	0.0154106	-4.14344	1447007_at	1700008I05Rik	RIKEN cDNA 1700008I05 gene	X	-131001068	C77164	71841	X F1	Mm.371643	10349636, 10725249, 11042159, 11076861, 11217851, 12466851, 16141072, 16141073
1453339_at	2.53887	2.5051	2.48232	2.52986	2.48123	2.5103	2.45465	2.51232	1453339_at	-0.0244114	2.50183	0.256344	-1.23827	0.0916131	-6.74639	1453339_at	1700008I05Rik	RIKEN cDNA 1700008I05 gene	X	-131001068	AK005772	71841	X F1	Mm.371643	10349636, 10725249, 11042159, 11076861, 11217851, 12466851, 16141072, 16141073
1428732_at	5.38289	6.15718	5.39293	5.37321	5.35652	5.35723	5.35947	5.37273	1428732_at	-0.215068	5.46902	0.275223	-1.18568	0.0943591	-6.80633	1428732_at	1700008J07Rik	RIKEN cDNA 1700008J07 gene	7		AK005774	629159	7 F3	Mm.256720, Mm.425490	8889548, 10349636, 10922068, 11042159, 11076861, 11217851, 12466851, 12477932, 16141072, 16141073	GO:0008152: metabolic process, GO:0003824: catalytic activity
1441221_at	3.35599	3.2616	3.21796	3.42273	3.15893	3.27868	3.24223	3.27841	1441221_at	-0.0750088	3.27707	0.18887	-1.45882	0.0790136	-6.47827	1441221_at	1700008J07Rik	RIKEN cDNA 1700008J07 gene	7		BB391151	629159	7 F3	Mm.256720, Mm.425490	8889548, 10349636, 10922068, 11042159, 11076861, 11217851, 12466851, 12477932, 16141072, 16141073	GO:0008152: metabolic process, GO:0003824: catalytic activity
1439978_at	2.86116	2.82656	2.80294	2.85935	2.79293	2.83625	2.76723	2.83429	1439978_at	-0.0298305	2.82259	0.225233	-1.33268	0.0862945	-6.63475	1439978_at	1700008J07Rik	RIKEN cDNA 1700008J07 gene	7		BG070570	629159	7 F3	Mm.256720, Mm.425490	8889548, 10349636, 10922068, 11042159, 11076861, 11217851, 12466851, 12477932, 16141072, 16141073	GO:0008152: metabolic process, GO:0003824: catalytic activity
1434368_at	2.53227	2.49715	2.48121	2.51443	2.4913	2.5029	2.38065	2.506	1434368_at	-0.036052	2.48824	0.287607	-1.1528	0.0959622	-6.84293	1434368_at	1700008K24Rik	RIKEN cDNA 1700008K24 gene	17		BE456692	69311		Mm.46140	10349636, 11042159, 11076861, 11217851, 12466851, 16141072, 16141073
1433160_at	2.39744	2.37519	2.35548	2.39001	2.35385	2.38068	2.33937	2.38001	1433160_at	-0.0160526	2.3715	0.343318	-1.01787	0.104073	-6.9856	1433160_at	1700008N17Rik	RIKEN cDNA 1700008N17 gene	2		AK005783	75449			10349636, 11042159, 11076861, 11217851, 12466851, 16141072, 16141073
1433161_at	1.86172	1.85006	1.84702	1.85999	1.84478	1.85813	1.83708	1.85936	1433161_at	-0.00486091	1.85227	0.670844	-0.443821	0.140006	-7.4258	1433161_at	1700008N17Rik	RIKEN cDNA 1700008N17 gene	2		AK005783	75449			10349636, 11042159, 11076861, 11217851, 12466851, 16141072, 16141073
1454009_at	2.12381	2.11237	2.09928	2.1335	2.1018	2.11987	2.09641	2.12087	1454009_at	-0.00750267	2.11349	0.577701	-0.584353	0.131294	-7.34637	1454009_at	1700008O03Rik	RIKEN cDNA 1700008O03 gene	7		AK005784	69349	7 B2	Mm.358922	10349636, 11042159, 11076861, 11217851, 12466851, 12477932, 16141072, 16141073
1458662_at	7.65212	8.47133	8.34514	9.43348	9.09813	9.01814	9.00108	9.0675	1458662_at	0.570694	8.76087	0.141751	1.66018	0.0671505	-6.21386	1458662_at	1700008O03Rik	RIKEN cDNA 1700008O03 gene	7		BB546123	69349	7 B2	Mm.358922	10349636, 11042159, 11076861, 11217851, 12466851, 12477932, 16141072, 16141073
1430284_at	1.92449	1.91639	1.91015	1.92423	1.90855	1.92127	1.90108	1.92194	1430284_at	-0.00560594	1.91601	0.619216	-0.520326	0.134661	-7.38505	1430284_at	1700008P02Rik	RIKEN cDNA 1700008P02 gene	3		AK005786	69347	3 A1	Mm.45822	10349636, 11042159, 11076861, 11217851, 12466851, 16141072, 16141073
1449284_at	2.80737	2.79114	2.75473	2.81219	2.78025	2.79957	2.7703	2.80143	1449284_at	-0.00347082	2.78962	0.842119	-0.206874	0.164072	-7.51238	1449284_at	1700008P20Rik	RIKEN cDNA 1700008P20 gene	7	-24041841	NM_027028	69301	7 A3	Mm.144202	10349636, 11042159, 11076861, 11217851, 12466851, 16141072, 16141073	GO:0005509: calcium ion binding
1432505_at	2.04014	2.02605	2.01259	2.03451	2.014	2.03476	2.00349	2.03327	1432505_at	-0.00694251	2.02485	0.606184	-0.54016	0.133672	-7.37351	1432505_at	1700009J07Rik	RIKEN cDNA 1700009J07 gene	10	77296556	AK015973	75188	10 C1	Mm.348012	10349636, 11042159, 11076861, 11217851, 12466851, 12477932, 16141072, 16141073
1429747_at	3.77879	4.44804	3.78438	3.85397	3.6593	3.76874	3.47436	3.75915	1429747_at	-0.300909	3.81584	0.110632	-1.83134	0.0574625	-5.9779	1429747_at	1700009N14Rik	RIKEN cDNA 1700009N14 gene	4	39638963	AK005799	75471	4 A5	Mm.23522	10349636, 11042159, 11076861, 11217851, 12466851, 12477932, 16141072, 16141073	GO:0000074: regulation of progression through cell cycle, GO:0006259: DNA metabolic process, GO:0006405: RNA export from nucleus, GO:0006611: protein export from nucleus, GO:0006886: intracellular protein transport, GO:0007052: mitotic spindle organization and biogenesis, GO:0007067: mitosis, GO:0007165: signal transduction, GO:0007264: small GTPase mediated signal transduction, GO:0015031: prote…
1429181_at	3.59929	3.54435	3.04353	4.66233	2.87043	2.95284	2.99583	3.0119	1429181_at	-0.754623	3.33506	0.0512472	-2.35796	0.0333203	-5.21302	1429181_at	1700009P17Rik	RIKEN cDNA 1700009P17 gene	1	172958335	AK005804	75472	1 H3	Mm.32760	10349636, 11042159, 11076861, 11217851, 12466851, 12477932, 16141072, 16141073
1452804_at	2.05359	2.04338	2.02951	2.0506	2.03072	2.04814	2.02017	2.05016	1452804_at	-0.00697265	2.04078	0.591494	-0.562803	0.132346	-7.35985	1452804_at	1700010A17Rik	RIKEN cDNA 1700010A17 gene	2	35871481	BG298252	75495	2 B	Mm.276332	10349636, 11042159, 11076861, 11217851, 12466851, 12477932, 16141072, 16141073
1429827_at	2.86973	2.82823	2.81274	2.86239	2.78955	2.8351	2.80051	2.83248	1429827_at	-0.0288617	2.82884	0.172683	-1.52217	0.0752992	-6.39686	1429827_at	1700010B08Rik	RIKEN cDNA 1700010B08 gene	2		AK005811	75485	2 H3	Mm.308031	10349636, 11042159, 11076861, 11217851, 12466851, 16141072, 16141073
1440159_at	3.49761	3.06495	3.03567	3.21035	3.03251	2.96372	2.90757	3.05588	1440159_at	-0.212223	3.09603	0.0818417	-2.03776	0.0468873	-5.68336	1440159_at	1700010B09Rik	RIKEN cDNA 1700010B09 gene	14		AV046850	69341		Mm.395378	10349636, 11042159, 11076861, 11217851, 12466851, 16141072, 16141073
1431526_at	2.60784	2.58969	2.57433	2.61574	2.57417	2.59846	2.56113	2.5981	1431526_at	-0.0139361	2.58993	0.392481	-0.91248	0.111096	-7.08786	1431526_at	1700010B13Rik	RIKEN cDNA 1700010B13 gene	15		AV258883	75491		Mm.280685	10349636, 11042159, 11076861, 11217851, 12466851, 16141072, 16141073
1443523_at	2.4044	2.37899	2.36131	2.39705	2.35692	2.38656	2.3561	2.38655	1443523_at	-0.0139038	2.37849	0.390885	-0.915738	0.1109	-7.08483	1443523_at	1700010C24Rik	RIKEN cDNA 1700010C24 gene	15	-71275344	BE986005	70363	15 D3	Mm.126450, Mm.156906	10349636, 11042159, 11076861, 11217851, 12466851, 12477932, 16141072, 16141073	GO:0003824: catalytic activity
1460477_at	2.22261	2.20656	2.1994	2.22102	2.19123	2.21488	2.17981	2.21621	1460477_at	-0.0118661	2.20646	0.408277	-0.880743	0.113201	-7.11695	1460477_at	1700010C24Rik	RIKEN cDNA 1700010C24 gene	15	-71275344	AK005816	70363	15 D3	Mm.126450, Mm.156906	10349636, 11042159, 11076861, 11217851, 12466851, 12477932, 16141072, 16141073	GO:0003824: catalytic activity
1429636_at	2.72099	2.68439	2.65847	2.70807	2.65109	2.691	2.62885	2.69062	1429636_at	-0.0275907	2.67918	0.238077	-1.29241	0.0887221	-6.68298	1429636_at	1700010D01Rik	RIKEN cDNA 1700010D01 gene	X	-91935308	AK005817	76386	X C3	Mm.336160	10349636, 11042159, 11076861, 11217851, 12466851, 12477932, 16141072, 16141073
1443840_x_at	2.64914	2.63853	2.62019	2.68321	2.62015	2.64306	2.60833	2.64461	1443840_x_at	-0.0187303	2.6384	0.320277	-1.07136	0.100574	-6.93055	1443840_x_at	1700010H22Rik	RIKEN cDNA 1700010H22 gene	5	-98793930	AV209320	75500	5 E3	Mm.79012	10349636, 11042159, 11076861, 11217851, 12466851, 16141072, 16141073
1454238_a_at	3.20162	3.16657	3.1282	3.17302	3.12461	3.17367	3.13473	3.17218	1454238_a_at	-0.0160544	3.15932	0.461284	-0.780341	0.11997	-7.20348	1454238_a_at	1700010H22Rik	RIKEN cDNA 1700010H22 gene	5	-98793930	AK005827	75500	5 E3	Mm.79012	10349636, 11042159, 11076861, 11217851, 12466851, 16141072, 16141073
1443839_at	2.84501	2.83704	2.82291	2.85282	2.79156	2.8458	2.84104	2.84393	1443839_at	-0.00886441	2.83501	0.605125	-0.541782	0.133577	-7.37255	1443839_at	1700010H22Rik	RIKEN cDNA 1700010H22 gene	5	-98793930	AV209320	75500	5 E3	Mm.79012	10349636, 11042159, 11076861, 11217851, 12466851, 16141072, 16141073
1443621_at	3.45588	3.32336	3.31449	3.36776	3.31087	3.32855	3.24826	3.33155	1443621_at	-0.0605672	3.33509	0.14137	-1.66205	0.0670628	-6.21133	1443621_at	1700010H23Rik	RIKEN cDNA 1700010H23 gene	11		BG092359	108729		Mm.390365	11217851, 12466851
1419624_a_at	4.00828	3.80994	3.79918	3.88236	3.76162	3.81554	3.71763	3.82177	1419624_a_at	-0.0957967	3.82704	0.105354	-1.86491	0.0556801	-5.93066	1419624_a_at	1700010I14Rik	RIKEN cDNA 1700010I14 gene	17	8826534	NM_025851	66931	17 A1	Mm.67591	10349636, 11042159, 11076861, 11217851, 12466851, 12477932, 16141072, 16141073
1436863_at	3.24357	3.12732	3.0825	3.21782	3.1	3.13896	3.0163	3.13734	1436863_at	-0.0696516	3.13298	0.169399	-1.53568	0.07457	-6.37927	1436863_at	1700010I14Rik	RIKEN cDNA 1700010I14 gene	17	8826534	AW986175	66931	17 A1	Mm.67591	10349636, 11042159, 11076861, 11217851, 12466851, 12477932, 16141072, 16141073
1449541_x_at	2.62134	2.58651	2.5888	2.59469	2.57886	2.59149	2.55738	2.72272	1449541_x_at	0.0147789	2.60522	0.701025	0.400432	0.143764	-7.4462	1449541_x_at	1700010I14Rik	RIKEN cDNA 1700010I14 gene	17	8826534	NM_025851	66931	17 A1	Mm.67591	10349636, 11042159, 11076861, 11217851, 12466851, 12477932, 16141072, 16141073
1431783_at	2.02136	2.01214	2.00191	2.01851	2.00313	2.01732	1.99532	2.01923	1431783_at	-0.00473092	2.01111	0.688819	-0.417874	0.142208	-7.43824	1431783_at	1700010L04Rik	RIKEN cDNA 1700010L04 gene	7		AK005840	69333	7 D2	Mm.373574	10349636, 11042159, 11076861, 11217851, 12466851, 16141072, 16141073
1429465_at	2.7656	2.7214	2.6895	2.73023	2.71162	2.73331	2.70147	2.72923	1429465_at	-0.00777585	2.72279	0.688848	-0.417833	0.14221	-7.43826	1429465_at	1700010M22Rik	RIKEN cDNA 1700010M22 gene	2	144515106	AK005847	66328	2 H1	Mm.45377, Mm.254629	10349636, 11042159, 11076861, 11217851, 12466851, 12477932, 16141072, 16141073	GO:0006605: protein targeting, GO:0008152: metabolic process, GO:0005498: sterol carrier activity, GO:0016491: oxidoreductase activity
1430315_at	2.74449	2.71531	2.71387	2.76418	2.69144	2.72057	2.66485	2.71915	1430315_at	-0.0354576	2.71673	0.106863	-1.85515	0.056197	-5.94442	1430315_at	1700010N08Rik	RIKEN cDNA 1700010N08 gene	7		AV260173	545951	7 B2	Mm.212736	10349636, 11042159, 11076861, 11217851, 12466851, 16141072, 16141073
1420435_at	2.33616	2.31745	2.30147	2.33384	2.28798	2.3249	2.30115	2.32599	1420435_at	-0.0122248	2.31612	0.433607	-0.831677	0.11654	-7.1603	1420435_at	1700011A15Rik	RIKEN cDNA 1700011A15 gene	15	101275807	NM_025487	66322	15 F2	Mm.158111	10349636, 11042159, 11076861, 11217851, 12466851, 12477932, 16141072, 16141073	GO:0005882: intermediate filament, GO:0005198: structural molecule activity
1442926_at	2.75096	2.72619	2.70981	2.74427	2.70572	2.73621	2.69221	2.73376	1442926_at	-0.0158321	2.72489	0.359569	-0.981815	0.1064	-7.02154	1442926_at	1700011B04Rik	RIKEN cDNA 1700011B04 gene	13		AI449670	75644		Mm.32214	10349636, 11042159, 11076861, 11217851, 12466851, 16141072, 16141073
1429858_at	2.72235	2.65008	2.62999	2.68279	2.61407	2.65612	2.60052	2.65815	1429858_at	-0.0390873	2.65176	0.16375	-1.55949	0.0730766	-6.34809	1429858_at	1700011E24Rik	RIKEN cDNA 1700011E24 gene	17		AK005861	75467	17 E4	Mm.50108	10349636, 11042159, 11076861, 11217851, 12466851, 16141072, 16141073, 16571911
1430892_at	2.49939	2.4881	2.48197	2.49756	2.4803	2.49315	2.45654	2.4951	1430892_at	-0.0104826	2.48651	0.444108	-0.811937	0.11782	-7.17717	1430892_at	1700011F03Rik	RIKEN cDNA 1700011F03 gene	6	-70842667	AK005862	74221	6 C3	Mm.273326	10349636, 11042159, 11076861, 11217851, 12466851, 12477932, 16141072, 16141073
1432458_at	2.20187	2.18598	2.17159	2.20159	2.17198	2.19422	2.16264	2.19449	1432458_at	-0.0094213	2.18555	0.511968	-0.691531	0.125435	-7.27266	1432458_at	1700011F14Rik	RIKEN cDNA 1700011F14 gene	19	58565251	AK005864	75645	19 D3	Mm.159542	10349636, 11042159, 11076861, 11217851, 12466851, 12477932, 16141072, 16141073
1419294_at	2.76593	2.72174	2.70799	2.75495	2.68791	2.73192	2.66885	2.72937	1419294_at	-0.0331381	2.72108	0.166639	-1.54722	0.0738214	-6.36419	1419294_at	1700011H14Rik	RIKEN cDNA 1700011H14 gene	14	-48148311	NM_025956	67082	14 C1	Mm.87439	10349636, 11042159, 11076861, 11217851, 12466851, 12477932, 15172686, 16141072, 16141073
1429807_at	2.5759	2.56961	2.56344	2.57695	2.55599	2.57433	2.54545	2.57548	1429807_at	-0.00866622	2.56714	0.485824	-0.736571	0.12278	-7.23846	1429807_at	1700011H22Rik	RIKEN cDNA 1700011H22 gene	4		AK005867	69314	4 C5	Mm.55891	10349636, 11042159, 11076861, 11217851, 12466851, 12477932, 16141072, 16141073
1429644_at	2.54025	2.49442	2.47231	2.51198	2.48257	2.50174	2.45017	2.50339	1429644_at	-0.0202709	2.4946	0.343758	-1.01687	0.104134	-6.98661	1429644_at	1700011I03Rik	RIKEN cDNA 1700011I03 gene	18		AK005868	75444	18 D3	Mm.57415	10349636, 11042159, 11076861, 11217851, 12466851, 12477932, 15613475, 16141072, 16141073
1445793_at	1.79048	1.77662	1.77211	1.78551	1.7702	1.78226	1.76217	1.78501	1445793_at	-0.00626582	1.77805	0.590265	-0.56471	0.132265	-7.35868	1445793_at	1700011I03Rik	RIKEN cDNA 1700011I03 gene	18		BG068455	75444	18 D3	Mm.57415	10349636, 11042159, 11076861, 11217851, 12466851, 12477932, 15613475, 16141072, 16141073
1438059_at	3.21616	3.21177	3.11423	3.40633	3.57659	3.40423	3.79735	3.82407	1438059_at	0.413437	3.44384	0.00714317	3.78261	0.00752973	-3.13232	1438059_at	1700011I03Rik	RIKEN cDNA 1700011I03 gene	18		BM116248	75444	18 D3	Mm.57415	10349636, 11042159, 11076861, 11217851, 12466851, 12477932, 15613475, 16141072, 16141073
1439162_at	3.63511	3.70136	3.54101	3.72931	3.52749	3.62463	3.59392	3.61931	1439162_at	-0.0603558	3.62152	0.225324	-1.33238	0.0862945	-6.6351	1439162_at	1700011J10Rik	RIKEN cDNA 1700011J10 gene	2	72780270	AV212852	67686	2 C3	Mm.389285	8889548, 10349636, 11042159, 11076861, 11217851, 12466851, 16141072, 16141073
1453203_at	2.27196	2.25582	2.23938	2.27654	2.23796	2.26253	2.23828	2.26329	1453203_at	-0.0104098	2.25572	0.475654	-0.754525	0.121637	-7.22432	1453203_at	1700011K15Rik	RIKEN cDNA 1700011K15 gene	12	35569832	AK005874	75456	12 A3	Mm.79179	10349636, 11042159, 11076861, 11217851, 12466851, 12477932, 16141072, 16141073	GO:0006144: purine base metabolic process, GO:0007399: nervous system development, GO:0009116: nucleoside metabolic process, GO:0009156: ribonucleoside monophosphate biosynthetic process, GO:0009165: nucleotide biosynthetic process, GO:0000287: magnesium ion binding, GO:0003824: catalytic activity, GO:0004749: ribose phosphate diphosphokinase activity, GO:0016301: kinase activity, GO:0016740: tra…
1453346_at	2.46382	2.44066	2.42466	2.46157	2.4216	2.44913	2.4081	2.4477	1453346_at	-0.0160427	2.43965	0.342347	-1.02006	0.103956	-6.98338	1453346_at	1700011L22Rik	RIKEN cDNA 1700011L22 gene	8		AK005876	67687	8 C2	Mm.178707	10349636, 11042159, 11076861, 11217851, 12466851, 16141072, 16141073
1436683_at	2.3264	2.29222	2.2762	2.31247	2.27694	2.29949	2.26375	2.30088	1436683_at	-0.0165596	2.29354	0.340519	-1.02421	0.103682	-6.97918	1436683_at	1700011M02Rik	RIKEN cDNA 1700011M02 gene	X		BQ033083	75443	X D	Mm.46161	10349636, 11042159, 11076861, 11217851, 12466851, 16141072, 16141073
1429142_at	2.59699	2.58628	2.57335	2.60679	2.57529	2.59333	2.58592	2.59151	1429142_at	-0.00434205	2.58868	0.727131	-0.363575	0.147308	-7.46195	1429142_at	1700012A03Rik	RIKEN cDNA 1700012A03 gene	6	31980450	AK005884	76382	6 A3.3	Mm.23510	10349636, 11042159, 11076861, 11217851, 12466851, 12477932, 16141072, 16141073
1429324_at	2.69735	2.67217	2.70799	2.71674	2.65567	2.68699	2.61912	2.68721	1429324_at	-0.0363148	2.6804	0.110765	-1.83052	0.057513	-5.97906	1429324_at	1700012A16Rik	RIKEN cDNA 1700012A16 gene	1	155187426	AK005886	71836	1 G3	Mm.49460	10349636, 11042159, 11076861, 11217851, 12466851, 12477932, 16141072, 16141073
1428703_at	2.15244	2.14065	2.13331	2.14804	2.13419	2.14572	2.12374	2.14829	1428703_at	-0.00562211	2.1408	0.632871	-0.499781	0.136012	-7.39659	1428703_at	1700012B07Rik	RIKEN cDNA 1700012B07 gene	11		AK005888	69324	11 E1	Mm.31700	10349636, 11042159, 11076861, 11217851, 12466851, 12477932, 16141072, 16141073
1428984_a_at	2.58043	2.54666	2.52332	2.56548	2.51513	2.5567	2.49624	2.55627	1428984_a_at	-0.0228883	2.54253	0.300352	-1.12017	0.0978797	-6.87857	1428984_a_at	1700012B09Rik	RIKEN cDNA 1700012B09 gene	9	-14508592	AK005747	69325	9 A2	Mm.240403	10349636, 11042159, 11076861, 11217851, 12466851, 12477932, 16141072, 16141073
1431818_at	9.28256	9.44019	9.41274	9.01393	8.84401	8.78268	9.07559	9.0526	1431818_at	-0.348636	9.11304	0.019278	-3.04223	0.0160023	-4.19567	1431818_at	1700012B15Rik	RIKEN cDNA 1700012B15 gene	12	3235510	AK005891	74173	12 A1.1	Mm.309774	10349636, 11042159, 11076861, 11217851, 12466851, 12477932, 16141072, 16141073
1453294_at	3.63039	3.46008	3.40629	3.60153	3.39831	3.47146	3.26005	3.46795	1453294_at	-0.125128	3.46201	0.114598	-1.80713	0.0587852	-6.0118	1453294_at	1700012B15Rik	RIKEN cDNA 1700012B15 gene	12	3235510	AK007702	74173	12 A1.1	Mm.309774	10349636, 11042159, 11076861, 11217851, 12466851, 12477932, 16141072, 16141073
1440453_at	2.90157	2.81592	2.77913	2.88393	2.77694	2.8251	2.74583	2.82634	1440453_at	-0.0515856	2.81935	0.171735	-1.52604	0.0750977	-6.39183	1440453_at	1700012C15Rik	RIKEN cDNA 1700012C15 gene	11		C85370	76390	11 B4	Mm.267142	10349636, 10922068, 11042159, 11076861, 11217851, 12466851, 16141072, 16141073	GO:0006355: regulation of transcription, DNA-dependent, GO:0005622: intracellular, GO:0003676: nucleic acid binding
1459813_at	4.22503	3.70688	3.34325	3.80549	3.35719	3.40775	3.19562	3.38691	1459813_at	-0.433296	3.55351	0.0438412	-2.46532	0.0296319	-5.05336	1459813_at	1700012D01Rik	RIKEN cDNA 1700012D01 gene	10		AV040390	72243		Mm.251075	10349636, 11042159, 11076861, 11217851, 12466851, 16141072, 16141073
1438880_at	3.7267	3.6573	3.92222	4.07289	3.26659	3.64068	3.25542	3.14289	1438880_at	-0.518381	3.58559	0.00660481	-3.84372	0.00709388	-3.04752	1438880_at	1700012D14Rik	RIKEN cDNA 1700012D14 gene	7		AV321778	75479		Mm.381620	10349636, 11042159, 11076861, 11217851, 12466851, 16141072, 16141073
1444213_at	5.24764	5.51197	5.18893	5.21076	5.1441	5.24229	5.04253	5.16818	1444213_at	-0.140551	5.21955	0.12577	-1.74302	0.0622959	-6.10077	1444213_at	1700012D14Rik	RIKEN cDNA 1700012D14 gene	7		BB550582	75479		Mm.381620	10349636, 11042159, 11076861, 11217851, 12466851, 16141072, 16141073
1453454_at	2.37337	2.36004	2.35211	2.3714	2.34441	2.36697	2.3352	2.3681	1453454_at	-0.0105579	2.35895	0.437664	-0.82401	0.117065	-7.1669	1453454_at	1700012E03Rik	RIKEN cDNA 1700012E03 gene	1		AK005901	76567		Mm.396169	10349636, 11042159, 11076861, 11217851, 12466851, 16141072, 16141073
1453235_at	3.11129	3.09129	3.06838	3.10383	3.06822	3.09378	3.01427	3.08599	1453235_at	-0.0281292	3.07963	0.223261	-1.33904	0.0860056	-6.62705	1453235_at	1700012F11Rik	RIKEN cDNA 1700012F11 gene	3		AK005903	69332	3 F1	Mm.120271	10349636, 11042159, 11076861, 11217851, 12466851, 16141072, 16141073
1452919_a_at	9.54894	10.1693	9.68355	9.54441	9.24431	9.30894	9.29724	8.9761	1452919_a_at	-0.529901	9.4716	0.0121109	-3.38166	0.0112145	-3.70063	1452919_a_at	1700012G19Rik	RIKEN cDNA 1700012G19 gene	17	24198072	W59405	67078	17 A3.3	Mm.28541	8889548, 10349636, 11042159, 11076861, 11217851, 12466851, 12477932, 16141072, 16141073	GO:0008152: metabolic process, GO:0000287: magnesium ion binding, GO:0016787: hydrolase activity, GO:0016791: phosphoric monoester hydrolase activity	00361: gamma-Hexachlorocyclohexane degradation
1428788_at	8.6196	8.85227	8.5764	8.51126	8.45534	8.4887	8.37089	8.42431	1428788_at	-0.205074	8.53735	0.0280067	-2.77699	0.0211742	-4.58874	1428788_at	1700012G19Rik	RIKEN cDNA 1700012G19 gene	17	24198072	W59405	67078	17 A3.3	Mm.28541	8889548, 10349636, 11042159, 11076861, 11217851, 12466851, 12477932, 16141072, 16141073	GO:0008152: metabolic process, GO:0000287: magnesium ion binding, GO:0016787: hydrolase activity, GO:0016791: phosphoric monoester hydrolase activity	00361: gamma-Hexachlorocyclohexane degradation
1429343_at	1.47654	1.46571	1.46568	1.47352	1.464	1.47455	1.4679	1.47474	1429343_at	-6.28462e-05	1.47033	0.995061	-0.00641967	0.186958	-7.53673	1429343_at	1700012H05Rik	RIKEN cDNA 1700012H05 gene	7	107000621	AK005907	76572	7 E3	Mm.128134	10349636, 11042159, 11076861, 11125038, 11217851, 12466851, 16033648, 16141072, 16141073	GO:0006355: regulation of transcription, DNA-dependent, GO:0006605: protein targeting, GO:0005634: nucleus, GO:0030529: ribonucleoprotein complex, GO:0000166: nucleotide binding, GO:0003676: nucleic acid binding, GO:0003677: DNA binding
1458178_at	5.64799	5.6344	5.6359	6.07308	5.62761	5.64587	5.62633	5.64849	1458178_at	-0.11077	5.69246	0.314337	-1.08565	0.0997047	-6.9155	1458178_at	1700012H17Rik	RIKEN cDNA 1700012H17 gene	4	5571325	BG074686	242297	4 A1	Mm.331470	8889548, 10349636, 11042159, 11076861, 11217851, 12466851, 12477932, 16141072, 16141073
1440359_at	6.31681	6.56924	7.46229	7.19345	7.23301	6.81448	7.43999	7.08179	1440359_at	0.256871	7.01388	0.387005	0.923702	0.110377	-7.07738	1440359_at	1700012H17Rik	RIKEN cDNA 1700012H17 gene	4	5571325	BB427277	242297	4 A1	Mm.331470	8889548, 10349636, 11042159, 11076861, 11217851, 12466851, 12477932, 16141072, 16141073
1437150_at	7.08305	7.53424	7.87416	6.75033	8.05325	7.6615	8.31658	7.5591	1437150_at	0.587162	7.60403	0.0782413	2.06849	0.0454554	-5.63879	1437150_at	1700012H17Rik	RIKEN cDNA 1700012H17 gene	4	5571325	BB496291	242297	4 A1	Mm.331470	8889548, 10349636, 11042159, 11076861, 11217851, 12466851, 12477932, 16141072, 16141073
1453460_at	2.50201	2.49102	2.48357	2.51421	2.48172	2.49833	2.47143	2.49683	1453460_at	-0.0106226	2.49239	0.426951	-0.844366	0.115654	-7.14929	1453460_at	1700012I11Rik	RIKEN cDNA 1700012I11 gene	15		AK005914	69334	15 D2	Mm.63770	10349636, 11042159, 11076861, 11217851, 12466851, 16141072, 16141073
1419187_at	2.44619	2.43342	2.41997	2.44044	2.42078	2.43811	2.42015	2.44004	1419187_at	-0.00523636	2.43239	0.667763	-0.448303	0.13966	-7.42358	1419187_at	1700012L04Rik	RIKEN cDNA 1700012L04 gene	X	8440722	NM_029588	76383	X A1.1	Mm.56468, Mm.374311	10349636, 11042159, 11076861, 11217851, 12466851, 12477932, 16141072, 16141073, 17261847	GO:0006334: nucleosome assembly, GO:0007001: chromosome organization and biogenesis (sensu Eukaryota), GO:0000786: nucleosome, GO:0005634: nucleus, GO:0005694: chromosome, GO:0003677: DNA binding
1436496_at	1.79659	1.78183	1.77833	1.79111	1.77755	1.78757	1.77131	1.78884	1436496_at	-0.00564593	1.78414	0.613267	-0.52935	0.134243	-7.37985	1436496_at	1700012O15Rik	RIKEN cDNA 1700012O15 gene	2		AI449821	75488		Mm.395491	10349636, 11042159, 11076861, 11217851, 12466851, 16141072, 16141073
1453333_at	3.01428	3.00007	3.00268	3.01394	2.99617	3.00521	2.96266	3.00473	1453333_at	-0.0155528	2.99997	0.289712	-1.14733	0.0962748	-6.84896	1453333_at	1700012P22Rik	RIKEN cDNA 1700012P22 gene	4		AK005933	69364	4 E1	Mm.158267	10349636, 11042159, 11076861, 11217851, 12466851, 12477932, 16141072, 16141073
1443845_x_at	2.42807	2.40297	2.38319	2.41761	2.38748	2.40977	2.37596	2.40926	1443845_x_at	-0.012344	2.40179	0.440305	-0.819047	0.117385	-7.17114	1443845_x_at	1700012P22Rik	RIKEN cDNA 1700012P22 gene	4		AV210142	69364	4 E1	Mm.158267	10349636, 11042159, 11076861, 11217851, 12466851, 12477932, 16141072, 16141073
1437792_at	1.96734	1.95474	1.94859	1.96306	1.94675	1.95992	1.94388	1.95901	1437792_at	-0.00604517	1.95541	0.588392	-0.567624	0.132141	-7.35688	1437792_at	1700013D24Rik	RIKEN cDNA 1700013D24 gene	6		BF018738	76921	6 F2	Mm.425335	10349636, 11042159, 11076861, 11217851, 12466851, 12477932, 16141072, 16141073
1428962_at	2.56107	2.83647	2.5342	2.57322	2.53558	2.55567	2.46342	2.55596	1428962_at	-0.0985832	2.57695	0.201166	-1.41391	0.0816227	-6.53487	1428962_at	1700013F07Rik	RIKEN cDNA 1700013F07 gene	3		AK005946	75504	3 F3	Mm.271255	10349636, 11042159, 11076861, 11217851, 12466851, 12477932, 16141072, 16141073
1445763_at	3.08639	3.03739	3.02083	3.10027	3.02046	3.04934	3.0069	3.04819	1445763_at	-0.0299974	3.04622	0.221449	-1.34492	0.0856536	-6.61991	1445763_at	1700013F07Rik	RIKEN cDNA 1700013F07 gene	3		BG069737	75504	3 F3	Mm.271255	10349636, 11042159, 11076861, 11217851, 12466851, 12477932, 16141072, 16141073
1438378_at	4.00886	4.59541	3.88971	4.01851	3.89911	3.95592	3.68769	3.95575	1438378_at	-0.253502	4.00137	0.158231	-1.58351	0.071626	-6.31642	1438378_at	1700013G23Rik	RIKEN cDNA 1700013G23 gene	11		AV208934	69378		Mm.383770	10349636, 11042159, 11076861, 11217851, 12466851, 16141072, 16141073
1453167_at	2.2158	2.20275	2.19564	2.21482	2.19061	2.2066	2.19166	2.21139	1453167_at	-0.00718773	2.20366	0.545886	-0.63524	0.128622	-7.31275	1453167_at	1700013G24Rik	RIKEN cDNA 1700013G24 gene	4	136725371	AK005952	69380	4 D3	Mm.272519	10349636, 11042159, 11076861, 11217851, 12466851, 16141072, 16141073
1453331_at	3.22355	3.07878	3.05766	3.13465	3.01141	3.09395	3.02415	3.09194	1453331_at	-0.0682982	3.08951	0.142781	-1.65515	0.0674419	-6.22065	1453331_at	1700013H16Rik	RIKEN cDNA 1700013H16 gene	X		AK005953	75514	X A5	Mm.116929	10349636, 11042159, 11076861, 11217851, 12466851, 16141072, 16141073
1422840_at	2.91611	2.90754	2.88586	2.92782	2.88428	2.91562	2.88642	2.95852	1422840_at	0.00188009	2.91027	0.92904	0.0923778	0.177209	-7.53188	1422840_at	1700013N18Rik	RIKEN cDNA 1700013N18 gene	5	108070554	NM_028502	73318	5 F	Mm.45616	10349636, 11042159, 11076861, 11217851, 12466851, 12477932, 16141072, 16141073	GO:0006464: protein modification, GO:0006512: ubiquitin cycle, GO:0004840: ubiquitin conjugating enzyme activity, GO:0004842: ubiquitin-protein ligase activity, GO:0016874: ligase activity
1432475_at	1.88901	1.87808	1.87442	1.88714	1.87382	1.88503	1.86615	1.88693	1432475_at	-0.00417852	1.88007	0.708444	-0.389898	0.144742	-7.45085	1432475_at	1700014B07Rik	RIKEN cDNA 1700014B07 gene	2		AK005972	72248	2 A1	Mm.389010	10349636, 11042159, 11076861, 11217851, 12466851, 16141072, 16141073
1438584_at	2.6405	2.60632	2.6043	2.62205	2.59155	2.61413	2.58025	2.61142	1438584_at	-0.0189545	2.60881	0.22538	-1.33221	0.0863085	-6.63532	1438584_at	1700014D04Rik	RIKEN cDNA 1700014D04 gene	13		AV273470	74224	13 B2	Mm.246105	10349636, 11042159, 11076861, 11217851, 12466851, 16141072, 16141073
1454199_at	2.19558	2.18015	2.16635	2.19598	2.16636	2.18848	2.15581	2.18849	1454199_at	-0.00972763	2.17965	0.499133	-0.71345	0.12406	-7.25625	1454199_at	1700014N06Rik	RIKEN cDNA 1700014N06 gene	X		AK005982	69389	X F1	Mm.302721	10349636, 11042159, 11076861, 11217851, 12466851, 12477932, 15791206, 16141072, 16141073, 17261847	GO:0006334: nucleosome assembly, GO:0006355: regulation of transcription, DNA-dependent, GO:0007001: chromosome organization and biogenesis (sensu Eukaryota), GO:0000786: nucleosome, GO:0005634: nucleus, GO:0003677: DNA binding
1447673_x_at	3.61362	3.55749	3.45817	3.61548	3.42464	3.51304	3.39874	3.52506	1447673_x_at	-0.0958156	3.51328	0.0781779	-2.06905	0.0454279	-5.63798	1447673_x_at	1700015C15Rik	RIKEN cDNA 1700015C15 gene	13		AV040981	75532		Mm.351959	10349636, 11042159, 11076861, 11217851, 12466851, 16141072, 16141073
1437384_at	2.26732	2.25198	2.23742	2.26655	2.23498	2.25914	2.2254	2.25876	1437384_at	-0.0112467	2.25019	0.44267	-0.81462	0.117678	-7.1749	1437384_at	1700015E13Rik	RIKEN cDNA 1700015E13 gene	1	172145535	AI507036	76925	1 H3	Mm.33631	10349636, 11042159, 11076861, 11217851, 12466851, 12477932, 16141072, 16141073
1456366_at	3.01062	2.97893	2.95684	3.0364	2.94836	2.98665	2.92996	2.98605	1456366_at	-0.0329399	2.97923	0.194826	-1.43674	0.0803029	-6.50621	1456366_at	1700015F17Rik	RIKEN cDNA 1700015F17 gene	5		BB833901	381716	5 A1	Mm.276086	10349636, 11042159, 11076861, 11217851, 12466851, 12477932, 16141072, 16141073
1459995_at	2.56102	2.51383	2.50046	2.53571	2.49039	2.52249	2.46889	2.52318	1459995_at	-0.0265159	2.5145	0.222091	-1.34283	0.0858083	-6.62245	1459995_at	1700015G11Rik	RIKEN cDNA 1700015G11 gene	7		AV047656	75529	7 B4	Mm.279725	10349636, 11042159, 11076861, 11217851, 12466851, 16141072, 16141073
1432470_at	2.33258	2.32074	2.32238	2.32885	2.31435	2.32625	2.31021	2.3273	1432470_at	-0.0066126	2.32283	0.54117	-0.642934	0.128168	-7.30745	1432470_at	1700016A09Rik	RIKEN cDNA 1700016A09 gene	8		AK006008	74227	8 E1	Mm.334856	10349636, 11042159, 11076861, 11217851, 12466851, 16141072, 16141073
1430674_at	2.16495	2.14984	2.14698	2.16564	2.13366	2.15823	2.13754	2.15859	1430674_at	-0.009846	2.15193	0.437585	-0.824159	0.117051	-7.16677	1430674_at	1700016C15Rik	RIKEN cDNA 1700016C15 gene	1	179566488	AV266242	69428	1 H3	Mm.84467	10349636, 11042159, 11076861, 11217851, 12466851, 16141072, 16141073
1425657_at	2.44091	2.42416	2.42101	2.44474	2.40055	2.43401	2.38352	2.42993	1425657_at	-0.0207014	2.42236	0.22533	-1.33237	0.0862945	-6.63512	1425657_at	1700016D06Rik	RIKEN cDNA 1700016D06 gene	8	-11654895	AY026045	76413	8 A1.1	Mm.240088	10349636, 11042159, 11076861, 11217851, 12466851, 12477932, 12634303, 16141072, 16141073	GO:0005615: extracellular space
1429837_at	1.79452	1.78396	1.7809	1.79195	1.77985	1.79095	1.77612	1.79219	1429837_at	-0.00305923	1.7863	0.775372	-0.296854	0.154169	-7.48673	1429837_at	1700016D18Rik	RIKEN cDNA 1700016D18 gene	8		AV278908	76418	8 A4	Mm.84424	10349636, 11042159, 11076861, 11217851, 12466851, 16141072, 16141073
1442795_x_at	3.06227	3.02964	3.00779	3.05358	2.97287	3.03791	2.95759	3.03787	1442795_x_at	-0.0367585	3.01994	0.180845	-1.48957	0.0772359	-6.43896	1442795_x_at	1700016G05Rik	RIKEN cDNA 1700016G05 gene	6	-40444430	AV210060	67690	6 B2	Mm.52550	10349636, 11042159, 11076861, 11217851, 12466851, 16141072, 16141073	GO:0006508: proteolysis, GO:0005615: extracellular space, GO:0004252: serine-type endopeptidase activity, GO:0004263: chymotrypsin activity, GO:0004295: trypsin activity, GO:0008233: peptidase activity, GO:0016787: hydrolase activity
1449427_at	2.03794	2.02836	2.01642	2.03538	2.01558	2.03369	2.00481	2.03471	1449427_at	-0.00732745	2.02586	0.568496	-0.598901	0.130526	-7.33702	1449427_at	1700016G05Rik	RIKEN cDNA 1700016G05 gene	6	-40444430	NM_026317	67690	6 B2	Mm.52550	10349636, 11042159, 11076861, 11217851, 12466851, 16141072, 16141073	GO:0006508: proteolysis, GO:0005615: extracellular space, GO:0004252: serine-type endopeptidase activity, GO:0004263: chymotrypsin activity, GO:0004295: trypsin activity, GO:0008233: peptidase activity, GO:0016787: hydrolase activity
1453879_at	2.26884	2.25006	2.23601	2.26564	2.23467	2.25798	2.22345	2.25756	1453879_at	-0.0117234	2.24928	0.432937	-0.832947	0.116445	-7.15921	1453879_at	1700016H13Rik	RIKEN cDNA 1700016H13 gene	5		AK006033	74218	5 E4	Mm.159141	10349636, 11042159, 11076861, 11217851, 12466851, 12477932, 16141072, 16141073
1432446_at	2.01173	1.9997	1.9922	2.00707	1.98721	2.00448	1.97868	2.00617	1432446_at	-0.00854063	1.9984	0.491906	-0.725954	0.123385	-7.24669	1432446_at	1700016K13Rik	RIKEN cDNA 1700016K13 gene	5		AK006043	74222	5 G1.3	Mm.159143	10349636, 11042159, 11076861, 11217851, 12466851, 16141072, 16141073	GO:0007049: cell cycle, GO:0000166: nucleotide binding, GO:0005525: GTP binding
1436593_at	2.27675	2.25715	2.24732	2.27361	2.24177	2.26335	2.23156	2.26629	1436593_at	-0.0129696	2.25723	0.375528	-0.947618	0.108759	-7.05471	1436593_at	1700016K19Rik	RIKEN cDNA 1700016K19 gene	11	75816167	AV260052	74230	11 B5	Mm.271247	10349636, 11042159, 11076861, 11217851, 12466851, 12477932, 16141072, 16141073
1429365_at	2.16316	2.14725	2.11938	2.21862	2.14393	2.15555	2.12419	2.13036	1429365_at	-0.0235961	2.15031	0.330885	-1.04636	0.102089	-6.95653	1429365_at	1700016M24Rik	RIKEN cDNA 1700016M24 gene	15		AK006048	69439	15 D3	Mm.263708	10349636, 11042159, 11076861, 11217851, 12466851, 12477932, 16141072, 16141073
1438791_at	3.27321	3.11011	3.05674	3.18908	2.99262	3.10901	3.01341	3.10601	1438791_at	-0.102024	3.10627	0.098474	-1.91121	0.0530816	-5.86504	1438791_at	1700016P04Rik	RIKEN cDNA 1700016P04 gene	6		AI036784	69413		Mm.177847	10349636, 11042159, 11076861, 11217851, 12466851, 16141072, 16141073
1429758_at	5.66707	5.49421	5.17332	5.687	4.3994	4.43136	4.4951	4.55275	1429758_at	-1.03575	4.98753	5.1106e-05	-8.92497	0.000225229	2.29463	1429758_at	1700017B05Rik	RIKEN cDNA 1700017B05 gene	9	-57050459	BB046208	74211	9 C	Mm.22712, Mm.428905	8889548, 10349636, 10725249, 10922068, 11042159, 11076861, 11217851, 12466851, 12477932, 15782199, 16141072, 16141073
1447063_at	2.29026	2.26659	2.26336	3.25398	2.26166	2.27108	2.25731	2.2244	1447063_at	-0.264937	2.38608	0.287593	-1.15284	0.0959622	-6.84289	1447063_at	1700017B05Rik	RIKEN cDNA 1700017B05 gene	9	-57050459	BB273020	74211	9 C	Mm.22712, Mm.428905	8889548, 10349636, 10725249, 10922068, 11042159, 11076861, 11217851, 12466851, 12477932, 15782199, 16141072, 16141073
1442689_at	1.8643	1.84993	1.84587	1.87173	1.83005	1.86001	1.83277	1.85858	1442689_at	-0.0126052	1.85166	0.369489	-0.960424	0.107873	-7.04239	1442689_at	1700017B05Rik	RIKEN cDNA 1700017B05 gene	9	-57050459	BG079752	74211	9 C	Mm.22712, Mm.428905	8889548, 10349636, 10725249, 10922068, 11042159, 11076861, 11217851, 12466851, 12477932, 15782199, 16141072, 16141073
1432214_at	2.93346	2.90186	2.88117	2.94837	2.87652	2.91139	2.81562	2.91024	1432214_at	-0.0377745	2.89733	0.204537	-1.40202	0.0823042	-6.54969	1432214_at	1700017D01Rik	RIKEN cDNA 1700017D01 gene	19		AK006056	69369	19 A	Mm.391200	10349636, 11042159, 11076861, 11217851, 12466851, 16141072, 16141073
1429645_at	2.81458	2.76868	2.73263	2.81158	2.73091	2.77836	2.7021	2.77752	1429645_at	-0.034649	2.76455	0.238657	-1.29064	0.0887841	-6.68508	1429645_at	1700017G19Rik	RIKEN cDNA 1700017G19 gene	3		AK006064	72227	3 B	Mm.272869	10349636, 11042159, 11076861, 11217851, 12466851, 16141072, 16141073
1424537_at	2.50985	2.49183	2.48168	2.50846	2.48508	2.4994	2.46002	2.50041	1424537_at	-0.0117257	2.49209	0.436081	-0.826996	0.116833	-7.16433	1424537_at	1700017G21Rik	RIKEN cDNA 1700017G21 gene	X	-940825	AB055854	71847		Mm.337329, Mm.379203	10349636, 11042159, 11076861, 11217851, 12466851, 12477932, 16141072, 16141073	GO:0007275: multicellular organismal development, GO:0007283: spermatogenesis, GO:0030154: cell differentiation, GO:0005634: nucleus, GO:0005515: protein binding
1432735_at	4.08705	3.71908	3.71553	3.73207	3.70629	3.72455	3.64524	3.72568	1432735_at	-0.11299	3.75693	0.239359	-1.2885	0.0889055	-6.68761	1432735_at	1700017H01Rik	RIKEN cDNA 1700017H01 gene	18		AV041343	74231		Mm.329560	10349636, 11042159, 11076861, 11217851, 12466851, 16141072, 16141073
1454326_at	1.80843	1.79513	1.78087	1.80914	1.78201	1.80208	1.77921	1.80385	1454326_at	-0.00660793	1.79509	0.616648	-0.524215	0.134486	-7.38282	1454326_at	1700017H01Rik	RIKEN cDNA 1700017H01 gene	18		AV041343	74231		Mm.329560	10349636, 11042159, 11076861, 11217851, 12466851, 16141072, 16141073
1430140_at	2.84577	2.82653	2.81312	2.86327	2.80064	2.83443	2.7612	2.83396	1430140_at	-0.0296154	2.82237	0.207339	-1.39228	0.0828405	-6.56179	1430140_at	1700017N19Rik	RIKEN cDNA 1700017N19 gene	10	100022073	AV265988	66605	10 D1	Mm.72646	10349636, 11042159, 11076861, 11217851, 12466851, 16141072, 16141073
1431567_at	2.28873	2.27514	2.26651	2.28327	2.27342	2.28205	2.25505	2.28453	1431567_at	-0.00465194	2.27609	0.708754	-0.389459	0.144784	-7.45104	1431567_at	1700018A04Rik	RIKEN cDNA 1700018A04 gene	13		AK017122	71307	13 A3.2	Mm.376184, Mm.423348	10349636, 11042159, 11076861, 11217851, 12466851, 16141072, 16141073
1453900_at	2.1378	2.1266	2.11873	2.13442	2.1237	2.13351	2.13149	2.13482	1453900_at	0.00149643	2.13013	0.887756	0.146482	0.170972	-7.52452	1453900_at	1700018A14Rik	RIKEN cDNA 1700018A14 gene	18		AK006077	69391	18 C	Mm.277382	10349636, 11042159, 11076861, 11217851, 12466851, 16141072, 16141073
1429075_a_at	2.2828	2.26453	2.26145	2.27778	2.25961	2.27145	2.23595	2.2691	1429075_a_at	-0.0126137	2.26533	0.357705	-0.985886	0.106133	-7.01753	1429075_a_at	1700018B08Rik	RIKEN cDNA 1700018B08 gene	8	-124416760	AK006079	76405	8 E1	Mm.165697	10349636, 11042159, 11076861, 11217851, 12466851, 16141072, 16141073
1451061_at	2.24491	2.23104	2.21576	2.23819	2.21557	2.23758	2.20796	2.23948	1451061_at	-0.00732902	2.22881	0.593826	-0.559186	0.132535	-7.36207	1451061_at	1700018B24Rik	RIKEN cDNA 1700018B24 gene	3	-48701926	AK006080	66332	3 C	Mm.46124	10349636, 11042159, 11076861, 11217851, 12466851, 12477932, 16141072, 16141073, 16919269
1429853_at	3.64775	3.62336	3.60473	3.7636	3.45602	3.63077	3.55	3.6298	1429853_at	-0.0932122	3.61325	0.11692	-1.79332	0.0595288	-6.03105	1429853_at	1700018C11Rik	RIKEN cDNA 1700018C11 gene	4	-63093451	AK006081	75524	4 C1	Mm.38543, Mm.32213	10349636, 11042159, 11076861, 11217851, 12466851, 12477932, 16141072, 16141073
1449923_at	2.43861	2.42312	2.41857	2.43229	2.4966	2.42276	2.38094	2.43124	1449923_at	0.00473609	2.43052	0.852478	0.1931	0.16559	-7.51551	1449923_at	1700018F24Rik	RIKEN cDNA 1700018F24 gene	5	145296516	NM_027069	69396	5 G2	Mm.45463	10349636, 11042159, 11076861, 11217851, 12466851, 16141072, 16141073	GO:0051056: regulation of small GTPase mediated signal transduction, GO:0005622: intracellular, GO:0005085: guanyl-nucleotide exchange factor activity
1441861_at	2.03963	2.02805	2.02391	2.03611	2.01614	2.03441	2.00469	2.0355	1441861_at	-0.00923963	2.02731	0.465875	-0.772035	0.120494	-7.21025	1441861_at	1700018G05Rik	RIKEN cDNA 1700018G05 gene	X		AV044666	69388	X D	Mm.138009	10349636, 11042159, 11076861, 11217851, 12466851, 16141072, 16141073
1453407_at	2.56169	2.54381	2.53324	2.55613	2.53585	2.55826	2.52354	2.55712	1453407_at	-0.00502773	2.54621	0.720151	-0.373372	0.146351	-7.45791	1453407_at	1700018L24Rik	RIKEN cDNA 1700018L24 gene	8	11840492	AK006092	75528	8 A2	Mm.435497	10349636, 11042159, 11076861, 11217851, 12466851, 12477932, 16141072, 16141073
1430844_at	2.01935	2.00314	1.99936	2.01066	1.97877	2.01124	1.99638	2.00689	1430844_at	-0.00980607	2.00322	0.444084	-0.81198	0.117818	-7.17714	1430844_at	1700018M17Rik	RIKEN cDNA 1700018M17 gene	4		AK006094	72245		Mm.389581	10349636, 11042159, 11076861, 11217851, 12466851, 16141072, 16141073
1432854_at	2.39057	2.37425	2.3609	2.39069	2.36084	2.37993	2.35048	2.38321	1432854_at	-0.0104887	2.37386	0.462448	-0.778231	0.120136	-7.2052	1432854_at	1700018P08Rik	RIKEN cDNA 1700018P08 gene	8		AK006097	73330			10349636, 11042159, 11076861, 11217851, 12466851, 16141072, 16141073
1454385_at	2.20334	2.1906	2.17629	2.19904	2.18392	2.19631	2.16726	2.19877	1454385_at	-0.00575199	2.18944	0.663061	-0.45516	0.139144	-7.42015	1454385_at	1700018P08Rik	RIKEN cDNA 1700018P08 gene	8		AK006097	73330			10349636, 11042159, 11076861, 11217851, 12466851, 16141072, 16141073
1429037_at	2.67541	2.63329	2.6104	2.68084	2.60819	2.64311	2.59174	2.64158	1429037_at	-0.0288284	2.63557	0.228481	-1.32231	0.0869045	-6.64725	1429037_at	1700019A02Rik	RIKEN cDNA 1700019A02 gene	1		AK006101	69397	1 C1.1	Mm.307084	10349636, 11042159, 11076861, 11217851, 12466851, 15613475, 16141072, 16141073
1453463_at	2.00333	1.9963	1.98594	2.00307	1.98449	2.00073	1.97424	2.0021	1453463_at	-0.00676918	1.99377	0.581527	-0.578346	0.131559	-7.35018	1453463_at	1700019B03Rik	RIKEN cDNA 1700019B03 gene	8		AK006106	76406	8 A1.1	Mm.74996	10349636, 11042159, 11076861, 11217851, 12466851, 12477932, 16141072, 16141073
1430368_s_at	2.53506	2.52207	2.51579	2.54494	2.49333	2.52726	2.49925	2.52897	1430368_s_at	-0.0172603	2.52083	0.257931	-1.23373	0.0917883	-6.75163	1430368_s_at	1700019D03Rik	RIKEN cDNA 1700019D03 gene	1	-52869671	AK006110	67080	1 C1.1	Mm.236287	8889548, 10349636, 10922068, 11042159, 11076861, 11217851, 12466851, 12477932, 16141072, 16141073
1432494_a_at	9.52243	10.2162	9.37496	9.19434	10.2413	10.238	10.0802	10.1675	1432494_a_at	0.604774	9.87936	0.0252394	2.8503	0.0196192	-4.47973	1432494_a_at	1700019E19Rik	RIKEN cDNA 1700019E19 gene	12	86971665	AK006115	76411	12 D2	Mm.292345	8889548, 10349636, 11042159, 11076861, 11217851, 12466851, 12477932, 16141072, 16141073
1420767_at	2.01633	2.00633	2.00033	2.01458	1.99823	2.01195	1.99436	2.01439	1420767_at	-0.00466075	2.00706	0.679482	-0.431313	0.141044	-7.43189	1420767_at	1700019G17Rik	RIKEN cDNA 1700019G17 gene	6	-85864684	NM_029331	75541	6 C3	Mm.24454	10349636, 11042159, 11076861, 11217851, 12466851, 12477932, 16141072, 16141073	GO:0016021: integral to membrane, GO:0008080: N-acetyltransferase activity, GO:0016740: transferase activity
1436670_x_at	6.37318	5.38087	6.54731	5.88227	6.74682	6.92147	6.48292	6.87357	1436670_x_at	0.710288	6.40105	0.0309995	2.70583	0.0228461	-4.69474	1436670_x_at	1700019G17Rik	RIKEN cDNA 1700019G17 gene	6	-85864684	BM214338	75541	6 C3	Mm.24454	10349636, 11042159, 11076861, 11217851, 12466851, 12477932, 16141072, 16141073	GO:0016021: integral to membrane, GO:0008080: N-acetyltransferase activity, GO:0016740: transferase activity
1436669_at	5.71941	4.49704	5.80225	5.6406	5.96629	6.39014	5.77082	6.44577	1436669_at	0.728431	5.77904	0.0615776	2.23216	0.0382055	-5.39915	1436669_at	1700019G17Rik	RIKEN cDNA 1700019G17 gene	6	-85864684	BM214338	75541	6 C3	Mm.24454	10349636, 11042159, 11076861, 11217851, 12466851, 12477932, 16141072, 16141073	GO:0016021: integral to membrane, GO:0008080: N-acetyltransferase activity, GO:0016740: transferase activity
1425950_at	2.88792	2.87557	2.87358	2.89302	2.84404	2.8802	2.8666	2.87877	1425950_at	-0.0151196	2.87496	0.276886	-1.18119	0.0945349	-6.81137	1425950_at	1700019H03Rik	RIKEN cDNA 1700019H03 gene	2	180654746	BC019537	228993	2 H4	Mm.87189	10349636, 10922068, 11042159, 11076861, 11217851, 11544199, 12466851, 12477932, 16141072, 16141073	GO:0006810: transport, GO:0016020: membrane, GO:0016021: integral to membrane, GO:0005215: transporter activity
1432023_a_at	2.24159	2.22831	2.2325	2.26357	2.21498	2.23366	2.22717	2.23484	1432023_a_at	-0.0138236	2.23458	0.304779	-1.1091	0.0984745	-6.8905	1432023_a_at	1700019H03Rik	RIKEN cDNA 1700019H03 gene	2	180654746	AK006122	228993	2 H4	Mm.87189	10349636, 10922068, 11042159, 11076861, 11217851, 11544199, 12466851, 12477932, 16141072, 16141073	GO:0006810: transport, GO:0016020: membrane, GO:0016021: integral to membrane, GO:0005215: transporter activity
1429845_at	1.94172	1.92771	1.91994	1.94292	1.91806	1.93479	1.91278	1.93632	1429845_at	-0.0075826	1.92928	0.54379	-0.638654	0.128405	-7.3104	1429845_at	1700019L03Rik	RIKEN cDNA 1700019L03 gene	2	-32599422	AK006127	227736	2 B	Mm.275709	10349636, 11042159, 11076861, 11217851, 12466851, 12477932, 16141072, 16141073
1433001_at	2.44107	2.41299	2.40975	2.42139	2.38992	2.4221	2.38782	2.42055	1433001_at	-0.0162025	2.4132	0.294096	-1.13604	0.0968389	-6.86132	1433001_at	1700019L13Rik	RIKEN cDNA 1700019L13 gene	9		AK006130	72226	9 F4	Mm.125196	10349636, 11042159, 11076861, 11217851, 12466851, 16141072, 16141073
1433000_at	1.89311	1.88153	1.87495	1.89095	1.87333	1.88739	1.86775	1.89022	1433000_at	-0.00546171	1.8824	0.639729	-0.489551	0.136633	-7.40217	1433000_at	1700019L13Rik	RIKEN cDNA 1700019L13 gene	9		AK006130	72226	9 F4	Mm.125196	10349636, 11042159, 11076861, 11217851, 12466851, 16141072, 16141073
1429513_at	2.65223	2.61494	2.57943	2.64351	2.58284	2.62211	2.56158	2.62281	1429513_at	-0.0251905	2.60993	0.306558	-1.10469	0.0987231	-6.89523	1429513_at	1700019M22Rik	RIKEN cDNA 1700019M22 gene	12	-96442445	AK006132	69423	12 E	Mm.46121	10349636, 11042159, 11076861, 11217851, 12466851, 12477932, 16141072, 16141073
1449074_at	2.35724	2.33956	2.3237	2.35517	2.32465	2.34801	2.31105	2.34802	1449074_at	-0.0109851	2.33842	0.473254	-0.758799	0.121339	-7.22091	1449074_at	1700019N12Rik	RIKEN cDNA 1700019N12 gene	19	-6989469	NM_025953	67077	19 A	Mm.251306	10349636, 10922068, 11042159, 11076861, 11217851, 12466851, 12477932, 15618518, 16141072, 16141073
1451001_at	2.59686	2.56247	2.53874	2.58339	2.53659	2.57154	2.51838	2.57003	1451001_at	-0.021232	2.55975	0.308801	-1.09916	0.0990047	-6.90114	1451001_at	1700019N19Rik	RIKEN cDNA 1700019N19 gene	19	-58839052	AK006423	67507	19 D2	Mm.27027	10349636, 11042159, 11076861, 11217851, 12466851, 12477932, 16141072, 16141073
1429924_at	2.02763	2.02094	2.00744	2.02667	2.00932	2.02476	2.00809	2.02758	1429924_at	-0.0032372	2.01905	0.780387	-0.290008	0.154922	-7.489	1429924_at	1700019O17Rik	RIKEN cDNA 1700019O17 gene	1		AK006136	71863	1 D	Mm.179627	10349636, 11042159, 11076861, 11217851, 12466851, 12477932, 16141072, 16141073
1435983_at	2.64912	2.58525	2.58059	2.59469	2.56256	2.5978	2.55617	2.59435	1435983_at	-0.0246951	2.59007	0.259217	-1.23006	0.0919281	-6.75585	1435983_at	1700019P01Rik	RIKEN cDNA 1700019P01 gene	15	-88741663	AV282519	239591	15 E3	Mm.86807	10349636, 11042159, 11076861, 11217851, 12466851, 12477932, 16141072, 16141073	GO:0006464: protein modification, GO:0004835: tubulin-tyrosine ligase activity, GO:0016874: ligase activity
1439140_at	2.2367	2.2252	2.2089	2.2335	2.17774	2.23037	2.2003	2.22816	1439140_at	-0.0169305	2.21761	0.323902	-1.06274	0.101152	-6.93955	1439140_at	1700019P01Rik	RIKEN cDNA 1700019P01 gene	15	-88741663	BF584071	239591	15 E3	Mm.86807	10349636, 11042159, 11076861, 11217851, 12466851, 12477932, 16141072, 16141073	GO:0006464: protein modification, GO:0004835: tubulin-tyrosine ligase activity, GO:0016874: ligase activity
1447710_at	2.81017	2.76709	2.74928	2.83001	2.73823	2.77578	2.72802	2.77443	1447710_at	-0.0350239	2.77163	0.169709	-1.53439	0.074652	-6.38095	1447710_at	1700019P21Rik	RIKEN cDNA 1700019P21 gene	1		AV209657	75546		Mm.71176	10349636, 11042159, 11076861, 11217851, 12466851, 16141072, 16141073
1430422_at	1.85045	1.83814	1.82362	1.84522	1.82667	1.84297	1.81999	1.84531	1430422_at	-0.00562199	1.83655	0.656308	-0.465051	0.13838	-7.4151	1430422_at	1700020A23Rik	RIKEN cDNA 1700020A23 gene	2		AK006141	75656	2 F3	Mm.174788	10349636, 11042159, 11076861, 11217851, 12466851, 12477932, 16141072, 16141073
1432498_at	1.88561	1.86954	1.86035	1.88005	1.86621	1.87738	1.85976	1.87661	1432498_at	-0.00390107	1.87194	0.739086	-0.346883	0.148934	-7.4686	1432498_at	1700020C07Rik	RIKEN cDNA 1700020C07 gene	2		AK006145	75642	2 H3	Mm.159541	10349636, 11042159, 11076861, 11217851, 12466851, 12477932, 16141072, 16141073	GO:0016020: membrane, GO:0016021: integral to membrane
1424223_at	6.57589	6.60538	7.01154	6.51638	6.42171	6.47925	6.34717	6.28875	1424223_at	-0.293079	6.53076	0.036456	-2.5929	0.0258869	-4.86315	1424223_at	1700020C11Rik	RIKEN cDNA 1700020C11 gene	11	-3991483	BC019205	67900	11 A1	Mm.41719	10349636, 10922068, 11042159, 11076861, 11125038, 11217851, 12466851, 12477932, 15155745, 16141072, 16141073	GO:0006915: apoptosis, GO:0007006: mitochondrial membrane organization and biogenesis, GO:0005739: mitochondrion, GO:0005739: mitochondrion, GO:0003674: molecular_function
1422633_at	2.69073	2.64958	2.63643	2.68371	2.63675	2.66082	2.62556	2.65862	1422633_at	-0.0196777	2.65528	0.292647	-1.13976	0.096675	-6.85726	1422633_at	1700020D05Rik	RIKEN cDNA 1700020D05 gene	19	-5502770	NM_023781	75555	19 A	Mm.20071	10349636, 11042159, 11076861, 11217851, 12466851, 12477932, 16141072, 16141073	GO:0008150: biological_process, GO:0005575: cellular_component, GO:0003674: molecular_function
1433449_at	3.67195	4.28298	4.57264	3.5563	4.98124	4.53748	4.75929	4.53901	1433449_at	0.683287	4.36261	0.0291358	2.74925	0.0218096	-4.63005	1433449_at	1700020D05Rik	RIKEN cDNA 1700020D05 gene	19	-5502770	BM233059	75555	19 A	Mm.20071	10349636, 11042159, 11076861, 11217851, 12466851, 12477932, 16141072, 16141073	GO:0008150: biological_process, GO:0005575: cellular_component, GO:0003674: molecular_function
1447505_at	1.59857	1.58587	1.58108	1.59336	1.58116	1.59155	1.57671	1.59029	1447505_at	-0.00479248	1.58732	0.658282	-0.462155	0.138619	-7.41659	1447505_at	1700020G03Rik	RIKEN cDNA 1700020G03 gene	8		BB806657	74235			16141073
1430989_a_at	7.63164	7.60007	7.83621	7.73304	7.35328	7.50101	7.25013	7.38155	1430989_a_at	-0.328749	7.53586	0.00236648	-4.68902	0.00327909	-1.92877	1430989_a_at	1700020I14Rik	RIKEN cDNA 1700020I14 gene	2		AK006166	66602	2 E5	Mm.379181, Mm.435823	8889548, 10349636, 10922068, 11042159, 11076861, 11217851, 12466851, 12477932, 16141072, 16141073
1437774_at	7.62358	8.37555	8.10165	7.89138	7.85231	8.36175	8.09934	8.166	1437774_at	0.121808	8.05894	0.518247	0.680936	0.126101	-7.28043	1437774_at	1700020I14Rik	RIKEN cDNA 1700020I14 gene	2		BB778614	66602	2 E5	Mm.379181, Mm.435823	8889548, 10349636, 10922068, 11042159, 11076861, 11217851, 12466851, 12477932, 16141072, 16141073
1428411_at	11.4968	11.2725	11.6014	11.4973	12.4163	12.2258	12.4268	12.3696	1428411_at	0.892631	11.9133	1.07108e-05	11.3651	8.80104e-05	3.99594	1428411_at	1700020I14Rik	RIKEN cDNA 1700020I14 gene	2		AK004510	66602	2 E5	Mm.379181, Mm.435823	8889548, 10349636, 10922068, 11042159, 11076861, 11217851, 12466851, 12477932, 16141072, 16141073
1431376_at	2.34015	2.31746	2.30204	2.33364	2.29905	2.3237	2.30902	2.32431	1431376_at	-0.00930626	2.31867	0.510485	-0.694045	0.125337	-7.2708	1431376_at	1700020L13Rik	RIKEN cDNA 1700020L13 gene	7		BB655459	75629	7 B1	Mm.271677, Mm.431996	10349636, 11042159, 11076861, 11217851, 12466851, 16141072, 16141073
1453779_at	2.61092	2.59975	2.59535	2.60769	2.58691	2.60605	2.58585	2.6079	1453779_at	-0.00674736	2.60005	0.566127	-0.602668	0.130332	-7.33456	1453779_at	1700020L24Rik	RIKEN cDNA 1700020L24 gene	11	83253890	AK005809	66330	11 B5	Mm.44800	8889548, 10349636, 11042159, 11076861, 11217851, 12466851, 16141072, 16141073
1432493_at	2.70967	2.68533	2.66903	2.70213	2.66025	2.69404	2.65267	2.69183	1432493_at	-0.0168422	2.68312	0.326736	-1.05606	0.101537	-6.9465	1432493_at	1700020M10Rik	RIKEN cDNA 1700020M10 gene	14		AK006176	109011	14 D3		10349636, 11042159, 11076861, 11217851, 12466851, 16141072, 16141073
1429868_at	3.85573	3.84326	3.83762	3.86244	3.8268	3.85232	3.76882	3.85201	1429868_at	-0.0247747	3.83737	0.281564	-1.16869	0.0952049	-6.82533	1429868_at	1700020N01Rik	RIKEN cDNA 1700020N01 gene	10	21282573	AK006179	67692	10 A3	Mm.54306	10349636, 11042159, 11076861, 11217851, 12466851, 12477932, 16141072, 16141073	GO:0006355: regulation of transcription, DNA-dependent, GO:0005622: intracellular, GO:0003676: nucleic acid binding
1430524_at	4.26705	4.24944	4.20152	4.30284	4.16617	4.30544	4.22298	4.25886	1430524_at	-0.0168514	4.24679	0.645572	-0.48088	0.137236	-7.40682	1430524_at	1700020N15Rik	RIKEN cDNA 1700020N15 gene	X		AK006180	75509	X A7.1	Mm.233475	10349636, 11042159, 11076861, 11217851, 12466851, 12477932, 16141072, 16141073
1453489_at	3.55304	3.38523	3.37161	4.59982	3.40969	3.39027	3.36133	2.85546	1453489_at	-0.473237	3.49081	0.161901	-1.56746	0.0726013	-6.33762	1453489_at	1700020O03Rik	RIKEN cDNA 1700020O03 gene	12	87130980	BM213880	70373	12 D3	Mm.252967	8889548, 10349636, 11042159, 11076861, 11217851, 11544199, 12466851, 12477932, 14621295, 15782199, 16141072, 16141073
1436052_at	8.30194	8.1217	8.53719	8.63806	9.06187	9.11758	9.23621	9.12499	1436052_at	0.73544	8.76744	0.000392056	6.4234	0.000881083	0.0505956	1436052_at	1700020O03Rik	RIKEN cDNA 1700020O03 gene	12	87130980	AW494764	70373	12 D3	Mm.252967	8889548, 10349636, 11042159, 11076861, 11217851, 11544199, 12466851, 12477932, 14621295, 15782199, 16141072, 16141073
1453964_at	2.79727	2.95966	2.95485	2.96915	2.94693	2.96956	2.95381	2.9713	1453964_at	0.0401648	2.94032	0.348425	1.0064	0.104861	-6.99714	1453964_at	1700021A07Rik	RIKEN cDNA 1700021A07 gene	10		AK006189	76924	10 A3		10349636, 11042159, 11076861, 11217851, 12466851, 16141072, 16141073
1429961_at	2.60568	2.59301	2.57141	2.61278	2.57004	2.59574	2.55868	2.6	1429961_at	-0.0146069	2.58842	0.3801	-0.938025	0.109413	-7.06386	1429961_at	1700021C14Rik	RIKEN cDNA 1700021C14 gene	3	-88368686	AK006195	76927	3 F1	Mm.273330	10349636, 11042159, 11076861, 11217851, 12466851, 12477932, 16141072, 16141073
1421019_at	11.2226	11.5659	11.3458	11.1037	11.118	10.9478	11.0214	10.9169	1421019_at	-0.308468	11.1553	0.0196138	-3.02983	0.0162253	-4.21395	1421019_at	1700021F05Rik	RIKEN cDNA 1700021F05 gene	10	-43213535	BC013506	67851	10 B2	Mm.209953	8889548, 10349636, 10922068, 11042159, 11076861, 11217851, 11707072, 12466851, 12477932, 16141072, 16141073
1429803_at	2.21196	2.19686	2.18529	2.20688	2.18625	2.20422	2.17529	2.20706	1429803_at	-0.00704533	2.19673	0.598863	-0.551405	0.132937	-7.36679	1429803_at	1700021F07Rik	RIKEN cDNA 1700021F07 gene	2		AK006200	72221	2 H3	Mm.46132	10349636, 11042159, 11076861, 11217851, 12466851, 12477932, 16141072, 16141073
1450281_a_at	3.08088	3.10289	3.05743	3.08028	3.06551	3.07717	3.04458	3.07976	1450281_a_at	-0.0136168	3.07356	0.384317	-0.929255	0.109958	-7.07216	1450281_a_at	1700021K02Rik	RIKEN cDNA 1700021K02 gene	10	60570618, 60567342	NM_023064	65971	10 B4	Mm.30227	7659517, 8889548, 10349636, 11042159, 11076861, 11196687, 11217851, 12466851, 12711538, 15236666, 15546883, 16141072, 16141073	GO:0005634: nucleus
1429956_at	2.17097	2.15983	2.14448	2.16858	2.14803	2.16429	2.13585	2.16339	1429956_at	-0.00807698	2.15693	0.537554	-0.648862	0.127869	-7.30332	1429956_at	1700021K02Rik	RIKEN cDNA 1700021K02 gene	10	60570618, 60567342	AK006213	65971	10 B4	Mm.30227	7659517, 8889548, 10349636, 11042159, 11076861, 11196687, 11217851, 12466851, 12711538, 15236666, 15546883, 16141072, 16141073	GO:0005634: nucleus
1425957_x_at	2.20596	2.19088	2.17602	2.19982	2.17713	2.19827	2.16707	2.19867	1425957_x_at	-0.00788813	2.18923	0.569596	-0.597155	0.130619	-7.33815	1425957_x_at	1700021K02Rik	RIKEN cDNA 1700021K02 gene	10	60570618, 60567342	AF257503	65971	10 B4	Mm.30227	7659517, 8889548, 10349636, 11042159, 11076861, 11196687, 11217851, 12466851, 12711538, 15236666, 15546883, 16141072, 16141073	GO:0005634: nucleus
1427130_x_at	2.43998	2.42841	2.42253	2.43701	2.42223	2.43367	2.41578	2.4367	1427130_x_at	-0.00488899	2.42954	0.666526	-0.450104	0.139508	-7.42269	1427130_x_at	1700021K02Rik	RIKEN cDNA 1700021K02 gene	10	60570618, 60567342	AJ249392	65971	10 B4	Mm.30227	7659517, 8889548, 10349636, 11042159, 11076861, 11196687, 11217851, 12466851, 12711538, 15236666, 15546883, 16141072, 16141073	GO:0005634: nucleus
1431080_at	2.95688	2.94648	3.08295	3.65498	2.71707	2.76156	2.93006	2.95241	1431080_at	-0.32005	3.0003	0.0972351	-1.91988	0.0526249	-5.85269	1431080_at	1700021K10Rik	RIKEN cDNA 1700021K10 gene	8		BB611374	66331		Mm.376234	10349636, 11042159, 11076861, 11217851, 12466851, 16141072, 16141073
1442272_at	2.55119	2.52156	2.51952	2.92163	2.4899	2.52402	2.46937	2.53182	1442272_at	-0.124695	2.56613	0.223354	-1.33874	0.0860207	-6.62742	1442272_at	1700021K10Rik	RIKEN cDNA 1700021K10 gene	8		BF472737	66331		Mm.376234	10349636, 11042159, 11076861, 11217851, 12466851, 16141072, 16141073
1431780_at	2.05541	2.04741	2.03223	2.05472	2.03737	2.05266	2.02365	2.05352	1431780_at	-0.00564132	2.04462	0.661984	-0.456735	0.139021	-7.41935	1431780_at	1700021K14Rik	RIKEN cDNA 1700021K14 gene	9		AK006216	69398	9 F2	Mm.276155	10349636, 10725249, 10922068, 11042159, 11076861, 11217851, 12466851, 15782199, 16141072, 16141073	GO:0007156: homophilic cell adhesion, GO:0016020: membrane, GO:0005509: calcium ion binding
1428243_at	3.5334	3.52449	3.52955	3.51532	3.51387	3.53019	3.54331	3.53117	1428243_at	0.00394411	3.52766	0.73825	0.348045	0.148826	-7.46815	1428243_at	1700021K19Rik	RIKEN cDNA 1700021K19 gene	16	-32741482	AK006217	224118	16 B3	Mm.327319, Mm.402903	10349636, 10922068, 11042159, 11076861, 11217851, 12466851, 12477932, 12693553, 16141072, 16141073
1447648_at	3.46133	3.32662	3.30636	3.34974	3.27317	3.33525	3.28022	3.33688	1447648_at	-0.0546296	3.3337	0.18712	-1.46542	0.0786964	-6.46986	1447648_at	1700021N20Rik	RIKEN cDNA 1700021N20 gene	19		AV210004	76929		Mm.70980	10349636, 11042159, 11076861, 11217851, 12466851, 16141072, 16141073
1454276_at	2.13221	2.12141	2.11173	2.1287	2.10775	2.12652	2.10043	2.12945	1454276_at	-0.00747516	2.11977	0.554713	-0.620948	0.129331	-7.32245	1454276_at	1700021O21Rik	RIKEN cDNA 1700021O21 gene	5		AK006226	75536		Mm.159535	10349636, 11042159, 11076861, 11217851, 11597144, 12466851, 16141072, 16141073
1432528_at	5.11878	5.07866	5.05863	5.3481	5.06321	5.08389	4.93462	5.08544	1432528_at	-0.109251	5.09641	0.17215	-1.52434	0.0751764	-6.39404	1432528_at	1700021P04Rik	RIKEN cDNA 1700021P04 gene	19		AK006227	75521	19 B	Mm.159531	10349636, 11042159, 11076861, 11217851, 12466851, 16141072, 16141073
1432443_at	2.40141	2.43919	2.43456	2.45761	2.43433	2.44474	2.39523	2.44569	1432443_at	-0.00319431	2.43159	0.864765	-0.176814	0.167443	-7.51893	1432443_at	1700021P22Rik	RIKEN cDNA 1700021P22 gene	7		AK006222	75538	7 B3	Mm.258841	10349636, 10725249, 10922068, 11042159, 11076861, 11217851, 12466851, 12477932, 16141072, 16141073
1437710_x_at	1.85454	1.849	1.84196	1.85083	1.84471	1.85277	1.85073	1.85539	1437710_x_at	0.00181949	1.84999	0.856346	0.187967	0.166163	-7.51662	1437710_x_at	1700021P22Rik	RIKEN cDNA 1700021P22 gene	7		AI415163	75538	7 B3	Mm.258841	10349636, 10725249, 10922068, 11042159, 11076861, 11217851, 12466851, 12477932, 16141072, 16141073
1453157_at	2.15924	2.14749	2.13761	2.15401	2.13451	2.152	2.124	2.15396	1453157_at	-0.0084728	2.14535	0.508103	-0.698093	0.125071	-7.2678	1453157_at	1700022A21Rik	RIKEN cDNA 1700022A21 gene	5		AK006230	72252	5 A3	Mm.87446	10349636, 11042159, 11076861, 11217851, 12466851, 16141072, 16141073
1432341_at	2.34084	2.31876	2.30533	2.33512	2.30655	2.32708	2.28761	2.32681	1432341_at	-0.0129986	2.31851	0.408537	-0.88023	0.113236	-7.11742	1432341_at	1700022A22Rik	RIKEN cDNA 1700022A22 gene	15		AK016801	71120		Mm.158571	10349636, 11042159, 11076861, 11217851, 12466851, 16141072, 16141073
1424999_at	5.05866	5.6908	4.95182	5.1038	4.97396	4.96167	4.94519	5.02094	1424999_at	-0.225834	5.08835	0.193279	-1.44242	0.0799634	-6.49905	1424999_at	1700022C21Rik	RIKEN cDNA 1700022C21 gene	17	36566644	BC027007	76416	17 B1	Mm.26684	10349636, 11042159, 11076861, 11217851, 12466851, 12477932, 16141072, 16141073
1453383_at	2.63015	2.60967	2.58443	2.63873	2.59329	2.61544	2.5814	2.61769	1453383_at	-0.0137889	2.60885	0.436552	-0.826106	0.1169	-7.1651	1453383_at	1700022F17Rik	RIKEN cDNA 1700022F17 gene	12		AV042408	69421	12 A1.3	Mm.310284	10349636, 10725249, 11042159, 11076861, 11217851, 12466851, 16141072, 16141073
1429675_at	2.82874	2.78214	2.75496	2.82507	2.75578	2.78626	2.75736	2.78079	1429675_at	-0.0276772	2.78389	0.21636	-1.36169	0.0845801	-6.59947	1429675_at	1700023A16Rik	RIKEN cDNA 1700023A16 gene	6		AK006257	69371	6 G3	Mm.252733	10349636, 11042159, 11076861, 11217851, 12466851, 16141072, 16141073
1453974_at	1.82961	1.81535	1.811	1.82459	1.81158	1.82212	1.80222	1.82321	1453974_at	-0.00535726	1.81746	0.640326	-0.488664	0.136682	-7.40265	1453974_at	1700023A20Rik	RIKEN cDNA 1700023A20 gene	9		AA144707	69374			10349636, 11042159, 11076861, 11217851, 12466851, 16141072, 16141073
1423375_at	6.69914	6.69873	6.72207	6.88078	7.0839	6.73261	6.75303	6.74604	1423375_at	0.0787175	6.78954	0.411616	0.874152	0.113665	-7.12289	1423375_at	1700023B02Rik	RIKEN cDNA 1700023B02 gene	2	-73084710	AK005900	66935	2 C3	Mm.292140, Mm.361271	10349636, 10922068, 11042159, 11076861, 11217851, 11591653, 12466851, 12477932, 15317747, 15652350, 16141072, 16141073	GO:0000122: negative regulation of transcription from RNA polymerase II promoter, GO:0006350: transcription, GO:0006355: regulation of transcription, DNA-dependent, GO:0006397: mRNA processing, GO:0008380: RNA splicing, GO:0005634: nucleus, GO:0005634: nucleus, GO:0016607: nuclear speck, GO:0005515: protein binding, GO:0016564: transcriptional repressor activity, GO:0042826: histone deacetylase b…	04330: Notch signaling pathway
1433359_at	2.01813	2.0095	2.00297	2.01495	2.00099	2.00986	1.9896	2.01247	1433359_at	-0.00815744	2.00731	0.474219	-0.757079	0.121453	-7.22228	1433359_at	1700023B13Rik	RIKEN cDNA 1700023B13 gene	17		AK006261	73279		Mm.195663	10349636, 11042159, 11076861, 11217851, 12466851, 16141072, 16141073
1433360_at	1.89646	1.88274	1.87853	1.89018	1.8772	1.88833	1.87272	1.88717	1433360_at	-0.00562217	1.88417	0.608254	-0.536994	0.133816	-7.37538	1433360_at	1700023B13Rik	RIKEN cDNA 1700023B13 gene	17		AK006261	73279		Mm.195663	10349636, 11042159, 11076861, 11217851, 12466851, 16141072, 16141073
1429697_at	2.68024	2.64264	2.64206	2.64966	2.63824	2.64804	2.63562	2.65037	1429697_at	-0.0105805	2.64836	0.439003	-0.821491	0.117252	-7.16905	1429697_at	1700023D19Rik	RIKEN cDNA 1700023D19 gene	7		AK006268	75510	7 B2	Mm.273301	10349636, 11042159, 11076861, 11217851, 12466851, 12477932, 16141072, 16141073
1453483_at	2.24862	2.23043	2.22516	2.23893	2.21683	2.24022	2.2094	2.2385	1453483_at	-0.00954821	2.23101	0.473489	-0.758379	0.121356	-7.22125	1453483_at	1700023E05Rik	RIKEN cDNA 1700023E05 gene	5	78090797	AK006270	71868	5 E1	Mm.151092	10349636, 11042159, 11076861, 11217851, 12466851, 12477932, 16141072, 16141073
1447439_at	2.60775	2.59188	2.58822	2.6154	2.59465	2.60368	2.5884	2.59943	1447439_at	-0.00427132	2.59868	0.718167	-0.376165	0.146058	-7.45674	1447439_at	1700023E05Rik	RIKEN cDNA 1700023E05 gene	5	78090797	AI848394	71868	5 E1	Mm.151092	10349636, 11042159, 11076861, 11217851, 12466851, 12477932, 16141072, 16141073
1441078_at	2.15976	2.14048	2.13501	2.15508	2.12734	2.14706	2.11693	2.14762	1441078_at	-0.0128448	2.14116	0.349292	-1.00446	0.104992	-6.99908	1441078_at	1700023F02Rik	RIKEN cDNA 1700023F02 gene	10		AV205046	69433		Mm.23366	10349636, 11042159, 11076861, 11217851, 12466851, 16141072, 16141073
1430764_at	2.48875	2.47519	2.45305	2.48322	2.47081	2.48169	2.46681	2.48193	1430764_at	0.000259543	2.47518	0.983689	0.0212012	0.185289	-7.5365	1430764_at	1700023F06Rik	RIKEN cDNA 1700023F06 gene	11		AV264776	69441	11 E1	Mm.380648	10349636, 11042159, 11076861, 11217851, 12466851, 12477932, 16141072, 16141073	GO:0005509: calcium ion binding
1432069_at	2.37246	2.33907	2.31423	2.35664	2.33289	2.34662	2.30643	2.34833	1432069_at	-0.0120344	2.33958	0.511117	-0.692974	0.125363	-7.2716	1432069_at	1700023G09Rik	RIKEN cDNA 1700023G09 gene	1		AK006277	73281		Mm.396196	10349636, 11042159, 11076861, 11217851, 12466851, 16141072, 16141073
1431623_at	2.06649	2.05292	2.03819	2.07205	2.04396	2.05542	2.03711	2.06072	1431623_at	-0.00810928	2.05336	0.540188	-0.644542	0.128092	-7.30633	1431623_at	1700023H06Rik	RIKEN cDNA 1700023H06 gene	2		AK006278	69442		Mm.423137	10349636, 11042159, 11076861, 11217851, 12466851, 16141072, 16141073
1429855_at	3.01318	2.98877	2.96621	3.03841	2.96011	2.99903	2.94127	2.99741	1429855_at	-0.027187	2.98805	0.252237	-1.25015	0.0909411	-6.73262	1429855_at	1700023I07Rik	RIKEN cDNA 1700023I07 gene	X	21618590	AV209209	76705	X A2	Mm.217475	10349636, 11042159, 11076861, 11217851, 12466851, 16141072, 16141073	GO:0009966: regulation of signal transduction, GO:0004864: protein phosphatase inhibitor activity
1438281_x_at	3.27799	3.25412	3.22842	3.26963	3.23401	3.26234	3.20441	3.26384	1438281_x_at	-0.0163892	3.24935	0.416549	-0.864483	0.114333	-7.13154	1438281_x_at	1700023L04Rik	RIKEN cDNA 1700023L04 gene	6		AV208128	76419	6 A3.3	Mm.84522	10349636, 11042159, 11076861, 11217851, 12466851, 16141072, 16141073
1438280_at	2.30885	2.28619	2.27609	2.29564	2.26708	2.29329	2.27502	2.29399	1438280_at	-0.00934956	2.28702	0.491081	-0.72739	0.123294	-7.24559	1438280_at	1700023L04Rik	RIKEN cDNA 1700023L04 gene	6		AV208128	76419	6 A3.3	Mm.84522	10349636, 11042159, 11076861, 11217851, 12466851, 16141072, 16141073
1430006_x_at	3.00891	2.99911	2.96936	3.11138	2.94957	3.00366	3.13038	3.00619	1430006_x_at	0.000258494	3.02232	0.995761	0.00550998	0.187052	-7.53674	1430006_x_at	1700024B05Rik	RIKEN cDNA 1700024B05 gene	14		AK006291	75518	14 B		10349636, 11042159, 11076861, 11217851, 12466851, 16141072, 16141073
1431613_a_at	2.29782	2.28801	2.28171	2.29592	2.32288	2.29225	2.27244	2.29523	1431613_a_at	0.0048398	2.29328	0.735663	0.35165	0.148478	-7.46674	1431613_a_at	1700024D23Rik	RIKEN cDNA 1700024D23 gene	12	-98835043	AK006295	72258	12 E	Mm.196158	10349636, 11042159, 11076861, 11217851, 12466851, 15351740, 15572365, 16141072, 16141073, 16354767	GO:0006118: electron transport, GO:0006810: transport, GO:0006811: ion transport, GO:0006813: potassium ion transport, GO:0016020: membrane, GO:0016021: integral to membrane, GO:0005216: ion channel activity, GO:0005267: potassium channel activity, GO:0005506: iron ion binding, GO:0009055: electron carrier activity, GO:0020037: heme binding
1428581_at	2.78058	2.75504	2.73943	2.80277	2.73552	2.76503	2.69258	2.76373	1428581_at	-0.0302378	2.75434	0.221695	-1.34412	0.0857043	-6.62088	1428581_at	1700024G10Rik	RIKEN cDNA 1700024G10 gene	1		AK006300	71849	1 B	Mm.17413	10349636, 11042159, 11076861, 11217851, 12466851, 12477932, 16141072, 16141073
1430261_at	2.73539	2.6716	2.66156	2.70195	2.61838	2.67903	2.59683	2.67573	1430261_at	-0.0501354	2.66756	0.100435	-1.8977	0.0538336	-5.88424	1430261_at	1700024J04Rik	RIKEN cDNA 1700024J04 gene	11		AK006305	71848	11 B1.2		10349636, 11042159, 11076861, 11217851, 12466851, 16141072, 16141073	GO:0004872: receptor activity
1429828_at	2.31608	2.29467	2.29242	2.30859	2.29108	2.30233	2.2854	2.30376	1429828_at	-0.00729963	2.29929	0.540239	-0.644457	0.128092	-7.30639	1429828_at	1700024P04Rik	RIKEN cDNA 1700024P04 gene	13		AK006311	69382	13 D1	Mm.45466	10349636, 11042159, 11076861, 11217851, 12466851, 16141072, 16141073, 17261847	GO:0006334: nucleosome assembly, GO:0007001: chromosome organization and biogenesis (sensu Eukaryota), GO:0000786: nucleosome, GO:0005634: nucleus, GO:0003677: DNA binding
1454566_at	3.89058	3.87894	3.87204	4.11038	3.86675	3.88223	3.8459	3.88237	1454566_at	-0.0686756	3.90365	0.254651	-1.24315	0.0913237	-6.74074	1454566_at	1700024P12Rik	RIKEN cDNA 1700024P12 gene	17		AK006313	69392	17 A1	Mm.390932	10349636, 11042159, 11076861, 11217851, 12466851, 16141072, 16141073
1433334_at	2.03277	2.0241	2.02545	2.03133	2.02271	2.02786	1.99416	2.02815	1433334_at	-0.0101956	2.02332	0.425374	-0.847392	0.115432	-7.14664	1433334_at	1700024P12Rik	RIKEN cDNA 1700024P12 gene	17		AK006313	69392	17 A1	Mm.390932	10349636, 11042159, 11076861, 11217851, 12466851, 16141072, 16141073
1431531_at	3.28108	3.22361	3.20278	3.29007	3.21502	3.2342	3.20355	3.23582	1431531_at	-0.0272409	3.23577	0.279077	-1.17532	0.0948392	-6.81794	1431531_at	1700025D03Rik	RIKEN cDNA 1700025D03 gene	X	-133554528	AK006327	67944	X F1	Mm.391315, Mm.417850	10349636, 11042159, 11076861, 11217851, 12466851, 16141072, 16141073	GO:0005622: intracellular, GO:0008270: zinc ion binding
1454010_a_at	1.91456	1.90503	1.89706	1.91265	1.89441	1.91052	1.88616	1.91184	1454010_a_at	-0.00659262	1.90403	0.58363	-0.575053	0.131725	-7.35225	1454010_a_at	1700025E21Rik	RIKEN cDNA 1700025E21 gene	6	30462313	AK006332	75647	6 A3.3	Mm.46117	10349636, 11042159, 11076861, 11217851, 12466851, 12477932, 15613475, 16141072, 16141073
1429640_at	2.41252	2.38563	2.36708	2.39402	2.36857	2.39802	2.34964	2.39401	1429640_at	-0.0122515	2.38369	0.483783	-0.740155	0.122564	-7.23566	1429640_at	1700025F22Rik	RIKEN cDNA 1700025F22 gene	19	-11206728	AK006335	69416	19 A	Mm.72491	10349636, 11042159, 11076861, 11217851, 12466851, 12477932, 16141072, 16141073
1447532_at	3.33908	3.26162	3.24614	3.62029	3.19718	3.26662	3.2016	3.24415	1447532_at	-0.139396	3.29708	0.139194	-1.67282	0.0664409	-6.19675	1447532_at	1700025G04Rik	RIKEN cDNA 1700025G04 gene	1	-153654803	AW489018	69399	1 G2	Mm.278031	10349636, 10922068, 11042159, 11076861, 11217851, 12466851, 12477932, 16141072, 16141073
1436431_at	9.44823	9.92234	9.38844	9.06286	9.38208	9.58713	9.41952	9.54569	1436431_at	0.0281375	9.46954	0.874962	0.16334	0.169023	-7.52154	1436431_at	1700025G04Rik	RIKEN cDNA 1700025G04 gene	1	-153654803	AW557527	69399	1 G2	Mm.278031	10349636, 10922068, 11042159, 11076861, 11217851, 12466851, 12477932, 16141072, 16141073
1444235_at	7.12149	7.86012	7.19223	7.3473	8.15957	8.5924	8.03421	8.10701	1444235_at	0.843014	7.80179	0.00369976	4.31014	0.00457348	-2.41744	1444235_at	1700025G04Rik	RIKEN cDNA 1700025G04 gene	1	-153654803	BM236039	69399	1 G2	Mm.278031	10349636, 10922068, 11042159, 11076861, 11217851, 12466851, 12477932, 16141072, 16141073
1454273_at	2.88831	2.86522	2.85893	2.88365	2.85728	2.87622	2.8389	2.87618	1454273_at	-0.011888	2.86809	0.425552	-0.847051	0.115456	-7.14694	1454273_at	1700025H01Rik	RIKEN cDNA 1700025H01 gene	16		AK006338	75531	16 B2	Mm.159534	10349636, 11042159, 11076861, 11217851, 12466851, 16141072, 16141073
1431157_at	2.30117	2.28012	2.26549	2.30315	2.2642	2.2911	2.25226	2.28949	1431157_at	-0.0132191	2.28087	0.416896	-0.863806	0.114378	-7.13214	1431157_at	1700025I17Rik	RIKEN cDNA 1700025I17 gene	13		AK006343	70372		Mm.83967	10349636, 11042159, 11076861, 11217851, 12466851, 16141072, 16141073
1454165_at	3.27554	3.26521	3.26263	3.27201	3.25544	3.26957	3.25984	3.26975	1454165_at	-0.00519705	3.26625	0.623168	-0.514355	0.135048	-7.38845	1454165_at	1700025K04Rik	RIKEN cDNA 1700025K04 gene	10		AK006351	66334		Mm.381242	10349636, 11042159, 11076861, 11217851, 12466851, 16141072, 16141073
1460553_at	4.7778	5.30267	5.17192	5.09477	5.04647	5.08276	4.73528	5.28776	1460553_at	-0.0487222	5.06243	0.75432	-0.325768	0.151114	-7.47659	1460553_at	1700025K23Rik	RIKEN cDNA 1700025K23 gene	10	-38808223	BF466605	66337	10 B1	Mm.45187	8889548, 10349636, 11042159, 11076861, 11217851, 12466851, 16141072, 16141073
1447994_at	2.02648	2.13022	2.01615	2.03222	1.96555	2.09694	2.01071	2.01889	1447994_at	-0.0282461	2.03715	0.467836	-0.768503	0.120706	-7.21311	1447994_at	1700026B20Rik	RIKEN cDNA 1700026B20 gene	12		AV043099	69434		Mm.380736	10349636, 11042159, 11076861, 11217851, 12466851, 16141072, 16141073
1443645_at	2.37716	2.36629	2.35633	2.37513	2.35557	2.37377	2.34466	2.37488	1443645_at	-0.00651051	2.36547	0.611845	-0.531516	0.134165	-7.37859	1443645_at	1700026B20Rik	RIKEN cDNA 1700026B20 gene	12		BE948405	69434		Mm.380736	10349636, 11042159, 11076861, 11217851, 12466851, 16141072, 16141073
1447995_x_at	8.05442	8.04422	8.03024	8.07899	8.04074	8.05075	7.97217	8.12603	1447995_x_at	-0.00454535	8.0497	0.892149	-0.140705	0.171607	-7.52546	1447995_x_at	1700026B20Rik	RIKEN cDNA 1700026B20 gene	12		AV043099	69434		Mm.380736	10349636, 11042159, 11076861, 11217851, 12466851, 16141072, 16141073
1447993_a_at	9.98624	10.061	10.3135	10.2579	10.3191	10.2601	10.2527	10.316	1447993_a_at	0.132314	10.2208	0.123658	1.7547	0.0616507	-6.08464	1447993_a_at	1700026B20Rik	RIKEN cDNA 1700026B20 gene	12		AV043099	69434		Mm.380736	10349636, 11042159, 11076861, 11217851, 12466851, 16141072, 16141073
1457041_at	6.62252	6.1791	7.3685	6.08063	7.55483	7.44815	7.40125	7.44885	1457041_at	0.900577	7.01298	0.014285	3.25978	0.0127358	-3.8771	1457041_at	1700026B20Rik	RIKEN cDNA 1700026B20 gene	12		BE634500	69434		Mm.380736	10349636, 11042159, 11076861, 11217851, 12466851, 16141072, 16141073
1429074_at	2.24375	2.22787	2.22767	2.23747	2.21298	2.23653	2.20215	2.23546	1429074_at	-0.0124079	2.22799	0.359731	-0.981462	0.106417	-7.02188	1429074_at	1700026D08Rik	RIKEN cDNA 1700026D08 gene	7	-83651803	AK006375	75556	7 D3	Mm.17649	8889548, 10349636, 10725249, 10922068, 11042159, 11076861, 11217851, 12466851, 12477932, 16141072, 16141073
1432983_at	2.19678	2.17988	2.16641	2.19542	2.16791	2.18741	2.16046	2.18784	1432983_at	-0.00871966	2.18026	0.525898	-0.668137	0.126781	-7.28968	1432983_at	1700026H06Rik	RIKEN cDNA 1700026H06 gene	10		AK006385	70376		Mm.20928, Mm.410868	10349636, 11042159, 11076861, 11217851, 12466851, 16141072, 16141073
1432984_at	2.89465	2.87886	2.86274	2.88859	2.87574	2.88694	2.86995	2.88811	1432984_at	-0.00102335	2.8807	0.934137	-0.0857235	0.177968	-7.53256	1432984_at	1700026H06Rik	RIKEN cDNA 1700026H06 gene	10		AK006385	70376		Mm.20928, Mm.410868	10349636, 11042159, 11076861, 11217851, 12466851, 16141072, 16141073
1429450_at	3.05006	2.9789	2.96483	3.03665	2.93813	2.988	2.90629	2.98529	1429450_at	-0.0531852	2.98102	0.104739	-1.86893	0.0554694	-5.92498	1429450_at	1700026J04Rik	RIKEN cDNA 1700026J04 gene	13		AK006388	71864	13 A4	Mm.380836	10349636, 11042159, 11076861, 11217851, 12466851, 16141072, 16141073
1453793_at	2.75804	2.64025	2.62725	2.67137	2.60692	2.64268	2.61575	2.64393	1453793_at	-0.0469112	2.65077	0.16655	-1.5476	0.0738047	-6.3637	1453793_at	1700026J12Rik	RIKEN cDNA 1700026J12 gene	16		AI036213	73255	16 B5	Mm.307720	10349636, 11042159, 11076861, 11217851, 12466851, 16141072, 16141073	GO:0007229: integrin-mediated signaling pathway, GO:0016021: integral to membrane	04512: ECM-receptor interaction
1452904_at	2.22969	2.44225	2.21032	2.24102	2.20812	2.22394	2.19145	2.2252	1452904_at	-0.0686433	2.2465	0.229498	-1.31909	0.0870973	-6.65112	1452904_at	1700026L06Rik	RIKEN cDNA 1700026L06 gene	2	-28514088	BQ175881	69987	2 A3	Mm.239376	8889548, 10349636, 11042159, 11076861, 11217851, 12466851, 12477932, 16141072, 16141073
1453320_at	2.54548	2.53316	2.52759	2.54415	2.50821	2.53848	2.50828	2.53542	1453320_at	-0.0149931	2.53009	0.27527	-1.18555	0.0943676	-6.80648	1453320_at	1700027A23Rik	RIKEN cDNA 1700027A23 gene	3	-106125012	AK006407	76420	3 F3	Mm.386825	10349636, 11042159, 11076861, 11217851, 12466851, 12477932, 16141072, 16141073
1456866_x_at	2.35083	2.33506	2.31869	2.35178	2.31541	2.34261	2.30929	2.34272	1456866_x_at	-0.0115805	2.3333	0.445642	-0.809081	0.118018	-7.17959	1456866_x_at	1700027D21Rik	RIKEN cDNA 1700027D21 gene	10	76005987	AV047101	76573	10 C1	Mm.45611	10349636, 11042159, 11076861, 11217851, 12466851, 12466854, 12466855, 12477932, 15613475, 16141072, 16141073	GO:0005515: protein binding
1432333_a_at	2.0178	2.00476	1.99954	2.01196	1.9975	2.00974	1.99026	2.00952	1432333_a_at	-0.00676187	2.00514	0.552342	-0.624773	0.129137	-7.31987	1432333_a_at	1700027D21Rik	RIKEN cDNA 1700027D21 gene	10	76005987	AK006232	76573	10 C1	Mm.45611	10349636, 11042159, 11076861, 11217851, 12466851, 12466854, 12466855, 12477932, 15613475, 16141072, 16141073	GO:0005515: protein binding
1458398_at	2.21642	2.19995	2.19252	2.20885	2.19409	2.20631	2.17822	2.20764	1458398_at	-0.00786873	2.2005	0.538369	-0.647523	0.127933	-7.30426	1458398_at	1700027F06Rik	RIKEN cDNA 1700027F06 gene	6		AV259070	72268	6 F2	Mm.420740	10349636, 11042159, 11076861, 11217851, 12466851, 16141072, 16141073
1438638_x_at	7.48917	7.5813	7.66811	8.07928	7.47181	7.1611	7.17545	7.20326	1438638_x_at	-0.451564	7.47869	0.015045	-3.22183	0.0132363	-3.93236	1438638_x_at	1700027J05Rik	RIKEN cDNA 1700027J05 gene	15	-89009980	BB195788	69440	15 E3	Mm.434395	8889548, 10349636, 11042159, 11076861, 11217851, 12466851, 12477932, 15782199, 16141072, 16141073
1447603_x_at	4.90154	5.03445	5.04329	5.12685	5.00693	5.04088	4.93505	5.04365	1447603_x_at	-0.0199093	5.01658	0.704896	-0.39493	0.144271	-7.44864	1447603_x_at	1700027J05Rik	RIKEN cDNA 1700027J05 gene	15	-89009980	BB281576	69440	15 E3	Mm.434395	8889548, 10349636, 11042159, 11076861, 11217851, 12466851, 12477932, 15782199, 16141072, 16141073
1452706_a_at	4.08629	3.99542	3.98933	4.05548	4.20501	4.03148	4.25857	4.063	1452706_a_at	0.107885	4.08557	0.0988107	1.90887	0.0531953	-5.86836	1452706_a_at	1700027J05Rik	RIKEN cDNA 1700027J05 gene	15	-89009980	BB475726	69440	15 E3	Mm.434395	8889548, 10349636, 11042159, 11076861, 11217851, 12466851, 12477932, 15782199, 16141072, 16141073
1436140_at	3.87998	3.87238	3.85754	3.88004	3.95515	3.88406	4.20466	3.88337	1436140_at	0.109325	3.92715	0.173695	1.51805	0.0755174	-6.4022	1436140_at	1700027J05Rik	RIKEN cDNA 1700027J05 gene	15	-89009980	AV272104	69440	15 E3	Mm.434395	8889548, 10349636, 11042159, 11076861, 11217851, 12466851, 12477932, 15782199, 16141072, 16141073
1430507_at	3.03681	2.80099	2.52166	2.92887	2.51603	2.54665	2.49035	2.54054	1430507_at	-0.298691	2.67274	0.0255096	-2.84277	0.0197603	-4.4909	1430507_at	1700027J07Rik	RIKEN cDNA 1700027J07 gene	10		AK006428	69443	10 B2	Mm.410867	10349636, 11042159, 11076861, 11217851, 12466851, 16141072, 16141073
1429647_at	1.9553	1.94031	1.93085	1.94922	1.92584	1.9463	1.92413	1.94887	1429647_at	-0.00763877	1.9401	0.547214	-0.633082	0.128721	-7.31423	1429647_at	1700027L20Rik	RIKEN cDNA 1700027L20 gene	1		AK006434	69453	1 D	Mm.84618	10349636, 11042159, 11076861, 11217851, 12466851, 16141072, 16141073	GO:0006508: proteolysis, GO:0004252: serine-type endopeptidase activity
1424763_at	6.9333	6.97183	6.95905	6.88994	7.63982	6.96937	7.54998	7.07138	1424763_at	0.369109	7.12308	0.0534781	2.32873	0.0344008	-5.25638	1424763_at	1700027N10Rik	RIKEN cDNA 1700027N10 gene	17	-45592857	BC019423	75564	17 C	Mm.17993	8889548, 10349636, 10922068, 11042159, 11076861, 11217851, 12466851, 12477932, 16141072, 16141073
1453459_at	2.1698	2.15689	2.15505	2.16457	2.15248	2.16154	2.13322	2.16371	1453459_at	-0.00883918	2.15716	0.473082	-0.759107	0.12133	-7.22066	1453459_at	1700028I16Rik	RIKEN cDNA 1700028I16 gene	10		AK006461	70003		Mm.48789	10349636, 11042159, 11076861, 11217851, 12466851, 16141072, 16141073
1432186_at	2.40029	2.38258	2.3799	2.39462	2.36994	2.3931	2.36902	2.39441	1432186_at	-0.00773	2.38548	0.544133	-0.638095	0.128436	-7.31079	1432186_at	1700028J19Rik	RIKEN cDNA 1700028J19 gene	7		AK006462	70004	7 B3	Mm.158317	10349636, 11042159, 11076861, 11217851, 12466851, 12477932, 16141072, 16141073	GO:0003676: nucleic acid binding
1432502_at	2.21823	2.20304	2.1875	2.21216	2.19155	2.21288	2.17162	2.21154	1432502_at	-0.00833572	2.20106	0.579193	-0.582008	0.131405	-7.34786	1432502_at	1700028N14Rik	RIKEN cDNA 1700028N14 gene	11		AK006468	73280	11 E1	Mm.158981	10349636, 11042159, 11076861, 11217851, 12466851, 16141072, 16141073
1419326_at	2.87238	2.84623	2.83512	2.86255	2.81696	2.85503	2.79542	2.8542	1419326_at	-0.023668	2.84224	0.235606	-1.30001	0.0883339	-6.67394	1419326_at	1700028P14Rik	RIKEN cDNA 1700028P14 gene	19	-23625856	NM_026188	67483	19 B	Mm.391173	10349636, 11042159, 11076861, 11217851, 12466851, 12477932, 16141072, 16141073	GO:0016020: membrane, GO:0016021: integral to membrane
1428593_at	10.0264	10.2722	10.0633	9.80237	10.4788	10.5523	10.906	10.5164	1428593_at	0.572291	10.3272	0.00321849	4.42639	0.00411103	-2.26527	1428593_at	1700029F09Rik	RIKEN cDNA 1700029F09 gene	1		BG095162	75623	1 C1	Mm.348017	10349636, 10922068, 11042159, 11076861, 11217851, 12466851, 12477932, 16141072, 16141073
1419715_at	2.56417	2.53144	2.52852	2.55551	2.5033	2.54134	2.51139	2.53611	1419715_at	-0.0218758	2.53397	0.190176	-1.45392	0.0793308	-6.48448	1419715_at	1700029F12Rik	RIKEN cDNA 1700029F12 gene	13	-98122562, -98122833	NM_025585	66479	13 D1	Mm.390629	10349636, 11042159, 11076861, 11217851, 12466851, 12477932, 16141072, 16141073
1428298_at	3.37733	2.91005	3.12995	3.81628	3.14215	3.19896	2.9816	3.02831	1428298_at	-0.220645	3.19808	0.279702	-1.17365	0.0949088	-6.8198	1428298_at	1700029G01Rik	RIKEN cDNA 1700029G01 gene	4	-125652906	AK006490	66938	4 D2.2	Mm.29813	10349636, 10725249, 11042159, 11076861, 11217851, 12466851, 12477932, 16141072, 16141073
1450999_a_at	2.19298	2.27665	2.14119	2.17303	2.14608	2.17204	2.13262	2.16686	1450999_a_at	-0.0415648	2.17518	0.206972	-1.39355	0.0827736	-6.56022	1450999_a_at	1700029H14Rik	RIKEN cDNA 1700029H14 gene	8	-13550709	AI507132	66501	8 A1.1	Mm.46136	10349636, 11042159, 11076861, 11217851, 12466851, 12477932, 16141072, 16141073
1437038_x_at	3.01038	2.98798	2.95897	3.04768	2.9793	2.99551	2.91452	2.99448	1437038_x_at	-0.0302989	2.9861	0.294134	-1.13594	0.0968413	-6.86143	1437038_x_at	1700029I08Rik	RIKEN cDNA 1700029I08 gene	17	33035343	AV259599	69481	17 B1	Mm.154333	10349636, 11042159, 11076861, 11217851, 12466851, 12477932, 16141072, 16141073	GO:0005515: protein binding
1453546_at	2.27706	2.26185	2.24876	2.27093	2.23477	2.26889	2.25206	2.2195	1453546_at	-0.0208452	2.25423	0.200032	-1.41794	0.0813823	-6.52983	1453546_at	1700029I08Rik	RIKEN cDNA 1700029I08 gene	17	33035343	AV043665	69481	17 B1	Mm.154333	10349636, 11042159, 11076861, 11217851, 12466851, 12477932, 16141072, 16141073	GO:0005515: protein binding
1438979_s_at	2.79595	3.13289	2.77815	2.84865	2.77688	2.81846	2.76606	2.78352	1438979_s_at	-0.102681	2.83757	0.233673	-1.306	0.0880109	-6.6668	1438979_s_at	1700029I15Rik	RIKEN cDNA 1700029I15 gene	2	92183756	AV043667	75641	2 E1	Mm.330409	10349636, 11042159, 11076861, 11217851, 12466851, 16141072, 16141073
1438499_at	2.26285	2.24982	2.24243	2.26564	2.2415	2.25549	2.22578	2.25772	1438499_at	-0.0100593	2.25015	0.448979	-0.80289	0.118453	-7.18479	1438499_at	1700029I15Rik	RIKEN cDNA 1700029I15 gene	2	92183756	BI407135	75641	2 E1	Mm.330409	10349636, 11042159, 11076861, 11217851, 12466851, 16141072, 16141073
1453168_at	2.4544	2.42543	2.38703	2.44462	2.40437	2.43553	2.40354	2.43397	1453168_at	-0.00851433	2.42361	0.661433	-0.45754	0.138954	-7.41894	1453168_at	1700029J07Rik	RIKEN cDNA 1700029J07 gene	8	-47452422	AK006501	69479	8 B1.1	Mm.158282	10349636, 11042159, 11076861, 11217851, 12466851, 12477932, 16141072, 16141073
1429544_at	2.41628	2.38165	2.38121	2.39092	2.55663	2.38879	2.37508	2.38746	1429544_at	0.0344751	2.40975	0.441993	0.815885	0.117586	-7.17383	1429544_at	1700029J11Rik	RIKEN cDNA 1700029J11 gene	2		AK006503	76426	2 H3	Mm.46148	10349636, 11042159, 11076861, 11217851, 12466851, 16141072, 16141073
1440794_x_at	3.07775	3.03565	3.01016	3.07047	2.99749	3.04653	2.91878	3.04308	1440794_x_at	-0.0470373	3.02499	0.195281	-1.43508	0.0804066	-6.5083	1440794_x_at	1700029M03Rik	RIKEN cDNA 1700029M03 gene	1		AV205680	69476		Mm.67177	10349636, 11042159, 11076861, 11217851, 12466851, 16141072, 16141073
1440793_at	2.84358	2.7938	2.75823	2.82628	2.75612	2.80291	2.72788	2.80083	1440793_at	-0.0335403	2.7887	0.241378	-1.28237	0.0893217	-6.69486	1440793_at	1700029M03Rik	RIKEN cDNA 1700029M03 gene	1		AV205680	69476		Mm.67177	10349636, 11042159, 11076861, 11217851, 12466851, 16141072, 16141073
1453154_at	2.28308	2.26015	2.24622	2.27554	2.2419	2.2693	2.23342	2.26966	1453154_at	-0.0126785	2.25991	0.420035	-0.857702	0.114765	-7.13756	1453154_at	1700029M20Rik	RIKEN cDNA 1700029M20 gene	4	134898893	AK006510	73937	4 D3	Mm.292326	10349636, 11042159, 11076861, 11217851, 12466851, 12477932, 16141072, 16141073
1453975_a_at	1.93405	1.92302	1.91615	1.93434	1.91462	1.9287	1.90898	1.93167	1453975_a_at	-0.00589389	1.92394	0.616798	-0.523988	0.134497	-7.38295	1453975_a_at	1700029M20Rik	RIKEN cDNA 1700029M20 gene	4	134898893	AK015107	73937	4 D3	Mm.292326	10349636, 11042159, 11076861, 11217851, 12466851, 12477932, 16141072, 16141073
1449276_at	1.95032	1.93676	1.93181	1.94488	1.92575	1.94233	1.92005	1.94465	1449276_at	-0.00774264	1.93707	0.519785	-0.678355	0.126254	-7.28231	1449276_at	1700029P11Rik	RIKEN cDNA 1700029P11 gene	15	81807799	NM_025503	66346	15 E1	Mm.54292	10349636, 11042159, 11076861, 11217851, 12466851, 12477932, 16141072, 16141073	GO:0005615: extracellular space, GO:0016021: integral to membrane, GO:0003954: NADH dehydrogenase activity, GO:0008137: NADH dehydrogenase (ubiquinone) activity
1429928_at	2.22017	2.20696	2.19071	2.22014	2.19051	2.21422	2.18073	2.21474	1429928_at	-0.009447	2.20477	0.515737	-0.685161	0.125801	-7.27735	1429928_at	1700030B21Rik	RIKEN cDNA 1700030B21 gene	X	61308314	AK006526	70062	X A7.1	Mm.45791	10349636, 11042159, 11076861, 11217851, 12466851, 12477932, 16141072, 16141073
1429825_at	2.20348	2.17636	2.16399	2.19034	2.16265	2.18575	2.13555	2.18092	1429825_at	-0.0173248	2.17488	0.319182	-1.07398	0.100442	-6.9278	1429825_at	1700030E15Rik	RIKEN cDNA 1700030E15 gene	9		AK006538	75667	9 B	Mm.45821	10349636, 11042159, 11076861, 11217851, 12466851, 12477932, 16141072, 16141073
1430054_at	2.1657	2.14985	2.14511	2.15944	2.14359	2.15692	2.12311	2.15898	1430054_at	-0.00937456	2.15034	0.485247	-0.737583	0.12271	-7.23768	1430054_at	1700030F18Rik	RIKEN cDNA 1700030F18 gene	15	-99746382	AK006542	72277	15 F1	Mm.272766	10349636, 11042159, 11076861, 11217851, 12466851, 12477932, 16141072, 16141073
1441419_at	2.16914	2.14685	2.13974	2.22015	2.13367	2.15173	2.13258	2.15031	1441419_at	-0.0268979	2.15552	0.219192	-1.35232	0.0851737	-6.61091	1441419_at	1700030G06Rik	RIKEN cDNA 1700030G06 gene	5		BB027107	69507		Mm.426372	8889548, 10349636, 11042159, 11076861, 11217851, 12466851, 16141072, 16141073
1430565_at	2.60262	2.58689	2.56186	2.59523	2.57611	2.59353	2.57253	2.59415	1430565_at	-0.00257034	2.58536	0.853682	-0.191502	0.16575	-7.51586	1430565_at	1700030J22Rik	RIKEN cDNA 1700030J22 gene	8	-119855575	AK006553	69528	8 E1	Mm.272846	8889548, 10349636, 11042159, 11076861, 11217851, 12466851, 12477932, 15613475, 16141072, 16141073
1424447_at	7.7217	8.14828	7.67374	7.5575	7.99817	7.75562	7.88662	7.90178	1424447_at	0.110242	7.83043	0.424134	0.849778	0.115296	-7.14454	1424447_at	1700030K09Rik	RIKEN cDNA 1700030K09 gene	8	75372914	BC008558	72254	8 B3.3	Mm.30136, Mm.275872	8889548, 10349636, 11042159, 11076861, 11217851, 12466851, 12477932, 15782199, 16141072, 16141073
1458705_at	2.46684	2.44184	2.42285	2.46358	2.41737	2.45512	2.39974	2.44868	1458705_at	-0.0185506	2.4395	0.338625	-1.02853	0.103382	-6.9748	1458705_at	1700031C06Rik	RIKEN cDNA 1700031C06 gene	14		BB327733	73289			10349636, 11042159, 11076861, 11217851, 12466851, 16141072, 16141073
1432116_at	2.40249	2.39057	2.86421	2.39735	2.38104	2.39668	2.36385	2.39907	1432116_at	-0.128497	2.44941	0.281764	-1.16816	0.0952332	-6.82592	1432116_at	1700031F05Rik	RIKEN cDNA 1700031F05 gene	X		AK006578	73300	X D	Mm.158984	10349636, 11042159, 11076861, 11217851, 12466851, 16141072, 16141073
1442345_at	3.29009	3.26442	3.24889	3.3196	3.24807	3.27339	3.23091	3.27293	1442345_at	-0.0244256	3.26854	0.254899	-1.24243	0.0913623	-6.74157	1442345_at	1700031L13Rik	RIKEN cDNA 1700031L13 gene	5		AV044120	67327		Mm.87058	10349636, 11042159, 11076861, 11217851, 12466851, 16141072, 16141073
1429611_at	3.24255	3.10641	3.09836	3.16685	3.05225	3.10943	3.05324	3.11106	1429611_at	-0.0720488	3.11752	0.0866553	-1.99869	0.0488254	-5.73977	1429611_at	1700034E13Rik	RIKEN cDNA 1700034E13 gene	18	52771588	AK018840	78414	18 D1	Mm.273327	10349636, 11042159, 11076861, 11217851, 12466851, 12477932, 16141072, 16141073
1453882_at	2.86735	3.0942	2.80346	2.89828	2.90013	2.8644	2.81493	2.86491	1453882_at	-0.0547287	2.88846	0.403991	-0.889263	0.112593	-7.10922	1453882_at	1700034F02Rik	RIKEN cDNA 1700034F02 gene	11		AK006591	73324	11 A4	Mm.69388	10349636, 11042159, 11076861, 11217851, 12466851, 16141072, 16141073	GO:0030132: clathrin coat of coated pit
1438970_x_at	3.14743	3.13351	3.11949	3.14842	3.12762	3.1402	3.10548	3.14182	1438970_x_at	-0.00843175	3.133	0.555764	-0.619255	0.129465	-7.32358	1438970_x_at	1700034F02Rik	RIKEN cDNA 1700034F02 gene	11		AV044319	73324	11 A4	Mm.69388	10349636, 11042159, 11076861, 11217851, 12466851, 16141072, 16141073	GO:0030132: clathrin coat of coated pit
1430060_at	2.23275	2.2226	2.20313	2.23129	2.21142	2.22945	2.20075	2.23115	1430060_at	-0.00425093	2.22032	0.754651	-0.32531	0.151157	-7.47676	1430060_at	1700034G24Rik	RIKEN cDNA 1700034G24 gene	5		AK006593	67325		Mm.46094	10349636, 11042159, 11076861, 11217851, 12466851, 16141072, 16141073
1452785_at	9.85358	9.68891	9.73351	9.21532	10.0554	10.1267	10.2126	10.074	1452785_at	0.49433	9.87	0.00852617	3.64617	0.00859983	-3.32345	1452785_at	1700034H14Rik	RIKEN cDNA 1700034H14 gene	18	-85081486	AK012203	67105	18 E3	Mm.250617	8889548, 10349636, 10922068, 11042159, 11076861, 11217851, 12466851, 12477932, 16141072, 16141073	GO:0006605: protein targeting, GO:0006810: transport, GO:0015031: protein transport, GO:0005739: mitochondrion, GO:0016020: membrane, GO:0016021: integral to membrane
1456959_at	1.99145	2.03301	1.96733	1.98923	1.97437	1.98502	1.9643	1.98698	1456959_at	-0.0175871	1.98646	0.322188	-1.06681	0.100866	-6.93531	1456959_at	1700034H15Rik	RIKEN cDNA 1700034H15 gene	1		BM197941	74265	1 H6	Mm.379232	10349636, 11042159, 11076861, 11217851, 11544199, 12466851, 16141072, 16141073
1419016_at	2.8262	2.81406	2.78925	2.85133	2.80233	2.81853	2.7158	2.8198	1419016_at	-0.0310936	2.80466	0.298949	-1.12371	0.0976591	-6.87474	1419016_at	1700034I23Rik	RIKEN cDNA 1700034I23 gene	3	-40996747	NM_028494	73297	3 B	Mm.422673	10349636, 11042159, 11076861, 11217851, 12466851, 12477932, 16141072, 16141073
1454251_at	2.5996	2.59141	2.58802	2.61042	2.58656	2.59831	2.57215	2.59769	1454251_at	-0.00868287	2.59302	0.484037	-0.739707	0.122584	-7.23602	1454251_at	1700034J04Rik	RIKEN cDNA 1700034J04 gene	12		AK006597	73304	12 A1.1		10349636, 11042159, 11076861, 11217851, 12466851, 16141072, 16141073
1429875_at	3.10986	3.00115	2.95654	3.07322	2.93996	3.01389	2.90797	3.01217	1429875_at	-0.0666996	3.00185	0.155489	-1.59573	0.0709152	-6.30022	1429875_at	1700034J05Rik	RIKEN cDNA 1700034J05 gene	6		BB667178	73344	6 G3	Mm.391543	10349636, 11042159, 11076861, 11217851, 12466851, 12477932, 16141072, 16141073
1453536_at	2.62094	2.59817	2.59262	2.61519	2.5783	2.60663	2.5648	2.60419	1453536_at	-0.0182505	2.5976	0.252534	-1.24928	0.0909902	-6.73363	1453536_at	1700034K16Rik	RIKEN cDNA 1700034K16 gene	4	-14592900	AK006601	73314	4 A1	Mm.52613	10349636, 11042159, 11076861, 11217851, 12466851, 16141072, 16141073	GO:0005515: protein binding
1453254_at	3.16348	3.02336	3.00362	3.0419	2.98347	3.02844	2.98337	3.02748	1453254_at	-0.0524008	3.03189	0.19945	-1.42002	0.0812712	-6.52722	1453254_at	1700034O15Rik	RIKEN cDNA 1700034O15 gene	6	41614037	AK006606	76606	6 B2	Mm.272520	10349636, 11042159, 11076861, 11217851, 12466851, 12477932, 16141072, 16141073
1431585_at	2.56409	2.53131	2.5134	2.54774	2.47262	2.54124	2.49204	2.54001	1431585_at	-0.0276563	2.52531	0.233668	-1.30602	0.0880109	-6.66678	1431585_at	1700034P13Rik	RIKEN cDNA 1700034P13 gene	1		AK006607	73331		Mm.435728	10349636, 11042159, 11076861, 11217851, 12466851, 16141072, 16141073
1459255_at	2.44742	2.42407	2.41389	2.43771	2.39457	2.43361	2.39809	2.43246	1459255_at	-0.0160906	2.42273	0.3243	-1.0618	0.101201	-6.94053	1459255_at	1700034P13Rik	RIKEN cDNA 1700034P13 gene	1		BB017407	73331		Mm.435728	10349636, 11042159, 11076861, 11217851, 12466851, 16141072, 16141073
1431918_at	1.96996	1.9557	1.95136	1.96528	1.94585	1.95973	1.94178	1.95829	1431918_at	-0.00916107	1.956	0.42478	-0.848536	0.115369	-7.14563	1431918_at	1700036A12Rik	RIKEN cDNA 1700036A12 gene	9		AK006609	73298	9 B	Mm.158983	10349636, 11042159, 11076861, 11217851, 12466851, 16141072, 16141073
1429995_at	2.60982	2.52395	2.52087	2.58605	2.5081	2.52724	2.49784	2.52442	1429995_at	-0.0457768	2.53728	0.0957617	-1.93034	0.0520873	-5.83779	1429995_at	1700036D21Rik	RIKEN cDNA 1700036D21 gene	9	110658823	AK006612	73336	9 F3	Mm.200587	10349636, 10725249, 10922068, 11042159, 11076861, 11217851, 12140191, 12466851, 16141072, 16141073	GO:0006508: proteolysis, GO:0004252: serine-type endopeptidase activity, GO:0008233: peptidase activity, GO:0016787: hydrolase activity
1447729_s_at	3.33058	3.31622	3.30124	3.32472	3.3116	3.32323	3.29086	3.32032	1447729_s_at	-0.00668949	3.31485	0.61933	-0.520152	0.134661	-7.38515	1447729_s_at	1700036D21Rik	RIKEN cDNA 1700036D21 gene	9	110658823	AV173195	73336	9 F3	Mm.200587	10349636, 10725249, 10922068, 11042159, 11076861, 11217851, 12140191, 12466851, 16141072, 16141073	GO:0006508: proteolysis, GO:0004252: serine-type endopeptidase activity, GO:0008233: peptidase activity, GO:0016787: hydrolase activity
1426131_at	4.32341	4.33893	4.28958	4.4017	4.33622	4.40988	4.23601	4.35041	1426131_at	-0.00527334	4.33577	0.902073	-0.127673	0.173106	-7.52745	1426131_at	1700036D21Rik	RIKEN cDNA 1700036D21 gene	9	110658823	AB047758	73336	9 F3	Mm.200587	10349636, 10725249, 10922068, 11042159, 11076861, 11217851, 12140191, 12466851, 16141072, 16141073	GO:0006508: proteolysis, GO:0004252: serine-type endopeptidase activity, GO:0008233: peptidase activity, GO:0016787: hydrolase activity
1427716_at	1.76192	1.75068	1.74921	1.75931	1.74469	1.75732	1.74287	1.75681	1427716_at	-0.00486135	1.75285	0.649503	-0.475068	0.137664	-7.40989	1427716_at	1700036D21Rik	RIKEN cDNA 1700036D21 gene	9	110658823	AB047759	73336	9 F3	Mm.200587	10349636, 10725249, 10922068, 11042159, 11076861, 11217851, 12140191, 12466851, 16141072, 16141073	GO:0006508: proteolysis, GO:0004252: serine-type endopeptidase activity, GO:0008233: peptidase activity, GO:0016787: hydrolase activity
1430188_at	5.22935	5.1189	5.05643	5.20184	5.04033	5.12449	5.07219	5.1248	1430188_at	-0.0611789	5.12104	0.196105	-1.43208	0.0805383	-6.51208	1430188_at	1700037C18Rik	RIKEN cDNA 1700037C18 gene	16	-3821028	AK012792	73261	16 A1	Mm.28403	10349636, 11042159, 11076861, 11217851, 12466851, 16141072, 16141073	GO:0004252: serine-type endopeptidase activity, GO:0008233: peptidase activity, GO:0016787: hydrolase activity
1431501_at	2.77024	2.74435	2.73736	2.7634	2.72395	2.75089	2.72504	2.75259	1431501_at	-0.0157176	2.74598	0.292503	-1.14013	0.096659	-6.85685	1431501_at	1700037C18Rik	RIKEN cDNA 1700037C18 gene	16	-3821028	AK006619	73261	16 A1	Mm.28403	10349636, 11042159, 11076861, 11217851, 12466851, 16141072, 16141073	GO:0004252: serine-type endopeptidase activity, GO:0008233: peptidase activity, GO:0016787: hydrolase activity
1458569_at	1.65409	1.63949	1.63585	1.64817	1.63517	1.64685	1.62937	1.64773	1458569_at	-0.00461805	1.64209	0.680938	-0.429211	0.141246	-7.43289	1458569_at	1700037F03Rik	RIKEN cDNA 1700037F03 gene	13		AW494058	67316		Mm.359862	10349636, 11042159, 11076861, 11217851, 12466851, 16141072, 16141073
1419742_at	2.53594	2.87506	2.52456	2.53166	2.5232	2.53018	2.51689	2.53867	1419742_at	-0.0895713	2.57202	0.307234	-1.10302	0.0987835	-6.89701	1419742_at	1700037H04Rik	RIKEN cDNA 1700037H04 gene	2	-130837765	NM_026091	67326	2 F3	Mm.27711	8889548, 10349636, 11042159, 11076861, 11125038, 11217851, 12466851, 12477932, 15782199, 16141072, 16141073
1457684_at	2.48375	2.47076	2.45008	2.49219	2.45712	2.48012	2.42126	2.47841	1457684_at	-0.0149684	2.46671	0.431529	-0.835624	0.11625	-7.15689	1457684_at	1700037H04Rik	RIKEN cDNA 1700037H04 gene	2	-130837765	BE197115	67326	2 F3	Mm.27711	8889548, 10349636, 11042159, 11076861, 11125038, 11217851, 12466851, 12477932, 15782199, 16141072, 16141073
1460262_a_at	6.70073	7.0866	6.54772	6.8385	6.82872	6.91815	6.78866	6.83525	1460262_a_at	0.0493064	6.81804	0.66881	0.446779	0.139772	-7.42434	1460262_a_at	1700037H04Rik	RIKEN cDNA 1700037H04 gene	2	-130837765	NM_026091	67326	2 F3	Mm.27711	8889548, 10349636, 11042159, 11076861, 11125038, 11217851, 12466851, 12477932, 15782199, 16141072, 16141073
1432780_at	2.01499	2.00723	1.9978	2.20656	1.99409	2.0095	1.98801	2.0112	1432780_at	-0.0559418	2.02867	0.283221	-1.16431	0.0953781	-6.8302	1432780_at	1700037N05Rik	RIKEN cDNA 1700037N05 gene	3		AK006624	73264			10349636, 11042159, 11076861, 11217851, 12466851, 16141072, 16141073
1432779_at	3.06662	3.04473	3.02798	3.06785	3.005	3.05453	3.03405	3.05272	1432779_at	-0.0152204	3.04418	0.392826	-0.911777	0.111131	-7.08851	1432779_at	1700037N05Rik	RIKEN cDNA 1700037N05 gene	3		AK006624	73264			10349636, 11042159, 11076861, 11217851, 12466851, 16141072, 16141073
1432395_at	1.80189	1.78822	1.78589	1.80324	1.78456	1.7955	1.77491	1.7982	1432395_at	-0.00651575	1.79155	0.580046	-0.580668	0.131469	-7.34871	1432395_at	1700039E15Rik	RIKEN cDNA 1700039E15 gene	7	45150914	AK006640	76713	7 B3	Mm.425445	10349636, 11042159, 11076861, 11217851, 12466851, 12477932, 16141072, 16141073	GO:0006810: transport, GO:0006836: neurotransmitter transport, GO:0005887: integral to plasma membrane, GO:0016020: membrane, GO:0016021: integral to membrane, GO:0005328: neurotransmitter:sodium symporter activity, GO:0015293: symporter activity
1433297_at	2.48158	2.44302	2.42887	2.47359	2.41033	2.45328	2.38588	2.45034	1433297_at	-0.0318096	2.44086	0.179045	-1.49664	0.0768253	-6.42987	1433297_at	1700039M15Rik	RIKEN cDNA 1700039M15 gene	9		AK006645	74266			10349636, 11042159, 11076861, 11217851, 12466851, 16141072, 16141073
1454548_at	2.87648	2.8601	2.85145	2.87503	2.85594	2.8668	2.80104	2.86834	1454548_at	-0.0177336	2.8569	0.366493	-0.966839	0.107437	-7.03617	1454548_at	1700039M15Rik	RIKEN cDNA 1700039M15 gene	9		AK006645	74266			10349636, 11042159, 11076861, 11217851, 12466851, 16141072, 16141073
1439559_at	3.29001	3.27215	3.21003	3.30026	3.472	3.28384	3.26489	3.28259	1439559_at	0.0577186	3.29697	0.29012	1.14627	0.0963245	-6.85012	1439559_at	1700040D17Rik	RIKEN cDNA 1700040D17 gene	3		AV260432	76602	3 F2.1	Mm.87305	10349636, 11042159, 11076861, 11217851, 12466851, 16141072, 16141073
1432476_at	2.20619	2.19195	2.18355	2.20728	2.18157	2.20044	2.17125	2.2022	1432476_at	-0.00837486	2.19305	0.531072	-0.659548	0.127243	-7.2958	1432476_at	1700040F17Rik	RIKEN cDNA 1700040F17 gene	15		AK006654	73334	15 D1	Mm.396214	10349636, 11042159, 11076861, 11217851, 12466851, 16141072, 16141073
1432290_at	2.11687	2.10386	2.08909	2.1121	2.08997	2.10952	2.08012	2.11147	1432290_at	-0.00771142	2.10163	0.569258	-0.597693	0.130588	-7.3378	1432290_at	1700040G22Rik	RIKEN cDNA 1700040G22 gene			AK006657	76714		Mm.410865	10349636, 11042159, 11076861, 11217851, 12466851, 16141072, 16141073
1429122_a_at	7.94514	8.05301	7.68505	7.37384	7.26477	7.5751	7.61349	7.611	1429122_a_at	-0.248172	7.64018	0.170985	-1.52912	0.0749262	-6.38782	1429122_a_at	1700040I03Rik	RIKEN cDNA 1700040I03 gene	6	-85412692	AK006658	73327	6 D1	Mm.379221	8889548, 10349636, 11042159, 11076861, 11217851, 12466851, 12477932, 16141072, 16141073	GO:0006508: proteolysis, GO:0005576: extracellular region, GO:0005615: extracellular space, GO:0008233: peptidase activity
1428812_at	2.55069	2.51456	2.50154	2.53085	2.49925	2.52171	2.48792	2.5227	1428812_at	-0.0165127	2.51615	0.328278	-1.05245	0.10171	-6.95025	1428812_at	1700040L02Rik	RIKEN cDNA 1700040L02 gene	10	-67826312	AK006661	73287	10 B5.1	Mm.141830	10349636, 11042159, 11076861, 11217851, 12466851, 12477932, 16141072, 16141073
1454166_at	2.14471	2.13734	2.12756	2.14407	2.12381	2.14193	2.1279	2.13992	1454166_at	-0.00503004	2.1359	0.652611	-0.470487	0.13796	-7.41229	1454166_at	1700040N02Rik	RIKEN cDNA 1700040N02 gene	2		AK006663	73303		Mm.240850	10349636, 11042159, 11076861, 11217851, 12466851, 16141072, 16141073
1431234_at	1.80762	1.7957	1.7948	1.80406	1.78903	1.80176	1.78152	1.80315	1431234_at	-0.00667976	1.7972	0.554196	-0.621782	0.129283	-7.32189	1431234_at	1700041B20Rik	RIKEN cDNA 1700041B20 gene	2		BM507611	73338	2 F1	Mm.57559	10349636, 11042159, 11076861, 11125038, 11217851, 12466851, 12477932, 14694903, 16141072, 16141073
1431463_at	3.5682	3.43227	3.40288	3.52971	3.36413	3.44873	3.38518	3.44252	1431463_at	-0.0731238	3.4467	0.130515	-1.71743	0.0636662	-6.13594	1431463_at	1700041C02Rik	RIKEN cDNA 1700041C02 gene	4	-118821772	AK015391	73332	4 D2.1	Mm.425204	10349636, 11042159, 11076861, 11217851, 12466851, 12477932, 16141072, 16141073, 16896013
1441431_at	2.26052	2.24785	2.24506	2.25523	2.24322	2.25356	2.24437	2.08984	1441431_at	-0.0444219	2.22996	0.282481	-1.16626	0.0952455	-6.82803	1441431_at	1700041C02Rik	RIKEN cDNA 1700041C02 gene	4	-118821772	BB245313	73332	4 D2.1	Mm.425204	10349636, 11042159, 11076861, 11217851, 12466851, 12477932, 16141072, 16141073, 16896013
1453880_s_at	2.74742	2.71247	2.68839	2.77059	2.67758	2.7207	2.66008	2.71776	1453880_s_at	-0.0356879	2.71187	0.179835	-1.49354	0.0770164	-6.43387	1453880_s_at	1700041C02Rik	RIKEN cDNA 1700041C02 gene	4	-118821772	AK015391	73332	4 D2.1	Mm.425204	10349636, 11042159, 11076861, 11217851, 12466851, 12477932, 16141072, 16141073, 16896013
1430593_at	3.00262	2.99174	2.97752	3.02836	2.97858	2.99567	2.89464	2.99496	1430593_at	-0.0340944	2.98301	0.237055	-1.29555	0.0885938	-6.67925	1430593_at	1700041C02Rik	RIKEN cDNA 1700041C02 gene	4	-118821772	BB549724	73332	4 D2.1	Mm.425204	10349636, 11042159, 11076861, 11217851, 12466851, 12477932, 16141072, 16141073, 16896013
1430190_at	2.31694	2.29161	2.29469	2.31225	2.27874	2.30484	2.26665	2.30524	1430190_at	-0.0150056	2.29637	0.323976	-1.06257	0.101154	-6.93974	1430190_at	1700041C02Rik	RIKEN cDNA 1700041C02 gene	4	-118821772	AK006668	73332	4 D2.1	Mm.425204	10349636, 11042159, 11076861, 11217851, 12466851, 12477932, 16141072, 16141073, 16896013
1430638_at	2.01601	2.00418	1.98554	2.01173	1.99818	2.00964	1.99148	2.01062	1430638_at	-0.00188357	2.00342	0.878765	-0.158325	0.169638	-7.52246	1430638_at	1700041C02Rik	RIKEN cDNA 1700041C02 gene	4	-118821772	AV381255	73332	4 D2.1	Mm.425204	10349636, 11042159, 11076861, 11217851, 12466851, 12477932, 16141072, 16141073, 16896013
1456557_at	2.64336	2.62001	2.61269	2.63543	2.61226	2.64422	2.71108	2.63016	1456557_at	0.0215574	2.63865	0.38223	0.933586	0.109691	-7.06807	1456557_at	1700041C02Rik	RIKEN cDNA 1700041C02 gene	4	-118821772	BB256666	73332	4 D2.1	Mm.425204	10349636, 11042159, 11076861, 11217851, 12466851, 12477932, 16141072, 16141073, 16896013
1458775_at	2.32462	2.31443	2.30876	2.33069	2.29715	2.32375	2.29741	2.32409	1458775_at	-0.00902527	2.31511	0.494076	-0.722187	0.123591	-7.24959	1458775_at	1700041E20Rik	RIKEN cDNA 1700041E20 gene	5		AW556917	73259	5 B1	Mm.158977	10349636, 11042159, 11076861, 11217851, 12466851, 12477932, 16141072, 16141073	GO:0005509: calcium ion binding
1454248_at	1.95468	1.94664	1.94019	1.95379	1.93628	1.95108	1.92662	1.95361	1454248_at	-0.00692653	1.94536	0.561094	-0.610702	0.129902	-7.32928	1454248_at	1700041E20Rik	RIKEN cDNA 1700041E20 gene	5		AK006670	73259	5 B1	Mm.158977	10349636, 11042159, 11076861, 11217851, 12466851, 12477932, 16141072, 16141073	GO:0005509: calcium ion binding
1432326_at	2.58606	2.55202	2.54822	2.57706	2.5224	2.55885	2.50087	2.55999	1432326_at	-0.0303124	2.55068	0.146223	-1.63858	0.0684374	-6.24297	1432326_at	1700042B14Rik	RIKEN cDNA 1700042B14 gene	X		AK006680	73347	X F3	Mm.63848	10349636, 11042159, 11076861, 11217851, 12466851, 12477932, 16141072, 16141073	GO:0005923: tight junction, GO:0005198: structural molecule activity
1430166_at	2.34402	2.33699	2.32347	2.35359	2.32431	2.345	2.30352	2.34334	1430166_at	-0.0104763	2.33428	0.484374	-0.739115	0.122625	-7.23648	1430166_at	1700042D18Rik	RIKEN cDNA 1700042D18 gene	13		AV045291	67324		Mm.201455	10349636, 11042159, 11076861, 11217851, 12466851, 16141072, 16141073
1457057_at	2.80958	2.79912	2.77985	2.80885	2.7964	2.80564	2.78375	2.80388	1457057_at	-0.00193334	2.79838	0.877785	-0.159616	0.169475	-7.52223	1457057_at	1700042G07Rik	RIKEN cDNA 1700042G07 gene	4		AV046807	67323	4 D1	Mm.45442	10349636, 11042159, 11076861, 11217851, 12466851, 16141072, 16141073
1430105_at	2.21009	2.19706	2.18948	2.20423	2.18865	2.20076	2.17476	2.20253	1430105_at	-0.00853765	2.19594	0.489397	-0.730323	0.123079	-7.24332	1430105_at	1700042O10Rik	RIKEN cDNA 1700042O10 gene	11		AK006690	73321		Mm.12906	10349636, 11042159, 11076861, 11217851, 12466851, 16141072, 16141073
1432557_at	2.74656	2.68685	2.67578	2.68805	2.67492	2.68661	2.66738	2.68754	1432557_at	-0.0201987	2.68921	0.301967	-1.11612	0.0980911	-6.88295	1432557_at	1700045I11Rik	RIKEN cDNA 1700045I11 gene	4		AK006699	73350	4 A5	Mm.158996	10349636, 11042159, 11076861, 11217851, 12466851, 16141072, 16141073
1449239_at	2.10439	2.09167	2.07817	2.09874	2.08059	2.09682	2.07958	2.09557	1449239_at	-0.00510553	2.09069	0.668254	-0.447588	0.139714	-7.42394	1449239_at	1700045I19Rik	RIKEN cDNA 1700045I19 gene	X	-159104244	NM_028842	74264	X F5	Mm.39304	8889548, 10349636, 11042159, 11076861, 11217851, 12466851, 16141072, 16141073	GO:0006512: ubiquitin cycle, GO:0005622: intracellular, GO:0003676: nucleic acid binding, GO:0005515: protein binding, GO:0008270: zinc ion binding, GO:0046872: metal ion binding
1443345_at	3.07035	2.99692	2.96803	3.05559	2.95285	3.0073	2.90327	3.00575	1443345_at	-0.0554334	2.99501	0.144511	-1.64677	0.0679462	-6.23194	1443345_at	1700047E16Rik	RIKEN cDNA 1700047E16 gene	8	-94107139	AV264559	244585	8 C5	Mm.324592	8889548, 10349636, 11042159, 11076861, 11217851, 11956760, 12466851, 16141072, 16141073
1453353_at	2.19833	2.18263	2.16835	2.19652	2.16977	2.18791	2.15713	2.19123	1453353_at	-0.0099497	2.18148	0.484991	-0.738033	0.122694	-7.23732	1453353_at	1700047I16Rik	RIKEN cDNA 1700047I16 gene	13		AK006712	73326		Mm.207044	10349636, 11042159, 11076861, 11217851, 12466851, 16141072, 16141073
1431268_at	2.36318	2.33976	2.32537	2.35827	2.32253	2.34815	2.29603	2.34787	1431268_at	-0.0179967	2.33765	0.322062	-1.06711	0.100842	-6.935	1431268_at	1700047I17Rik	RIKEN cDNA 1700047I17 gene	12	56042657, 56117721	AK021321	73385	12 C1	Mm.12848	8889548, 10349636, 11042159, 11076861, 11217851, 12466851, 12477932, 16141072, 16141073	GO:0003998: acylphosphatase activity
1438384_at	4.22847	3.33599	3.31334	3.36172	3.29815	3.34645	3.26898	3.34543	1438384_at	-0.245127	3.43732	0.281418	-1.16908	0.0951949	-6.82489	1438384_at	1700047L15Rik	RIKEN cDNA 1700047L15 gene	12		AV047675	73309	12 C1	Mm.276558	10349636, 11042159, 11076861, 11217851, 12466851, 16141072, 16141073
1438044_at	2.84885	2.82021	2.79278	2.84031	2.79271	2.8281	2.77355	2.82835	1438044_at	-0.0198597	2.81561	0.343386	-1.01771	0.104088	-6.98576	1438044_at	1700047M11Rik	RIKEN cDNA 1700047M11 gene	1		BB534060	67330		Mm.331019	10349636, 11042159, 11076861, 11217851, 12466851, 12477932, 16141072, 16141073
1432345_at	2.27099	2.25307	2.23895	2.26795	2.24402	2.25776	2.22304	2.25649	1432345_at	-0.0124128	2.25153	0.395522	-0.906297	0.111479	-7.09359	1432345_at	1700048F04Rik	RIKEN cDNA 1700048F04 gene	5		AK006725	73396		Mm.416859	10349636, 11042159, 11076861, 11217851, 12466851, 16141072, 16141073
1442131_at	2.65421	2.56403	2.54818	2.62055	2.54636	2.58163	2.53273	2.37317	1442131_at	-0.0882699	2.55261	0.121079	-1.76924	0.0608359	-6.06452	1442131_at	1700048M11Rik	RIKEN cDNA 1700048M11 gene	16		BF152906	73386		Mm.21698	10349636, 11042159, 11076861, 11217851, 12466851, 16141072, 16141073
1457426_at	6.80301	5.82705	6.74062	6.53886	6.85478	6.88186	6.71697	6.82273	1457426_at	0.341699	6.64823	0.152737	1.6082	0.0702359	-6.28363	1457426_at	1700048O20Rik	RIKEN cDNA 1700048O20 gene	9		BE980678	69430		Mm.71062	8889548, 10349636, 11042159, 11076861, 11217851, 12466851, 12477932, 16141072, 16141073	GO:0006355: regulation of transcription, DNA-dependent, GO:0005622: intracellular, GO:0003676: nucleic acid binding
1430323_at	2.28982	2.28179	2.26828	2.28937	2.26838	2.28719	2.25162	2.28823	1430323_at	-0.00846026	2.27809	0.539312	-0.645976	0.127982	-7.30533	1430323_at	1700049E17Rik	RIKEN cDNA 1700049E17 gene	14		AK006737	73415	14 B	Mm.57578, Mm.434390	10349636, 11042159, 11076861, 11217851, 12466851, 12477932, 16141072, 16141073
1430324_x_at	2.45013	2.43019	2.40461	2.43957	2.41693	2.43819	2.406	2.4386	1430324_x_at	-0.00619586	2.42803	0.691051	-0.414675	0.142516	-7.43972	1430324_x_at	1700049E17Rik	RIKEN cDNA 1700049E17 gene	14		AK006737	73415	14 B	Mm.57578, Mm.434390	10349636, 11042159, 11076861, 11217851, 12466851, 12477932, 16141072, 16141073
1441059_at	2.45544	2.73	2.42378	2.45031	2.41745	2.43943	2.54112	2.44949	1441059_at	-0.0530116	2.48838	0.489698	-0.729799	0.123108	-7.24373	1441059_at	1700049G17Rik	RIKEN cDNA 1700049G17 gene	7	-27616151	BB705620	73430	7 A3	Mm.379224, Mm.395469	10349636, 11042159, 11076861, 11217851, 12466851, 12477932, 15618518, 16141072, 16141073	GO:0006355: regulation of transcription, DNA-dependent, GO:0005622: intracellular, GO:0003676: nucleic acid binding, GO:0008270: zinc ion binding
1459339_at	2.97183	3.55331	3.7432	3.56133	3.55298	3.56034	3.68571	3.56165	1459339_at	0.132753	3.52379	0.434579	0.829835	0.116656	-7.16189	1459339_at	1700049G17Rik	RIKEN cDNA 1700049G17 gene	7	-27616151	BB390736	73430	7 A3	Mm.379224, Mm.395469	10349636, 11042159, 11076861, 11217851, 12466851, 12477932, 15618518, 16141072, 16141073	GO:0006355: regulation of transcription, DNA-dependent, GO:0005622: intracellular, GO:0003676: nucleic acid binding, GO:0008270: zinc ion binding
1454277_at	2.02969	2.01811	2.0172	2.03313	2.00673	2.02654	1.88928	2.02585	1454277_at	-0.037435	2.00581	0.285937	-1.15716	0.0957306	-6.83811	1454277_at	1700049J03Rik	RIKEN cDNA 1700049J03 gene	17		AK006745	73365		Mm.353031	10349636, 11042159, 11076861, 11217851, 12466851, 16141072, 16141073
1429578_at	2.51314	2.4856	2.47002	2.50432	2.45579	2.49407	2.4534	2.49188	1429578_at	-0.0194885	2.48353	0.277008	-1.18086	0.0945487	-6.81173	1429578_at	1700049K14Rik	RIKEN cDNA 1700049K14 gene	14	63058432	AK006746	73382	14 D1	Mm.390750	10349636, 11042159, 11076861, 11217851, 12466851, 12477932, 16141072, 16141073	GO:0006508: proteolysis, GO:0004252: serine-type endopeptidase activity, GO:0008233: peptidase activity, GO:0016787: hydrolase activity
1436288_at	2.41516	2.40164	2.39846	2.41826	2.3998	2.40848	2.38186	2.41009	1436288_at	-0.00832392	2.40422	0.506024	-0.701637	0.124861	-7.26515	1436288_at	1700049M11Rik	RIKEN cDNA 1700049M11 gene	2	-163890312	AV205574	68221	2 H3	Mm.142735	10349636, 10922068, 11042159, 11076861, 11217851, 12466851, 12477932, 15950183, 16141072, 16141073
1447821_at	5.45351	6.03963	5.63578	5.60285	5.53069	5.60334	5.59752	5.5621	1447821_at	-0.109531	5.62818	0.387393	-0.922903	0.110405	-7.07813	1447821_at	1700051K22Rik	RIKEN cDNA 1700051K22 gene	5		AV207046	73417		Mm.332661	10349636, 11042159, 11076861, 11217851, 12466851, 16141072, 16141073
1440768_x_at	2.61531	2.58826	2.56415	2.61164	2.56606	2.59815	2.53982	2.59655	1440768_x_at	-0.019694	2.58499	0.343837	-1.01669	0.104134	-6.98679	1440768_x_at	1700052I22Rik	RIKEN cDNA 1700052I22 gene	12		AV209873	67340	12 C3	Mm.386790	10349636, 11042159, 11076861, 11217851, 12466851, 16141072, 16141073
1447572_at	2.13442	2.10925	2.08427	2.16424	2.09853	2.11765	2.08814	2.11857	1447572_at	-0.0173219	2.11438	0.409339	-0.878642	0.113363	-7.11885	1447572_at	1700052I22Rik	RIKEN cDNA 1700052I22 gene	12		AV206601	67340	12 C3	Mm.386790	10349636, 11042159, 11076861, 11217851, 12466851, 16141072, 16141073
1429136_at	6.48299	6.42944	7.04747	6.55789	6.41864	6.3164	6.12859	6.38273	1429136_at	-0.317858	6.47052	0.0668455	-2.17604	0.040487	-5.48171	1429136_at	1700052K11Rik	RIKEN cDNA 1700052K11 gene	11	-104995913	AK006771	73431	11 E1	Mm.351426	8889548, 10349636, 11042159, 11076861, 11217851, 12466851, 12477932, 15782199, 16141072, 16141073	GO:0004674: protein serine/threonine kinase activity, GO:0005524: ATP binding, GO:0016301: kinase activity, GO:0016740: transferase activity
1421495_a_at	2.85117	2.84571	2.78919	2.8448	2.79958	2.83887	2.79011	2.83425	1421495_a_at	-0.0170151	2.82421	0.423672	-0.850668	0.11525	-7.14376	1421495_a_at	1700052N19Rik	RIKEN cDNA 1700052N19 gene	10	-5891401	NM_024261	73419	10 A1	Mm.346733	10349636, 10922068, 11042159, 11076861, 11125038, 11217851, 12466851, 12477932, 15782199, 16141072, 16141073	GO:0006118: electron transport, GO:0016491: oxidoreductase activity, GO:0046872: metal ion binding
1441406_at	2.08459	2.0684	2.06641	2.07847	2.06514	2.07822	2.05969	2.07679	1441406_at	-0.00451231	2.07221	0.689209	-0.417314	0.142254	-7.4385	1441406_at	1700052N19Rik	RIKEN cDNA 1700052N19 gene	10	-5891401	BG076159	73419	10 A1	Mm.346733	10349636, 10922068, 11042159, 11076861, 11125038, 11217851, 12466851, 12477932, 15782199, 16141072, 16141073	GO:0006118: electron transport, GO:0016491: oxidoreductase activity, GO:0046872: metal ion binding
1453236_at	3.24032	3.20423	3.17987	3.23288	3.17811	3.22042	3.15044	3.21206	1453236_at	-0.0240664	3.20229	0.308625	-1.09959	0.0989817	-6.90068	1453236_at	1700054F22Rik	RIKEN cDNA 1700054F22 gene	4		AK006782	73398	4 B2	Mm.252738	10349636, 11042159, 11076861, 11217851, 12466851, 16141072, 16141073
1438522_at	2.464	2.44825	2.41317	2.45929	2.51515	2.5064	2.42442	2.45756	1438522_at	0.029705	2.46103	0.264175	1.21607	0.0927288	-6.77189	1438522_at	1700054H16Rik	RIKEN cDNA 1700054H16 gene	11		AI507590	432536	11 A2	Mm.33646	10349636, 11042159, 11076861, 11217851, 12466851, 16141072, 16141073
1440775_at	4.74578	4.65568	4.64006	4.72734	4.63625	4.52838	4.57726	4.65851	1440775_at	-0.0921168	4.64616	0.0460746	-2.43109	0.0307119	-5.10432	1440775_at	1700054K19Rik	RIKEN cDNA 1700054K19 gene	6		AV046380	67336		Mm.378014	10349636, 11042159, 11076861, 11217851, 12466851, 16141072, 16141073
1451483_s_at	7.36432	7.05922	7.84329	7.61148	6.80845	6.81401	6.61373	6.60118	1451483_s_at	-0.760235	7.08946	0.00276862	-4.55391	0.00368836	-2.10063	1451483_s_at	1700054N08Rik	RIKEN cDNA 1700054N08 gene	8	-126726934	BC024705	73420	8 E2	Mm.157746, Mm.395419	8889548, 10349636, 11042159, 11076861, 11217851, 12466851, 12477932, 16141072, 16141073
1424796_at	2.80059	2.78665	2.79651	2.82689	2.738	2.79339	2.7738	2.79039	1424796_at	-0.0287647	2.78828	0.135511	-1.69141	0.0652388	-6.17148	1424796_at	1700054N08Rik	RIKEN cDNA 1700054N08 gene	8	-126726934	BC024705	73420	8 E2	Mm.157746, Mm.395419	8889548, 10349636, 11042159, 11076861, 11217851, 12466851, 12477932, 16141072, 16141073
1443743_at	2.29693	2.27701	2.26142	2.29264	2.26042	2.28484	2.2498	2.2854	1443743_at	-0.01188	2.27606	0.440038	-0.819547	0.117366	-7.17071	1443743_at	1700054O13Rik	RIKEN cDNA 1700054O13 gene	X	9003905	AV046402	67334	X A1.2	Mm.46146	10349636, 11042159, 11076861, 11217851, 12466851, 12477932, 16141072, 16141073, 17261847	GO:0006334: nucleosome assembly, GO:0007001: chromosome organization and biogenesis (sensu Eukaryota), GO:0000786: nucleosome, GO:0005634: nucleus, GO:0003677: DNA binding
1420424_at	2.44829	2.43449	2.41979	2.44278	2.42032	2.44414	2.40831	2.44179	1420424_at	-0.00769805	2.43249	0.586547	-0.570499	0.131969	-7.35509	1420424_at	1700054O13Rik	RIKEN cDNA 1700054O13 gene	X	9003905	NM_026096	67334	X A1.2	Mm.46146	10349636, 11042159, 11076861, 11217851, 12466851, 12477932, 16141072, 16141073, 17261847	GO:0006334: nucleosome assembly, GO:0007001: chromosome organization and biogenesis (sensu Eukaryota), GO:0000786: nucleosome, GO:0005634: nucleus, GO:0003677: DNA binding
1432452_at	2.98074	2.93664	2.93698	2.97868	2.87018	2.94088	2.84461	3.01819	1432452_at	-0.0397912	2.93836	0.34616	-1.01147	0.104511	-6.99205	1432452_at	1700054O19Rik	RIKEN cDNA 1700054O19 gene	14		AK006789	74272	14 A3		10349636, 11042159, 11076861, 11217851, 12466851, 16141072, 16141073
1432536_at	2.3594	2.33715	2.32078	2.35386	2.31778	2.34587	2.3044	2.34514	1432536_at	-0.0144992	2.33555	0.383678	-0.930579	0.109913	-7.07091	1432536_at	1700055M20Rik	RIKEN cDNA 1700055M20 gene	8	98200643, 98200741	AK006802	73407	8 C5	Mm.432509	10349636, 11042159, 11076861, 11217851, 12466851, 12477932, 14652002, 16141072, 16141073
1430513_at	2.19638	2.16702	2.14887	2.17443	2.13368	2.17239	2.13621	2.17363	1430513_at	-0.0176985	2.16283	0.320892	-1.06989	0.10067	-6.93209	1430513_at	1700055N04Rik	RIKEN cDNA 1700055N04 gene	19		AK006803	73458	19 A	Mm.34137	8889548, 10349636, 11042159, 11076861, 11217851, 12466851, 12477932, 15226823, 16141072, 16141073	GO:0006081: aldehyde metabolic process, GO:0008152: metabolic process, GO:0008152: metabolic process, GO:0004030: aldehyde dehydrogenase [NAD(P)+] activity, GO:0016491: oxidoreductase activity, GO:0016491: oxidoreductase activity
1441205_at	2.37105	2.35166	2.33651	2.3707	2.34024	2.35863	2.34042	2.35898	1441205_at	-0.00790926	2.35352	0.562215	-0.608908	0.130012	-7.33046	1441205_at	1700055N04Rik	RIKEN cDNA 1700055N04 gene	19		AW060340	73458	19 A	Mm.34137	8889548, 10349636, 11042159, 11076861, 11217851, 12466851, 12477932, 15226823, 16141072, 16141073	GO:0006081: aldehyde metabolic process, GO:0008152: metabolic process, GO:0008152: metabolic process, GO:0004030: aldehyde dehydrogenase [NAD(P)+] activity, GO:0016491: oxidoreductase activity, GO:0016491: oxidoreductase activity
1445923_at	2.58894	2.57834	2.56409	2.58931	2.56541	2.58523	2.56127	2.58525	1445923_at	-0.00587674	2.57723	0.645722	-0.480659	0.137251	-7.40694	1445923_at	1700055N04Rik	RIKEN cDNA 1700055N04 gene	19		BG070497	73458	19 A	Mm.34137	8889548, 10349636, 11042159, 11076861, 11217851, 12466851, 12477932, 15226823, 16141072, 16141073	GO:0006081: aldehyde metabolic process, GO:0008152: metabolic process, GO:0008152: metabolic process, GO:0004030: aldehyde dehydrogenase [NAD(P)+] activity, GO:0016491: oxidoreductase activity, GO:0016491: oxidoreductase activity
1429677_at	2.98561	2.96523	2.94937	3.1151	2.94992	2.97212	2.7639	2.96934	1429677_at	-0.0900086	2.95882	0.175165	-1.51211	0.0758784	-6.4099	1429677_at	1700056E22Rik	RIKEN cDNA 1700056E22 gene	1		AK006811	73363	1 H5	Mm.50115	10349636, 11042159, 11076861, 11217851, 12466851, 16141072, 16141073
1432356_at	6.1817	5.98489	6.28309	6.16064	6.33095	6.15797	6.10481	6.15685	1432356_at	0.0350663	6.17011	0.653205	0.469613	0.138034	-7.41274	1432356_at	1700056N10Rik	RIKEN cDNA 1700056N10 gene	16		AK006816	73392			10349636, 11042159, 11076861, 11217851, 12466851, 16141072, 16141073
1453340_at	2.91969	2.86332	2.82167	2.91077	2.82962	2.8735	2.80389	2.87112	1453340_at	-0.0343326	2.8617	0.260783	-1.22562	0.0921423	-6.76096	1453340_at	1700057D03Rik	RIKEN cDNA 1700057D03 gene	2		AV046434	73441		Mm.399166	10349636, 11042159, 11076861, 11217851, 12466851, 16141072, 16141073
1457453_at	2.7246	2.6548	2.69696	2.74758	2.67581	2.71871	2.66112	2.72087	1457453_at	-0.0118562	2.70006	0.651794	-0.471691	0.137884	-7.41166	1457453_at	1700057G04Rik	RIKEN cDNA 1700057G04 gene	9	92113147	AV265414	78459	9 E3.3	Mm.179195	10349636, 11042159, 11076861, 11217851, 12466851, 16141072, 16141073
1445737_at	2.14127	2.1119	2.10659	2.1212	2.10461	2.11854	2.0958	2.12076	1445737_at	-0.0103106	2.11508	0.448643	-0.803513	0.118415	-7.18427	1445737_at	1700057H21Rik	RIKEN cDNA 1700057H21 gene	2		BG070503	73375		Mm.396227	10349636, 11042159, 11076861, 11217851, 12466851, 16141072, 16141073
1430072_at	2.92375	2.88825	2.88208	2.90501	2.82947	2.89685	2.86743	2.89801	1430072_at	-0.0268342	2.88636	0.215745	-1.36374	0.0844566	-6.59695	1430072_at	1700057K13Rik	RIKEN cDNA 1700057K13 gene	1	-158935824	AK006825	73435	1 G3	Mm.116705	10349636, 11042159, 11076861, 11217851, 12466851, 12477932, 16141072, 16141073	GO:0015630: microtubule cytoskeleton
1430243_at	2.29463	2.26047	2.24873	2.26734	2.2444	2.26418	2.23708	2.26658	1430243_at	-0.0147326	2.26043	0.346572	-1.01054	0.104601	-6.99298	1430243_at	1700058C01Rik	RIKEN cDNA 1700058C01 gene	12	-85975916	BB793592	73422	12 D2	Mm.311944	10349636, 11042159, 11076861, 11217851, 12466851, 12477932, 15618518, 16141072, 16141073	GO:0007275: multicellular organismal development, GO:0045449: regulation of transcription, GO:0005634: nucleus, GO:0003677: DNA binding, GO:0030528: transcription regulator activity
1442210_at	2.61334	2.59764	2.5733	2.61392	2.58164	2.60793	2.5725	2.60665	1442210_at	-0.00737373	2.59586	0.643592	-0.483814	0.137008	-7.40526	1442210_at	1700058C01Rik	RIKEN cDNA 1700058C01 gene	12	-85975916	AV273577	73422	12 D2	Mm.311944	10349636, 11042159, 11076861, 11217851, 12466851, 12477932, 15618518, 16141072, 16141073	GO:0007275: multicellular organismal development, GO:0045449: regulation of transcription, GO:0005634: nucleus, GO:0003677: DNA binding, GO:0030528: transcription regulator activity
1432308_at	2.1454	2.13349	2.10299	2.16494	2.11475	2.13679	2.10682	2.13873	1432308_at	-0.0124298	2.13049	0.486673	-0.735083	0.122854	-7.23962	1432308_at	1700058C13Rik	RIKEN cDNA 1700058C13 gene	2	153821787	AK006829	73388	2 H2	Mm.71904	10349636, 11042159, 11076861, 11217851, 12466851, 12477932, 16141072, 16141073	GO:0008289: lipid binding
1453449_at	2.45942	2.44638	2.43903	2.46086	2.43207	2.45233	2.41917	2.45492	1453449_at	-0.0118009	2.44552	0.397207	-0.902887	0.111729	-7.09674	1453449_at	1700058G18Rik	RIKEN cDNA 1700058G18 gene	10		AK006831	67342	10 D2	Mm.245800	10349636, 11042159, 11076861, 11217851, 12466851, 16141072, 16141073
1430499_at	2.69174	2.67806	2.66472	2.68519	2.64185	2.68328	2.65381	2.68383	1430499_at	-0.0142359	2.67281	0.360079	-0.980705	0.106482	-7.02263	1430499_at	1700058M13Rik	RIKEN cDNA 1700058M13 gene	13		AK006834	73423	13 B1	Mm.396228	10349636, 11042159, 11076861, 11217851, 12466851, 16141072, 16141073
1426768_at	6.04128	6.24532	6.22263	6.10326	6.41034	6.34168	6.69445	6.27794	1426768_at	0.277979	6.29211	0.0253653	2.84678	0.0196852	-4.48495	1426768_at	1700060H10Rik	RIKEN cDNA 1700060H10 gene	10	55795331	AK006842	73390	10 B3	Mm.181475	10349636, 11042159, 11076861, 11217851, 12466851, 12477932, 16141072, 16141073	GO:0005634: nucleus
1453476_at	2.65964	2.62454	2.60934	2.6488	2.5954	2.633	2.57804	2.6331	1453476_at	-0.0256979	2.62273	0.221263	-1.34553	0.0856268	-6.61917	1453476_at	1700060J05Rik	RIKEN cDNA 1700060J05 gene	4		AK006843	73391		Mm.270088	10349636, 11042159, 11076861, 11217851, 12466851, 16141072, 16141073
1459796_at	2.76165	2.71821	2.69879	2.75602	2.68675	2.72891	2.67027	2.72813	1459796_at	-0.0301519	2.71859	0.209994	-1.38316	0.0834131	-6.57308	1459796_at	1700061E18Rik	RIKEN cDNA 1700061E18 gene	13		AV204968	76991		Mm.261471	10349636, 11042159, 11076861, 11217851, 12466851, 16141072, 16141073
1444605_at	3.06826	3.03863	3.01957	3.07756	3.01426	3.04325	2.97104	3.04396	1444605_at	-0.0328764	3.03457	0.184703	-1.47464	0.0781224	-6.4581	1444605_at	1700061F12Rik	RIKEN cDNA 1700061F12 gene	2		AI550758	73438		Mm.23558	10349636, 11042159, 11076861, 11217851, 12466851, 16141072, 16141073
1437435_at	2.34263	2.33061	2.32507	2.3469	2.30717	2.33633	2.29761	2.33927	1437435_at	-0.0162085	2.3282	0.291131	-1.14366	0.0964529	-6.85298	1437435_at	1700061G19Rik	RIKEN cDNA 1700061G19 gene	17	56560756	AV043151	78625	17 D	Mm.160106	10349636, 11042159, 11076861, 11217851, 12466851, 12477932, 16141072, 16141073	GO:0008152: metabolic process, GO:0003824: catalytic activity
1430846_at	2.3562	2.33335	2.32994	2.34314	2.32785	2.34055	2.32205	2.33947	1430846_at	-0.0081783	2.33657	0.49886	-0.713919	0.124044	-7.2559	1430846_at	1700061G19Rik	RIKEN cDNA 1700061G19 gene	17	56560756	AK018867	78625	17 D	Mm.160106	10349636, 11042159, 11076861, 11217851, 12466851, 12477932, 16141072, 16141073	GO:0008152: metabolic process, GO:0003824: catalytic activity
1430405_at	2.52221	2.51669	2.51016	2.52148	2.50832	2.52017	2.49468	2.52113	1430405_at	-0.00656331	2.51436	0.573591	-0.590832	0.13096	-7.34223	1430405_at	1700061I17Rik	RIKEN cDNA 1700061I17 gene	3		AK006854	433646	3 G1	Mm.158997	10349636, 11042159, 11076861, 11217851, 12466851, 16141072, 16141073
1454202_a_at	3.53708	3.4601	3.37776	3.54601	3.34508	3.44653	3.29732	3.44206	1454202_a_at	-0.097488	3.43149	0.0994057	-1.90476	0.0534341	-5.87421	1454202_a_at	1700061J05Rik	RIKEN cDNA 1700061J05 gene	15		AK006856	73376	15 E2	Mm.73222	10349636, 11042159, 11076861, 11217851, 12466851, 12477932, 16141072, 16141073
1454203_at	2.05407	2.04601	2.03188	2.05303	2.03299	2.05131	2.02214	2.05242	1454203_at	-0.00653153	2.04298	0.614579	-0.527356	0.134332	-7.38101	1454203_at	1700061J05Rik	RIKEN cDNA 1700061J05 gene	15		AK006856	73376	15 E2	Mm.73222	10349636, 11042159, 11076861, 11217851, 12466851, 12477932, 16141072, 16141073
1441773_at	6.37483	5.84344	5.82943	5.92024	5.8281	5.85127	5.76952	5.68387	1441773_at	-0.208796	5.88759	0.142708	-1.6555	0.0674219	-6.22018	1441773_at	1700061N14Rik	RIKEN cDNA 1700061N14 gene	8		AV207074	73432		Mm.297069, Mm.398269	10349636, 11042159, 11076861, 11217851, 12466851, 16141072, 16141073
1459809_x_at	3.84434	3.6641	3.61911	3.80054	3.61818	3.66928	3.45556	3.66799	1459809_x_at	-0.129266	3.66739	0.10652	-1.85736	0.0560791	-5.94131	1459809_x_at	1700063D05Rik	RIKEN cDNA 1700063D05 gene	9		AV259946	78500		Mm.275715	10349636, 11042159, 11076861, 11217851, 12466851, 12477932, 16141072, 16141073
1457421_at	2.95692	2.92813	2.9139	2.93816	2.9161	2.93612	2.88095	2.93558	1457421_at	-0.0170922	2.92573	0.35828	-0.984629	0.106217	-7.01877	1457421_at	1700063D05Rik	RIKEN cDNA 1700063D05 gene	9		AW491934	78500		Mm.275715	10349636, 11042159, 11076861, 11217851, 12466851, 12477932, 16141072, 16141073
1431245_at	2.43261	2.41349	2.39612	2.46634	2.39228	2.42123	2.37893	2.42026	1431245_at	-0.0239642	2.41516	0.25816	-1.23307	0.0917995	-6.75239	1431245_at	1700063H04Rik	RIKEN cDNA 1700063H04 gene	6		BG100370	74269	6 F1	Mm.81022	10349636, 11042159, 11076861, 11217851, 12466851, 16141072, 16141073
1441875_at	2.39167	2.36043	2.33908	2.38339	2.33978	2.36951	2.3129	2.36793	1441875_at	-0.0211112	2.35809	0.305683	-1.10686	0.0985977	-6.8929	1441875_at	1700063J08Rik	RIKEN cDNA 1700063J08 gene	17		AV046780	73450		Mm.435	10349636, 11042159, 11076861, 11217851, 12466851, 16141072, 16141073
1432422_at	2.96398	2.952	2.94606	2.96038	2.94438	2.95735	2.92964	2.95924	1432422_at	-0.00795222	2.95163	0.521459	-0.675548	0.126416	-7.28435	1432422_at	1700063K16Rik	RIKEN cDNA 1700063K16 gene	16		AK006873	76610	16 C3.1	Mm.380984	10349636, 11042159, 11076861, 11217851, 12466851, 16141072, 16141073
1442687_at	3.75017	3.77699	3.65952	3.68956	3.65331	3.68794	3.63979	3.68888	1442687_at	-0.0515824	3.69327	0.122001	-1.76401	0.0611305	-6.07177	1442687_at	1700064N11Rik	RIKEN cDNA 1700064N11 gene	5		AW495408	78458		Mm.401549	10349636, 11042159, 11076861, 11217851, 12466851, 16141072, 16141073
1453667_at	2.7982	2.77603	2.74826	3.15534	2.76259	2.78419	2.73254	2.78451	1453667_at	-0.103499	2.81771	0.292906	-1.13909	0.0967114	-6.85799	1453667_at	1700065D16Rik	RIKEN cDNA 1700065D16 gene	9	-95664901	AK006889	73410	9 E3.3	Mm.212462	10349636, 11042159, 11076861, 11217851, 12466851, 12477932, 16141072, 16141073
1440839_x_at	2.13818	2.12485	2.1128	2.13726	2.11392	2.13394	2.0625	2.13579	1440839_x_at	-0.016733	2.1199	0.413644	-0.870167	0.113942	-7.12647	1440839_x_at	1700065I16Rik	RIKEN cDNA 1700065I16 gene	15		AV047075	78462		Mm.82775	10349636, 11042159, 11076861, 11217851, 12466851, 16141072, 16141073
1420574_at	3.59589	4.04339	4.02449	3.63754	3.53868	3.58856	3.42408	3.52197	1420574_at	-0.307005	3.67183	0.0358657	-2.60424	0.0255792	-4.84625	1420574_at	1700065I17Rik	RIKEN cDNA 1700065I17 gene	18	56713716	NM_026099	67343	18 D2	Mm.87057	10349636, 11042159, 11076861, 11217851, 12466851, 12477932, 16141072, 16141073
1459759_s_at	1.91472	1.90566	1.89862	1.91241	1.89873	1.90767	1.89122	1.90673	1459759_s_at	-0.00676524	1.90447	0.535504	-0.652232	0.127661	-7.30096	1459759_s_at	1700065I17Rik	RIKEN cDNA 1700065I17 gene	18	56713716	AV047076	67343	18 D2	Mm.87057	10349636, 11042159, 11076861, 11217851, 12466851, 12477932, 16141072, 16141073
1453959_at	2.64247	2.63272	2.62402	2.63969	2.62221	2.63821	2.58149	2.63915	1453959_at	-0.0144623	2.62749	0.397909	-0.901469	0.111828	-7.09804	1453959_at	1700065O13Rik	RIKEN cDNA 1700065O13 gene	17	-32755281	AK006897	73451	17 B1	Mm.129453	8889548, 10349636, 11042159, 11076861, 11217851, 12466851, 12477932, 16141072, 16141073	GO:0006355: regulation of transcription, DNA-dependent, GO:0005622: intracellular, GO:0005634: nucleus, GO:0003676: nucleic acid binding, GO:0008270: zinc ion binding, GO:0046872: metal ion binding
1434675_at	7.63249	7.01475	7.69187	7.29852	8.60753	8.66305	8.76463	8.81388	1434675_at	1.30286	8.06084	7.1841e-05	8.4587	0.000279039	1.92085	1434675_at	1700065O13Rik	RIKEN cDNA 1700065O13 gene	17	-32755281	BB442939	73451	17 B1	Mm.129453	8889548, 10349636, 11042159, 11076861, 11217851, 12466851, 12477932, 16141072, 16141073	GO:0006355: regulation of transcription, DNA-dependent, GO:0005622: intracellular, GO:0005634: nucleus, GO:0003676: nucleic acid binding, GO:0008270: zinc ion binding, GO:0046872: metal ion binding
1430488_at	2.21168	2.53372	2.18263	2.20603	2.1638	2.20481	2.17153	2.20661	1430488_at	-0.0968317	2.2351	0.263299	-1.21853	0.0925509	-6.76909	1430488_at	1700066B19Rik	RIKEN cDNA 1700066B19 gene	18	35852962	AK006900	73449	18 B2	Mm.379225	10349636, 11042159, 11076861, 11217851, 12466851, 16141072, 16141073
1432564_at	2.65534	2.63258	2.61681	2.66385	2.61421	2.63889	2.60092	2.64051	1432564_at	-0.018513	2.63289	0.294032	-1.13621	0.0968348	-6.86114	1432564_at	1700066C05Rik	RIKEN cDNA 1700066C05 gene	16		AK018881	78654	16 C3.3	Mm.434338	10349636, 11042159, 11076861, 11217851, 12466851, 16141072, 16141073
1439525_at	2.37923	2.37229	2.35935	2.44823	2.35787	2.36932	2.34364	2.37243	1439525_at	-0.0289603	2.3753	0.223152	-1.33939	0.0859819	-6.62662	1439525_at	1700066D14Rik	RIKEN cDNA 1700066D14 gene	10		BE456721	67925		Mm.392402	10349636, 11042159, 11076861, 11217851, 12466851, 16141072, 16141073
1444567_at	2.22821	2.32837	2.20433	2.22547	2.2053	2.22288	2.20053	2.21813	1444567_at	-0.0348864	2.22915	0.253315	-1.24702	0.0911049	-6.73626	1444567_at	1700066J03Rik	RIKEN cDNA 1700066J03 gene	13		BB633562	67339		Mm.121929, Mm.372249	10349636, 11042159, 11076861, 11217851, 12466851, 16141072, 16141073
1436150_at	2.5196	2.50906	2.50686	2.53216	2.50592	2.51436	2.50273	2.51448	1436150_at	-0.00754779	2.51315	0.513862	-0.688327	0.125587	-7.27502	1436150_at	1700066J24Rik	RIKEN cDNA 1700066J24 gene	4		BB391675	76992	4 A5	Mm.45614	10349636, 11042159, 11076861, 11217851, 12466851, 16141072, 16141073
1432514_at	2.05574	2.04599	2.03801	2.05026	2.03399	2.04978	2.03142	2.0524	1432514_at	-0.00559698	2.0447	0.626096	-0.509944	0.13534	-7.39094	1432514_at	1700066J24Rik	RIKEN cDNA 1700066J24 gene	4		AK006904	76992	4 A5	Mm.45614	10349636, 11042159, 11076861, 11217851, 12466851, 16141072, 16141073
1431183_at	3.40489	3.45725	3.3921	3.44519	4.24151	4.11124	3.42236	3.98864	1431183_at	0.516081	3.6829	0.0192929	3.04167	0.0160127	-4.19649	1431183_at	1700066M21Rik	RIKEN cDNA 1700066M21 gene	1		AA109251	73467	1 C1	Mm.263673	10349636, 11042159, 11076861, 11217851, 12466851, 16141072, 16141073
1431616_at	2.89358	2.85309	2.83127	2.88583	2.84901	2.86385	2.83537	2.86172	1431616_at	-0.0134569	2.85922	0.466916	-0.770159	0.12062	-7.21177	1431616_at	1700067C01Rik	RIKEN cDNA 1700067C01 gene	7	-29405978	AK006911	76718	7 B1	Mm.69030	10349636, 11042159, 11076861, 11217851, 12466851, 12477932, 16141072, 16141073
1454124_at	2.02599	2.01431	2.00207	2.0218	1.99974	2.01862	1.99491	2.02026	1454124_at	-0.00765967	2.01221	0.543765	-0.638695	0.128405	-7.31037	1454124_at	1700067K01Rik	RIKEN cDNA 1700067K01 gene	8	86891625	AK006917	73453	8 C3	Mm.75101, Mm.390106	10349636, 11042159, 11076861, 11217851, 12466851, 16141072, 16141073
1420724_at	1.8944	1.88642	1.87437	1.89308	1.87637	1.89135	1.86615	1.89252	1420724_at	-0.0054697	1.88433	0.654154	-0.468216	0.138138	-7.41347	1420724_at	1700067P10Rik	RIKEN cDNA 1700067P10 gene	17	47552835	NM_026625	68224	17 C	Mm.138490	10349636, 11042159, 11076861, 11217851, 12466851, 12477932, 16141072, 16141073
1432553_at	2.14884	2.13406	2.12971	2.14443	2.12253	2.14202	2.12319	2.14325	1432553_at	-0.00650922	2.136	0.584781	-0.573254	0.131858	-7.35337	1432553_at	1700069L16Rik	RIKEN cDNA 1700069L16 gene	5		AK006923	73476	5 F	Mm.159016	10349636, 11042159, 11076861, 11217851, 12466851, 16141072, 16141073
1439967_at	2.98822	2.79911	2.81202	2.99147	2.80627	2.81331	2.61077	2.75655	1439967_at	-0.15098	2.82221	0.0600305	-2.24957	0.0375157	-5.37348	1439967_at	1700071A11Rik	RIKEN cDNA 1700071A11 gene	9		AW457219	76611	9 B	Mm.358776	10349636, 11042159, 11076861, 11217851, 12466851, 16141072, 16141073
1442779_at	2.31794	2.30459	2.29366	2.31309	2.2927	2.311	2.28179	2.31196	1442779_at	-0.00795813	2.30334	0.543587	-0.638986	0.128391	-7.31017	1442779_at	1700071K01Rik	RIKEN cDNA 1700071K01 gene	11	-81388696	AI448406	237880	11 B5	Mm.435528	10349636, 11042159, 11076861, 11217851, 12466851, 16141072, 16141073	GO:0006259: DNA metabolic process, GO:0004872: receptor activity
1449985_at	2.49035	2.46218	2.4509	2.48148	2.4272	2.46838	2.40563	2.46417	1449985_at	-0.0298816	2.45629	0.156416	-1.59158	0.0711313	-6.30573	1449985_at	1700072E05Rik	RIKEN cDNA 1700072E05 gene	X	82296917	NM_028554	73495	X C1	Mm.159020	10349636, 11042159, 11076861, 11217851, 12466851, 16141072, 16141073	GO:0016021: integral to membrane
1432126_at	2.30099	2.28118	2.26747	2.2904	2.2775	2.28906	2.25892	2.28937	1432126_at	-0.00629866	2.28186	0.646081	-0.480127	0.137286	-7.40722	1432126_at	1700072H12Rik	RIKEN cDNA 1700072H12 gene	11		AK006938	73493		Mm.159019	10349636, 11042159, 11076861, 11217851, 12466851, 16141072, 16141073
1420257_at	2.85268	2.78258	2.74661	2.80563	2.75765	2.79587	2.71318	2.79224	1420257_at	-0.0321353	2.7808	0.304517	-1.10975	0.0984559	-6.8898	1420257_at	1700073E17Rik	RIKEN cDNA 1700073E17 gene	6	145344784	AV258486	381827	6 G3	Mm.179075	10349636, 11042159, 11076861, 11217851, 12466851, 12477932, 16141072, 16141073, 16862160	GO:0006412: translation, GO:0005622: intracellular, GO:0005840: ribosome, GO:0003735: structural constituent of ribosome
[truncated: 44,036 more rows]

## Sheet: Key
Column	Value	Comment
A	probe ID	Affymetrix-specific
B-E	expression, GFP– samples 1-4	values from GFP– cells (replicates)
F-I	expression, GFP+ samples 1-4	values from GFP+ cells (replicates)
J	probe ID	Affymetrix-specific
K	log2FC	expression difference between GFP+ & GFP– cells
L	AveExp	average expression all samples
M	unadjusted p-value
N	t-statistic
O	adjusted p-value
[truncated: 13 more rows]
