# Supplementary material for: Cell-Type-Specific Gene Expression in Developing Mouse Neocortex: Intermediate Progenitors Implicated in Axon Development
Source: Front Mol Neurosci. 2021 Jul 12;14:686034. doi: 10.3389/fnmol.2021.686034 (PMC8313239; doi:10.3389/fnmol.2021.686034)
Supplement: Supplementary file 7 [file Table_2.XLSX]

## Sheet: cross 2016
NCBI	Name	AKA, N.B.	CLUSTERs (K.08)	Ayoub et al. 2011	Telley et al 2016 gene type	Subplate E15 (H-S et al 2013)	NSC	Ident	Molyneaux 2015 ID/cluster	Fate	Cameron 2012	Notch	Prolif	R-C	McKee RBP	Gray TF	P6	T2	T1	Td	Molec	Cell	Func	Categ	PMID	Expression	ISH db	Tbr2: GFP+ e14.5 log2FC (top 300 bold)	Tbr2: GFP+ e14.5 AveExp	Tbr2: GFP+ e14.5 p =	P6-pm	Sans	Sun	Cout	Patt	Pax6-/- (Sey/Sey) e15.5 log2FC (top 100 bold)	Pax6-/- (Sey/Sey) e15.5 AvExp	Pax6-/- (Sey/Sey) e15.5 p=	Insm1-/- log2FC (top 100 bold)	Insm1 -/- AvExp	Insm1 -/- p=	T2-pm	T2 tgt	Tbr2fl/fl (Nes11-Cre) e14.5 log2FC (top 100 bold)	Tbr2fl/fl (Nes11-Cre) e14.5 AvExp	Tbr2fl/fl (Nes11-Cre) e14.5 p =	T1-pm	T1 tgt	Tbr1-/- e14.5 log2FC
75951	4930578M01Rik		clusters	zone	Telley	H-S et a	NSC	ident	ID/cl	fate	Cam	Notch	Pr	R-C	RBP	TF	P6	T2	T1	Td	lncRNA	cell	func	epigen		n.a.	n.a.	4.59496	6.47823	4.81263e-06	P-pm	P tgt	P-Su	P Co	P Pa	n.a.						T2-pm	T2 tg	n.a.			T1-pm	T1 tgt
140919	Slc17a6	VGluT2	III+	VZ∩SVZ-IZ	Neu	H-S et a	NSC	IP-b	ID/cl	fate	N-iz	Notch	Pr	R-C	RBP	TF	P6	T2	T1	Td	transp	Glu vscl	connectivity	Glu vesicles	23136427, 15229646	SVZ>IZ	GP	4.0566	8.26026	8.37351e-06	P-pm	P tgt	P-Su	P Co	Pa-1i	-0.832519	7.73313	0.000517367	-0.112375	4.76443	0.301443	T2-pm	B-2i1du	-0.135427	8.75902	0.183876	T1-pm	T1 tgt	-0.815997
24001	Tiam2	STEF, BC079600	clusters	SVZ-IZ∩CP	Neu	H-S et a	NSC	PN-iz	Sub/7	fate	N-cp	Notch	Pr	R-C	RBP	TF	P6	T2	T1	Td	GEF-Rac	SigRac	FocAdh	MigRad	20224579, 30817801	cp,iz	GP	3.93872	6.87378	0.000735827	P-pm	B-S1	P-Su	P Co	P Pa	0.172416	9.99617	0.069539	-0.64845	5.55215	0.000494976	T2-pm	B-3i	-0.433215	9.23781	0.0855162	T1-pm	B-2i	-2.5383
24018	Rngtt	HCE1	clusters	zone	Telley	H-S et a	NSC	ident	ID/cl	fate	Cam	Notch	Pr	R-C	RBP	TF	P6	T2	T1	Td	DUSPat	cell	atDUSP	categ		n.d.	GP	3.46549	5.48395	2.30233e-05	P-pm	P tgt	P-Su	P Co	P Pa	-0.0741928	8.18218	0.579301	-0.0270988	4.70464	0.719632	T2-pm	B-1i3dd	0.0920052	8.27922	0.281045	T1-pm	B-1i2dd	-0.389273
71951	Gpc2	cerebroglycan; glypican 2	clusters	SVZ-IZ∩CP	Neu	H-S et a	NSC	N-svz	ID/cl	fate	Cam	Notch	Pr	R-C	RBP	TF	P6	T2	T1	Td	ECM-HSPG	cell	func	categ		cp, svz, iz, vz	GP	3.44715	8.11135	0.000413452	P-pm	P tgt	P-Su	P Co	P Pa	n.a.			n.a.			T2-pm	T2 tg	-0.131017	8.87921	0.192441	T1-pm	T1 tgt	-0.430011
56405	Dusp14	MKP6; MAPK/ERK P-ase	clusters	VZ∩SVZ-IZ	Telley	H-S et a	NSC	IP-b	CPN/10	CPN	Cam	Notch	Pr	C-svz	RBP	TF	P6	T2	T1	Td	DUSPsa	MAPK	NritOutgr	NritOutgr	29860460, 18786515	SVZ (c>r),iz	GP	3.38148	6.63444	5.67641e-05	P-pm	P tgt	P-Su	P Co	P Pa	-0.640093	7.95979	0.0010619	-0.212429	4.83031	0.0758219	T2-pm	B-2i	-0.423544	7.76205	0.0003506	T1-pm	B-2i	0.123916
12564	Cdh8	Cdh8/11 fam; IN guidance?	clusters	SVZ-IZ	Neu	H-S et a	NSC	IP-b	Sub/16	fate	N-iz	Notch	Pr	R-svz	RBP	TF	P6	T2	T1	Td	Cdh-II	adh j	unk	Adhesion	25158904, 25914083, 30315415, 9336230, 9022055, 17392463	SVZ (r>c)	GP	3.35137	5.86864	2.01399e-06	P-pm	P tgt	Su-1s	P Co	Pa-1s	-0.902203	5.73857	9.87348e-05	-0.228637	3.98909	0.0184181	T2-pm	B-5i	-1.85039	6.95305	6.64826e-06	T1-pm	B-2i1u1dd	0.0237014
142682	Zcchc14	BDG29	clusters	zone	Telley	H-S et a	NSC	ident	ID/cl	fate	Cam	Notch	Pr	R-C	RBP	znccCoF	P6	T2	T1	Td	TFzncc	cell	func	categ		n.a.	n.a.	3.3309	5.71539	2.66718e-05	P-pm	P tgt	P-Su	P Co	P Pa				-0.205337	5.81765	0.0118788	T2-pm	T2 tg				T1-pm	B-1du
56846	Necab3	Apba2bp; XB51	clusters	CP	Telley	H-S et a	NSC	N-cp	CTh/6	CTh	N-cp	Notch	Pr	R-C	RBP	TF	P6	T2	T1	Td	CaBP-EF	cell	Golgi	categ	23850650	CP>IZ,VZ,SVZ	GP	3.31687	5.39848	0.000254733	P-pm	P tgt	P-Su	P Co	P Pa	-0.180904	6.84661	0.0576752	-0.181764	3.93734	0.146803	T2-pm	B-1i	-0.437622	6.60103	0.00239653	T1-pm	T1 tgt	-0.384144
12293	Cacna2d1	α2δ-1; Ca(v)alpha2delta1	clusters	zone	Neu	H-S et a	NSC	PN-iz	CPN/5	fate	N-cp	Notch	Pr	R-C	RBP	TF	P6	T2	T1	Td	VGCC-a2d	AxIS	Axogenesis	NrDiff	27377724	CP,IZ	GP	3.23716	6.03909	2.23783e-06	P-pm	B-S1	Su-1i	P Co	Pa-1i	0.280352	8.59499	0.0288428	-0.309653	4.6243	0.00279334	T2-pm	B-16i	0.826701	8.84862	0.000339055	T1-pm	B-2i	-1.0003
76071	Jakmip1		clusters	SVZ-IZ∩CP	Neu	H-S et a	NSC	N-cp	ID/cl	fate	N-cp	Notch	Pr	R-C	RBP	TF	P6	T2	T1	Td	molec	cell	func	categ		CP	GP	3.21313	6.6883	0.000198948	P-pm	P tgt	P-Su	P Co	P Pa	n.a.			-0.0517966	2.92782	0.670334	T2-pm	B-1i	-0.315322	6.91204	0.141205	T1-pm	B-1i	-1.19739
12554	Cdh13	T-cadherin	clusters	CP	Telley	H-S et a	NSC	PN-cp	mix/12	L5-6	N-cp	Notch	Pr	R-C	RBP	TF	P6	T2	T1	Td	Cdh-atyp	Axon	SCPN	AxGuid	25468941, 27600842, 14651920, 29446202, 18316604	CP	GP	3.19298	7.35931	9.34443e-06	P-pm	P tgt	P-Su	P Co	P Pa	-0.654811	5.21685	0.0046421	-0.0669964	3.81815	0.625798	A-T2/J3	B-6i2du	-0.569735	7.08356	0.0146081	T1-pm	B-4i3du	-1.60015
13837	Epha3	rec for Efna2, Efna5	clusters	SVZ-IZ	Neu	H-S et a	NSC	PN-iz	CPN/10	CPN	Cam	Notch	Pr	R-C	RBP	TF	P6	T2	T1	Td	AxG-R	PM	CC	Migr-Dispersion	19759535, 15892098, 22072676, 14585969	IZ>SVZ	GP	3.16138	6.11442	6.25386e-06	P-pm	P tgt	Su-1i2dd	P Co	Pa-2i	-0.896622	8.87292	0.00158904	-0.313946	6.1305	0.000728379	T2-pm	B-11i2dd	-0.647699	8.88644	0.00208326	T1-pm	B-4i1s	-2.46215
15273	Hivep2	Schnurri-2; Shn-2, mibp1; repr Nfkbia, mycn; KO has decr ctx thickness	clusters	CP	Neu	H-S et a	NSC	PN-cp	ID/cl	fate	N-cp	Notch	Pr	R-C	RBP	zc2hTF	P6	T2	T1	Td	TFzc2h	nucleus	NF-κB	NrDiff	29233179, 23389689	CP	AI	3.14465	6.02641	7.66058e-06	P-pm	P tgt	P-Su	P Co	Pa-1i	-0.950535	8.89453	0.000172537	-0.212858	3.06676	0.235403	T2-pm	B-4i1dd	-0.279225	7.39797	0.495364	T1-pm	B-1i3dd	-2.10139
21367	Cntn2	TAG-1 (Sema3a rc)	clusters	SVZ-IZ∩CP	Neu	H-S et a	NSC	PN-iz	CPN/10	CPN	N-cp	Notch	Pr	R-C	RBP	TF	P6	T2	T1	Td	CAM	cell	AxFas	categ	22836270, 31749685, 24559674, 11178983	CP>IZ	GP	3.12261	8.01896	7.44488e-05	P-pm	P tgt	P-Su	P Co	P Pa	-0.391114	8.16471	0.138997	-0.645339	6.45965	0.000141467	T2-pm	B-1u	-0.434103	9.85251	0.0491793	T1-pm	B-1i	-0.940094
99440	BB045044	unknown	clusters	zone	Telley	H-S et a	NSC	ident	ID/cl	fate	Cam	Notch	Pr	R-C	RBP	TF	P6	T2	T1	Td	molec	cell	func	categ		n.a.	n.a.	3.12019	5.71054	0.000429125	P-pm	P tgt	P-Su	P Co	P Pa	n.a.						T2-pm	T2 tg				T1-pm	T1 tgt	-1.0856
277360	Prex1	BC067047, BB045044; Rac-GEF (activates Rac)	clusters	zone	Neu	H-S et a	NSC	IP-b	CTh/6	fate	Cam	Notch	Pr	R-svz	RBP	TF	P6	T2	T1	Td	GEF-Rac	cell	Migr-Rad	Migr-Rad	16243036, 15858067, 31286410, 18697831, 26621702	SVZ, IZ (r>c)	GP	3.12019	5.71054	0.000429125	P-pm	P tgt	P-Su	P Co	P Pa	n.a.			n.a.			T2-pm	B-5i2dd	-0.867727	7.34422	3.21873e-06	T1-pm	B-5i1dd	-0.849139
56705	Ranbp9	RanBPM; PlxnA ip	clusters	zone	Telley	H-S et a	NSC	IP-b	ind/19	fate	Cam	Notch	Pr	C-svz	RBP	TF	P6	T2	T1	Td	scaff	cell	AxGuid	AxGuid	16672672, 23840553	SVZ,iz>VZ (c>r)	GP	3.11733	6.44632	0.000311972	P-pm	B-S1	P-Su	P Co	Pa-1u	0.111822	8.74513	0.395717	-0.110315	5.61467	0.0578342	T2-pm	B-1du	0.0020426	8.3752	0.979855	T1-pm	B-2du	0.393037
246104	Rhbdl3	Rhbdl4; Ventrhoid (7p-TM); ER-assoc prot degrad	clusters	VZ∩SVZ-IZ	BP	H-S et a	NSC	IP-a	Sub/7	fate	Cam	Notch	Pr	R-C	RBP	TF	P6	T2	T1	Td	Protease	ER	prot degr	prot degr	22795130	VZ>SVZ	GP	3.00945	6.1053	5.43711e-08	P-pm	P tgt	P-Su	P Co	Pa-1i	0.175725	8.21593	0.102188	0.058265	5.81231	0.611035	T2-pm	B-3i	0.223852	7.71045	0.1226	T1-pm	T1 tgt	-0.253662
54216	Pcdh7	BH-protocadherin; NF-pcdh; nonclustered; homophilic trans	clusters	zone	Neu	H-S et a	NSC	IP-b	ID/cl	fate	Cam	Notch	Pr	R-C	RBP	TF	P6	T2	T1	Td	Pcdh-d1	PM	Axogenesis	Adhesion	32101743, 28751249, 18171927, 26489017	SVZ,IZ	GP	2.99944	7.15896	4.71938e-08	P-pm	B-S1	P-Su	P Co	Pa-1i	-0.213823	4.11795	0.0488508	-0.224123	3.8428	0.145094	T2-pm	B-4i1dd	0.047653	8.16985	0.652195	T1-pm	B-2i	-0.323372
104112	Acly		clusters	zone	Telley	H-S et a	NSC	ident	ID/cl	fate	Cam	Notch	Pr	C-svz	RBP	TF	P6	T2	T1	Td	molec	cell	func	categ		svz,iz>cp,vz (c>r)	GP	2.98447	7.80266	0.00174351	P-pm	B-S2	P-Su	P Co	P Pa	-0.0796071	10.9269	0.369196	-0.163248	7.89097	0.00585267	T2-pm	B-1i	0.150391	9.60096	0.113429	T1-pm	T1 tgt	0.202953
20678	Sox5	SoxD fam; A730017D01Rik	clusters	CP	Neu	H-S et a	NSC	PN-cp	mix/3	L5-6	N-cp	Notch	Pr	R-C	RBP	hmgTF	P6	T2	T1	Td	TFhmg	nucleus	Lam:5/6	Lam:5/6	18215621, 27600842	CP	GP	2.96777	8.19909	0.000253228	P-pm	P tgt	Su-3i	P Co	Pa-5i	-0.506146	9.97616	0.00266552	-0.233494	5.9242	0.0111842	A-T2/J3	B-18i	-0.506341	9.50298	0.00944933	T1-pm	B-8i	-2.1072
12121	Bicd1	bicaudal D1 (sort Trks)	clusters	zone	Telley	H-S et a	NSC	N-iz	ID/cl	fate	Cam	Notch	Pr	R-C	RBP	TF	P6	T2	T1	Td	molec	cell	func	categ		CP,IZ>>vz	GP	2.96376	7.13199	3.76374e-05	P-pm	P tgt	P-Su	P Co	P Pa	0.0878744	5.82236	0.534205	-0.0245038	2.79776	0.859862	T2-pm	B-1i	0.514073	7.4831	0.000174234	T1-pm	T1 tgt	-1.42973
21375	Tbr1		clusters	SVZ-IZ∩CP	Neu	H-S et a	NSC	PN-iz	CTh/6	CTh	N-cp	Notch	Pr	R-iz	RBP	tboxTF	P6	T2	T1	Td	TFtbox	cell	PN diff	PN diff	20615956, 27600842, 32005960, 11239428	CP>IZ	GP	2.94513	10.4984	6.87206e-06	P-pm	P tgt	P-Su	P Co	P Pa	-0.461863	7.76277	0.0444851	-0.158255	7.12636	0.0123989	A-T2/J3	B-1i	-0.778296	9.79531	3.75646e-05	T1-pm	T1 tgt	-1.4182
69863	Ttc39b	C9orf52, 1810054D07Rik, 9130422G05Rik; HDL family	clusters	zone	Telley	H-S et a	NSC	PN-cp	mix/3	fate	IP/N	Notch	Pr	R-C	RBP	TF	P6	T2	T1	Td	scaff	cell	TrfChol	unk	27383786	CP *highly specific*	Jax	2.93746	6.22851	0.000340777	P-pm	P tgt	P-Su	P Co	P Pa	0.237782	5.3336	0.0209572	-0.829737	3.92264	0.000474492	T2-pm	B-2i1du1dd	0.116549	6.26687	0.192568	T1-pm	B-1i1du	-1.84628
239510	Phf20l1	PHD finger	clusters	zone	Neu	H-S et a	NSC	ident	ID/cl	fate	Cam	Notch	Pr	R-C	RBP	zphdTF	P6	T2	T1	Td	TFzphd	cell	func	categ		cp (weak)	GP	2.92868	9.12889	7.48428e-06	P-pm	P tgt	P-Su	P Co	P Pa							T2-pm	T2 tg				T1-pm	T1 tgt
12308	Calb2	calretinin	clusters	CP	Telley	H-S et a	NSC	C-R	n.a.	fate	Cam	Notch	Pr	R-C	RBP	TF	P6	T2	T1	Td	CaBP-EF	Ca buff	excit	categ	9294225	mz	GP	2.90605	3.69833	0.000365375	P-pm	P tgt	P-Su	P Co	P Pa	0.573123	9.783	0.000308697	n.a.			T2-pm	T2 tg	0.0956376	5.29117	0.458344	T1-pm	T1 tgt	-0.418146
219135	Mtmr6	myotubularin rel pr 6	clusters	zone	Telley	H-S et a	NSC	ident	ID/cl	fate	Cam	Notch	Pr	R-C	RBP	TF	P6	T2	T1	Td	PIP P-ase	cell	PIP P-ase	categ		svz, cp	GP	2.87878	5.30154	0.000111923	P-pm	P tgt	P-Su	P Co	Pa-1i							T2-pm	B-1i				T1-pm	B-1u
15902	Id2	Idb2; inhib bHLH	clusters	SVZ-IZ∩CP	Neu	H-S et a	NSC	PN-iz	n.d./-1	fate	N-cp	Notch	Pr	R-C	RBP	bhlhTF	P6	T2	T1	Td	TFhlh	nucleus	unk	unk	10022839, 11134340, 28122577, 7908517, 8224536, 19757990, 22522171, 21679705, 31145898	cp>iz	GP	2.86734	6.66411	1.558e-05	P-pm	B-S2	Su-1u	M/H	Pa-1u1d	-0.387683	11.0492	0.025277	-0.314374	5.19072	0.0219259	T2-pm	B-1u	0.345292	9.20741	0.0342827	T1-pm	T1 tgt	0.438885
11735	Ank3	AnkG (axon IS), ank 3 epithelial; binds EB1 (Mapre1)	clusters	SVZ-IZ∩CP	Neu	H-S et a	NSC	N-cp	ind/19	fate	N-cp	Notch	Pr	R-C	RBP	TF	P6	T2	T1	Td	scaff	AxIS	AxGen	NrDiff	31451636, 22632975, 27098687	CP>>IZ	GP	2.85984	7.26976	1.59644e-06	P-pm	P tgt	Su-2i	P Co	Pa-2i	-0.28335	10.2544	0.0115443	-0.274815	4.85796	0.0675163	T2-pm	B-9i1dd	0.102225	9.21087	0.54102	T1-pm	B-5i1dd	-1.06171
272031	Plppr1	Lppr1, E130309F12Rik, NM_178756	clusters	zone	Neu	H-S et a	NSC	ident	ID/cl	fate	Cam	Notch	Pr	R-C	RBP	TF	P6	T2	T1	Td	molec	cell	func	categ		n.d.	GP	2.83823	7.06985	6.98507e-06	P-pm	P tgt	P-Su	P Co	P Pa							T2-pm	B-4i1du	0.436773	8.99274	0.000900518	T1-pm	T1 tgt
12425	Cckar	CCK-1R	clusters	zone	Telley	H-S et a	NSC	IP-b	n.a.	fate	Cam	Notch	Pr	C-svz	RBP	TF	P6	T2	T1	Td	GPCR	GPCR	Cell Migr	Cell Migr	15152034, 9927499, 25875176	SVZ (c>r)	GP	2.82107	7.85069	2.1769e-05	P-pm	P tgt	P-Su	P Co	P Pa	-0.139605	4.28578	0.267973	0.0558954	3.29023	0.506319	T2-pm	B-1s	0.394765	6.1902	0.0597183	T1-pm	T1 tgt	-0.108917
74100	Arpp21	mir128-2 in intron; cAMP-reg P-protein, 21; stress granules	clusters	CP	Neu	H-S et a	NSC	N-cp	ID/cl	fate	N-cp	Notch	Pr	R-C	RBP	TF	P6	T2	T1	Td	RBP	cyto/SGs	dend br, excit	NrDiff	24311694, 29581509	CP>>IZ	GP	2.81906	4.99228	2.40947e-05	P-pm	P tgt	Su-1i	P Co	Pa-1i	-0.804768	8.41028	8.80475e-06	0.018134	2.43896	0.797957	T2-pm	B-2i1dd	-0.177579	6.83871	0.272719	T1-pm	B-2i1dd	-2.42559
209212	Osgin2	BC010311	clusters	zone	Telley	H-S et a	NSC	ident	ID/cl	fate	Cam	Notch	Pr	R-C	RBP	TF	P6	T2	T1	Td	molec	cell	func	categ		VZ, CP, SVZ	GP	2.81418	7.83639	4.02512e-05	P-pm	P tgt	P-Su	P Co	P Pa	-0.140947	7.9501	0.133418	-0.0233343	3.70734	0.758329	T2-pm	T2 tg	-0.0313325	6.44075	0.669422	T1-pm	T1 tgt	-0.557394
229706	Slc6a17	Gly pkg w/Glu, pre- & post-syn	clusters	CP	Telley	H-S et a	NSC	PN-cp	ID/cl	fate	Cam	Notch	Pr	R-C	RBP	TF	P6	T2	T1	Td	Glu trans	vesiicles	SynFunc	categ	23672601, 25704603, 25970702	cp	GP	2.81336	6.20568	1.7514e-05	P-pm	P tgt	Su-1i	P Co	Pa-2i	-0.488285	9.18103	0.000408374	-0.125663	4.15616	0.167197	T2-pm	B-1i	-0.0409133	7.50349	0.691545	T1-pm	B-2i	-1.05612
94229	Slc4a10	NCBE (Na-driv Cl/HCO3 ex)	clusters	zone	Neu	H-S et a	NSC	ident	CTh/6	CTh	Cam	Notch	Pr	R-C	RBP	TF	P6	T2	T1	Td	Slc	PM	excitabil	excitabil	26136660, 23056253	(OB>)CP,ch.plx	GP	2.80866	6.47811	0.000118305	P-pm	P tgt	Su-1i	P Co	Pa-1i	-0.722111	7.71272	5.37776e-05	-0.0921305	2.4015	0.270036	T2-pm	B-2i	0.507859	6.30416	0.00965721	T1-pm	B-2i	0.687214
11923	Neurod4	Math3; ac by Ngn2	clusters	VZ∩SVZ-IZ	BP/Neu	H-S et a	NSC	IP-ab	n.a.	fate	IP/N	Notch	Pr	R-C	RBP	bhlhTF	P6	T2	T1	Td	TFbhlh	nucleus	NrDiff	NrDiff	11032813, 27600842	VZ,SVZ	GP	2.8026	5.94625	4.80126e-05	P-pm	P tgt	P-Su	P Co	P Pa	-0.791784	4.21502	5.3146e-05	-0.999662	2.9385	3.9846e-05	N-T2/N2	B-1dd	-0.298812	6.15889	0.142032	T1-pm	T1 tgt	0.168028
73027	2900046L07Rik		clusters	zone	Telley	H-S et a	NSC	ident	ID/cl	fate	Cam	Notch	Pr	R-C	RBP	TF	P6	T2	T1	Td	molec	cell	unk pcg	categ		n.a.	n.a.	2.77382	6.40148	0.000594327	P-pm	P tgt	P-Su	P Co	P Pa	n.a.			n.a.			T2-pm	T2 tg	n.a.			T1-pm	T1 tgt	-2.78254
18072	Nhlh2	Nscl2	clusters	zone	Neu	H-S et a	NSC	PN-svz	CTh/2	fate	Cam	Notch	Pr	C-svz	RBP	bhlhTF	P6	T2	T1	Td	TFbhlh	cell	NrDif	NrDif	18160702	svz,mz (c>r)	AI	2.76112	9.39457	3.00594e-05	P-pm	P tgt	P-Su	P Co	P Pa	n.a.			-0.171231	4.20887	0.0275245	T2-pm	B-1s3dd	0.671817	6.45549	0.000387083	T1-pm	T1 tgt	0.668641
109676	Ank2	ankyrin 2, AnkB; stabilizes presynaptic boutons	clusters	CP	Telley	H-S et a	NSC	N-cp	ID/cl	fate	Cam	Notch	Pr	R-C	RBP	TF	P6	T2	T1	Td	scaff	AxDist	AxoGen	categ	22632975	CP>>VZ	GP	2.7602	8.21248	4.34504e-05	P-pm	P tgt	Su-3i	P Co	Pa-4i	n.a.			-0.0319162	5.05878	0.666642	T2-pm	B-5i1du	0.287794	8.84869	0.0144961	T1-pm	B-4i	-0.934962
232035	Ccser1	Fam190a, C130092O11Rik, BC107398	clusters	zone	Neu	H-S et a	NSC	N-iz	ID/cl	fate	Cam	Notch	Pr	R-C	RBP	TF	P6	T2	T1	Td	molec	cell	func	categ		svz, IZ,CP	GP	2.75476	5.62244	2.29905e-05	P-pm	P tgt	P-Su	P Co	Pa-2i	n.a.			-0.00323247	3.33451	0.977109	T2-pm	B-7i1u1du	-0.284465	8.45605	0.0286187	T1-pm	B-4i1du	-0.208963
241794	Kcng1	kH2, AW536275, Kv6.1; fn w/ Kv2 (Kcnb2 in neurons)	clusters	CP	Telley	H-S et a	NSC	PN-cp	ID/cl	fate	Cam	Notch	Pr	R-C	RBP	TF	P6	T2	T1	Td	ESKC	cell	excitability	excitability	26755771	n.a.	n.a.	2.7472	4.51531	9.44843e-06	P-pm	P tgt	P-Su	P Co	P Pa	n.a.			n.a.			T2-pm	B-2dd	-0.548706	6.95684	0.00480085	T1-pm	B-2dd	-1.5862
76055	Mgea5		clusters	zone	Telley	H-S et a	NSC	ident	ID/cl	fate	Cam	Notch	Pr	R-C	RBP	TF	P6	T2	T1	Td	molec	cell	func	categ		n.d.	GP	2.71553	6.89633	2.65572e-06	P-pm	P tgt	P-Su	P Co	P Pa							T2-pm	T2 tg				T1-pm	T1 tgt
77072	6720420G18Rik		clusters	zone	Telley	H-S et a	NSC	ident	ID/cl	fate	Cam	Notch	Pr	R-C	RBP	TF	P6	T2	T1	Td	molec	cell	func	categ		n.a.	n.a.	2.70963	7.19531	8.59508e-07	P-pm	P tgt	P-Su	P Co	P Pa							T2-pm	T2 tg				T1-pm	T1 tgt
217342	Ube2o		clusters	zone	Telley	H-S et a	NSC	ident	ID/cl	fate	Cam	Notch	Pr	R-C	RBP	TF	P6	T2	T1	Td	molec	cell	func	categ		n.a.	n.a.	2.6575	5.53145	3.03468e-06	P-pm	P tgt	P-Su	P Co	P Pa							T2-pm	T2 tg				T1-pm	T1 tgt
19268	Ptprf	LAR; binds Lrfn5	clusters	VZ	Telley	H-S et a	NSC	ident	ID/cl	fate	Cam	Notch	Pr	R-C	RBP	TF	P6	T2	T1	Td	RPTP	SynPre	SynGen	categ	23835198, 29100073	vz,svz,cp	BG	2.65508	5.37226	2.37574e-05	P-pm	P tgt	P-Su	P Co	P Pa	-0.387048	9.61434	0.0236668	-0.0451015	6.22394	0.680104	T2-pm	B-3i	0.0797155	8.66723	0.315809	T1-pm	B-1i	0.269083
330908	Opcml	opioid binding	clusters	CP	Neu	H-S et a	NSC	ident	ID/cl	fate	IP/N	Notch	Pr	R-C	RBP	TF	P6	T2	T1	Td	molec	cell	func	categ		OB>CPweak	GP	2.65446	4.4614	0.000559733	P-pm	P tgt	Su-3i	P Co	Pa-4i							T2-pm	B-12i				T1-pm	B-6i1du
84036	Kcnn1	SK1, KCa2.1 (Ca-act); sAHP	clusters	zone	Neu	H-S et a	NSC	ident	ID/cl	fate	Cam	Notch	Pr	R-C	RBP	TF	P6	T2	T1	Td	CaGKC	cell	excit	categ	24920626	n.a.	n.a.	2.65351	7.07605	0.000132598	P-pm	P tgt	P-Su	P Co	P Pa	0.362461	8.00334	0.015469	-0.204071	3.45176	0.0243541	T2-pm	T2 tg	0.180885	6.42826	0.0752623	T1-pm	T1 tgt	0.265237
12387	Ctnnb1	Catnb; beta-catenin	clusters	VZ	Telley	H-S et a	NSC	ident	ID/cl	fate	Cam	Notch	Pr	R-C	RBP	TF	P6	T2	T1	Td	molec	adh.j	func	categ	20503375, 12798297	vz>svz,iz,cp	GP	2.64529	7.20683	2.38219e-05	P-pm	B-S3	P-Su	P Co	P Pa							T2-pm	T2 tg				T1-pm	T1 tgt
18028	Nfib	Nfib3; repr Ezh2 (PRC2 H3K27 methyltransferase)	clusters	CP	Telley	H-S et a	NSC	PN-iz	ID/cl	fate	Cam	Notch	Pr	R-C	RBP	ctfTF	P6	T2	T1	Td	TFctf	nucleus	CortEfferent	multi	23749646, 24553933, 32166136, 30388402, 19961580	CP>iz,svz,vz	GP	2.62781	10.7834	1.56458e-06	P-pm	P tgt	Su-3i1u	P Co	Pa-4i1u1du	-0.104021	8.59048	0.643374	-0.073869	8.54	0.551286	T2-pm	B-6i3du	-0.035374	11.9514	0.695225	T1-pm	B-1i1dd	-2.09088
238205	Lrfn5	SALM5; lig RPTPsig	clusters	CP	Telley	H-S et a	NSC	PN-cp	mix/11	fate	N-cp	Notch	Pr	R-C	RBP	TF	P6	T2	T1	Td	AdhSyn	SynPost	SynGen-ex	SynGen-ex	27225731	cp	GP	2.62087	5.10153	8.29403e-05	P-pm	P tgt	P-Su	P Co	P Pa	n.a.			-0.016064	3.15932	0.845764	T2-pm	B-2i	0.0337529	6.91162	0.829458	T1-pm	B-1u	-0.796312
12452	Ccng2	cell cycle arrest	clusters	zone	Telley	H-S et a	NSC	N-svz	ID/cl	fate	Cam	Notch	Qui	R-C	RBP	TF	P6	T2	T1	Td	cyclin-atyp	CeCy	prolif	categ	14966295	svz > cp,iz	GP	2.59929	6.84767	0.0023035	P-pm	P tgt	P-Su	P Co	P Pa	0.0910744	10.278	0.442692	-0.073858	5.84875	0.37544	T2-pm	B-1s1du	0.0702957	8.80774	0.631998	T1-pm	B-1s	-0.662865
20249	Scd1	stearoyl-CoA desat	clusters	zone	Telley	H-S et a	NSC	ident	ID/cl	fate	Cam	Notch	Pr	R-C	RBP	TF	P6	T2	T1	Td	molec	cell	func	categ		n.d.	GP	2.59743	6.42066	7.29604e-05	P-pm	P tgt	P-Su	P Co	P Pa	-0.485876	7.13645	0.000668633				T2-pm	T2 tg				T1-pm	T1 tgt	0.587407
16590	Kit	c-KIT; CD117; Wnt effector via TCF4; rec for SCF/Kitl (SP,CP,vasc)	clusters	CP	Telley	H-S et a	NSC	PN-cp	Sub/7	SCPN	N-cp	Notch	Pr	R-C	RBP	TF	P6	T2	T1	Td	RPTK	PM	MigRad	MigRad	23843227, 29079819	CP>IZ,SVZ	GP	2.5923	9.72012	5.64295e-06	P-pm	B-S4	P-Su	P Co	P Pa	-0.335851	8.38311	0.0268918	-0.430905	5.61698	1.64085e-05	T2-pm	T2 tg	-0.529648	8.45199	0.00170124	T1-pm	B-2i	-0.830736
53886	Cdkl2		clusters	zone	Telley	H-S et a	NSC	ident	ID/cl	fate	Cam	Notch	Pr	R-C	RBP	TF	P6	T2	T1	Td	molec	cell	func	categ		n.a.	n.a.	2.59206	3.93329	4.64518e-05	P-pm	P tgt	P-Su	P Co	P Pa	-0.375519	6.38893	0.038501				T2-pm	T2 tg				T1-pm	T1 tgt
268859	Rbfox1	A2bp1, NM_021477 (splicing)	clusters	SVZ-IZ∩CP	Neu	H-S et a	NSC	PN-cp	mix/12	fate	N-cp	Notch	Pr	R-cp	RRM	TF	P6	T2	T1	Td	RBPrrm	nucleus	splicing	NrDiff	27565344, 22730494, 21623373	CP (r>c)	GP	2.58395	5.81579	0.000145979	P-pm	P tgt	Su-2i	M	Pa-4i	-1.05671	10.0478	2.97959e-06	-0.244386	3.77795	0.023453	T2-pm	B-25i1dd	-0.555016	7.51117	0.0824325	T1-pm	B-8i1dd	-2.18459
20983	Syt4	synaptotagmin IV; Ca sensor	clusters	SVZ-IZ∩CP	Neu	H-S et a	NSC	PN-cp	ID/cl	fate	N-cp	Notch	Pr	R-C	RBP	TF	P6	T2	T1	Td	Ca sens	cell	SynVes	categ	20138128	cp	GP	2.57379	7.62595	1.89167e-05	P-pm	P tgt	P-Su	P Co	P Pa	-0.629414	9.35195	0.00243218	-0.0524185	5.92055	0.597331	T2-pm	B-1s	0.177513	7.74769	0.185653	T1-pm	T1 tgt	-1.7305
13176	Dcc	Igdcc2; Ntrn1 rc; cc pioneer but not neoctx callosal axons attracted to Netrin; combin w/ Unc5 makes repulsive; blocks slit-robo repulsion; dependence rec	clusters	zone	Neu	H-S et a	NSC	N-svz	CPN/10	fate	N-cp	Notch	Pr	R-C	RBP	TF	P6	T2	T1	Td	IgSF	cell	AxG-R	Ax.Guid	23302812, 24739528, 18691385, 29068161, 28250454, 23302812, 25881791	cp, svz, iz	GP	2.57221	5.91097	0.00134124	P-pm	P tgt	Su-2i	P Co	Pa-2i	0.0686807	7.9024	0.810183	-0.179776	6.51094	0.218716	T2-pm	B-13i	0.482547	10.1138	0.000169378	T1-pm	B-4i	-1.44772
19272	Ptprk	RPTPκ; de-P-ates Afadin, PARD3, p120Cat, PKP3 and PKP4; homophil adh	clusters	zone	Neu	H-S et a	NSC	IP-ab	CPN/5	fate	Cam	Notch	Pr	R-C	RBP	TF	P6	T2	T1	Td	RPTP	basal contacts	Adhesion	Adhesion	25223585, 30924770	IZ,SVZ>VZ	GP	2.55282	4.4608	0.000413816	P-pm	B-S3	Su-1i	P Co	P Pa	-0.865778	8.60637	6.75009e-06	-0.11764	4.62658	0.150616	T2-pm	B-8i2du1dd	0.119018	8.71866	0.237938	T1-pm	B-1i	0.262898
71409	Fmnl2	formin-like, binds Cdc42	clusters	zone	Neu	H-S et a	NSC	ident	ID/cl	fate	Cam	Notch	Pr	R-C	RBP	TF	P6	T2	T1	Td	CytSk	cell	Mig	categ	22608513	n.a.	n.a.	2.55218	6.40688	0.000149369	P-pm	P tgt	P-Su	P Co	Pa-3i	n.a.			-0.227708	6.54038	0.000583628	T2-pm	B-4i	-0.279878	9.36765	0.0957606	T1-pm	B-2i	-1.32893
12936	Pcdha4	Cnr1	clusters	zone	Telley	H-S et a	NSC	ident	ID/cl	fate	Cam	Notch	Pr	R-C	RBP	TF	P6	T2	T1	Td	Pcdh-a	cell	Pcdh	categ	25914083	n.d.	GP	2.54675	5.32897	0.000491589	P-pm	P tgt	P-Su	P Co	P Pa							T2-pm	T2 tg				T1-pm	T1 tgt
387524	Znrf2	Zn and ring finger 2	clusters	SVZ-IZ∩CP	Neu	H-S et a	NSC	SP	ind/19	fate	N-cp	Notch	Pr	R-C	RBP	TF	P6	T2	T1	Td	E3 lig	cell	Pre	categ	14561866	SP>CP	GP	2.53986	5.37753	2.24237e-05	P-pm	P tgt	P-Su	P Co	P Pa	-0.821131	9.65093	6.89205e-06	-0.180865	5.71592	0.0631909	T2-pm	B-2du	-0.249697	8.19918	0.124785	T1-pm	B-2du	-0.799944
66552	Sppl2a	2010106G01Rik	clusters	zone	Telley	H-S et a	NSC	ident	ID/cl	fate	Cam	Notch	Pr	R-C	RBP	TF	P6	T2	T1	Td	molec	cell	func	categ		n.d.	GP	2.52705	6.35068	3.74909e-05	P-pm	P tgt	P-Su	P Co	P Pa	-0.771305	8.44368	0.0252387	-0.0165947	5.50055	0.780976	T2-pm	T2 tg	0.0101376	8.69489	0.906084	T1-pm	T1 tgt	-1.14732
22762	Zfpm2	FOG2; recruits NuRD, GATA, COUPTF to repress genes incl Ctip2 (Bcl11b)	clusters	CP	Telley	H-S et a	NSC	PN-cp	CTh/2	CTh	N-cp	Notch	Pr	R-C	RBP	zc2hTF	P6	T2	T1	Td	TFzc2h	NuRD ip	CThPN AxG	CtH ident	18840685, 27321927, 25196150, 10892744	CP	GP	2.51477	8.21959	3.66076e-06	P-pm	P tgt	Su-1i	M/H	Pa-1i	-0.0492839	8.78342	0.713027	0.117381	3.04525	0.271384	T2-pm	B-8i	0.621388	7.01131	0.000527382	T1-pm	B-6i	-0.538547
270120	Fat3	PCP/hippo; binds Dchs1	clusters	zone	Telley	H-S et a	NSC	PN-cp	mix/4	fate	Cam	Notch	Pr	R-cp	RBP	TF	P6	T2	T1	Td	Cdh-gi	PM-FtDsFj	polarity	polarity	21903076, 17131403, 27122175	CP>>SVZ/vz	GP	2.51457	6.49745	1.23744e-05	P-pm	P tgt	Su-3i	P Co	Pa-5i	n.a.			-0.153156	3.9344	0.109812	T2-pm	B-6i	-0.786024	7.05192	2.95486e-05	T1-pm	B-4i	-2.16762
270162	Elmod1		clusters	SVZ-IZ∩CP	Neu	H-S et a	NSC	PN-cp	ID/cl	fate	N-cp	Notch	Pr	R-C	RBP	TF	P6	T2	T1	Td	scaffold	cell	func	categ		cp	GP	2.51398	8.62936	2.59306e-05	P-pm	P tgt	P-Su	P Co	P Pa	n.a.			0.080067	3.65535	0.513263	T2-pm	B-2dd	-0.0649383	7.4813	0.800752	T1-pm	B-1i	-0.999163
239408	Tmem74	HCN1 ip	clusters	zone	Telley	H-S et a	NSC	PN-iz	ID/cl	fate	N-iz	Notch	Pr	R-C	RBP	TF	P6	T2	T1	Td	molec	lysosome	autophagy	excitabil	30886335, 28412412, 18294959	svz, cp	GP	2.49989	6.2943	2.85298e-06	P-pm	P tgt	P-Su	P Co	P Pa	n.a.			-0.0686897	3.8295	0.653983	T2-pm	T2 tg	-0.248512	7.6186	0.43002	T1-pm	T1 tgt	-1.29006
72930	Ppp2r2b	Bβ2; prot P-ase 2 reg sub beta; PR55beta; SCA12; activates Drp1; pro-apop in resp to GF depriv	clusters	SVZ-IZ∩CP	Neu	H-S et a	NSC	N-vz	ID/cl	fate	N-cp	Notch	Pr	R-C	RBP	TF	P6	T2	T1	Td	S/T P-ase	mitoch	apoptosis	apop	12716901, 27748686, 26340331, 11171892	cp,svz > iz,vz	GP	2.49408	9.57965	6.77864e-06	P-pm	P tgt	Su-1i	P Co	Pa-4i	-0.787159	10.9188	6.76743e-06	-0.0670872	6.53305	0.408585	T2-pm	B-14i	-0.394435	9.14236	0.0534061	T1-pm	B-7i	-0.537961
320937	E430014L09Rik		clusters	zone	Telley	H-S et a	NSC	ident	ID/cl	fate	Cam	Notch	Pr	R-C	RBP	TF	P6	T2	T1	Td	molec	cell	func	categ		n.a.	n.a.	2.48183	5.25575	4.914e-05	P-pm	P tgt	P-Su	P Co	P Pa							T2-pm	T2 tg				T1-pm	T1 tgt
232566	Amn1	C730024G19Rik	clusters	zone	Telley	H-S et a	NSC	ident	ID/cl	fate	Cam	Notch	Pr	R-C	RBP	TF	P6	T2	T1	Td	molec	cell	func	categ		n.a.	n.a.	2.48154	5.26194	2.22207e-06	P-pm	P tgt	P-Su	P Co	P Pa							T2-pm	T2 tg				T1-pm	T1 tgt	-1.07542
18164	Nptx1	Np1; cluster AMPA fr ECM; reduces Nodal, BMP signaling	clusters	zone	Neu	H-S et a	NSC	IP-b	CTh/9	fate	N-iz	Notch	Pr	C-svz	RBP	TF	P6	T2	T1	Td	ECM	ECM	GluR-A	NrDiff	29024665, 24529709, 18840757	svz>iz	BG	2.46906	6.63017	1.84292e-05	P-pm	P tgt	P-Su	P Co	P Pa	-0.442022	6.90038	0.00204205	-0.270884	3.56129	0.0026483	T2-pm	T2 tg	0.0227838	6.13036	0.891449	T1-pm	T1 tgt	1.35259
12696	Cirbp	cold-ind;alt pA	clusters	zone	Neu	H-S et a	NSC	N-svz	ind/8	fate	Cam	Notch	Qui	R-C	RRM	TF	P6	T2	T1	Td	RBPrrm	cell	CeCy	categ	23792593	CP, SVZ	GP	2.45407	7.07886	0.000427912	P-pm	P tgt	P-Su	P Co	P Pa	-0.340895	9.50985	0.0455064	0.0392739	5.96545	0.837777	T2-pm	T2 tg	-0.201242	8.26067	0.0388803	T1-pm	T1 tgt	-0.103852
98221	Eif3m	Ga17	clusters	zone	Telley	H-S et a	NSC	ident	ID/cl	fate	Cam	Notch	Pr	R-C	RBP	TF	P6	T2	T1	Td	molec	cell	func	categ		cp>iz,svz,vz	GP	2.45369	6.43571	1.87556e-06	P-pm	P tgt	P-Su	P Co	Pa-1du	-0.0495487	9.82994	0.584217				T2-pm	B-1i				T1-pm	T1 tgt
17933	Myt1l	NZF-1 (interac LSD1)	clusters	SVZ-IZ∩CP	Neu	H-S et a	NSC	N-svz	CPN/15	fate	N-iz	Notch	Pr	R-C	RBP	zc2hTF	P6	T2	T1	Td	TFzc2h	nucleus	NrDiff	NrDiff	21540077, 27600842	svz,iz	AI	2.45015	7.9471	5.3213e-05	P-pm	P tgt	Su-2i	P Co	Pa-4i	-0.661917	9.32726	0.0186644	-0.124915	3.83289	0.285602	A-T2/J3	B-15i1s1u1du	-0.0400265	8.8766	0.864578	T1-pm	B-7i	-1.65771
76499	Clasp2		clusters	CP	Neu	H-S et a	NSC	N-cp	ID/cl	fate	Cam	Notch	Pr	R-C	RBP	TF	P6	T2	T1	Td	molec	cell	func	categ		cp (weak)	GP	2.44369	7.87885	0.000115273	P-pm	P tgt	P-Su	P Co	P Pa	0.100927	3.73844	0.345923	-0.164984	5.95039	0.0141689	T2-pm	B-1i	0.0234219	8.96035	0.832819	T1-pm	B-1i	-0.646591
208715	Hmgcs1	HMG-CoA synth	clusters	zone	Telley	H-S et a	NSC	ident	ID/cl	fate	Cam	Notch	Pr	R-C	RBP	TF	P6	T2	T1	Td	molec	cell	func	categ		VZ,SVZ,SP	GP	2.4416	9.16426	3.32994e-07	P-pm	P tgt	P-Su	P Co	P Pa	-0.393441	11.753	0.00158257				T2-pm	T2 tg				T1-pm	T1 tgt
13131	Dab1	disabled-1; degr by Dull5	I+	CP	Telley	H-S et a	NSC	ident	ind/19	fate	Cam	Notch	Pr	R-C	RBP	TF	P6	T2	T1	Td	adap	cyto&nuc	MigRad	CeMigr	26209842, 17974915	CP>VZ	GP	2.44159	8.5099	8.62015e-06	P-pm	P tgt	Su-5i	P Co	Pa-8i	-0.94902	9.47058	2.29028e-05	0.144431	4.33979	0.121277	T2-pm	B-15i2du	-0.211695	9.25071	0.0604106	T1-pm	B-7i2du	-1.35122
69227	Selt	NM_001040396, 2810407C02Rik	clusters	zone	Telley	H-S et a	NSC	ident	ID/cl	fate	Cam	Notch	Pr	R-C	RBP	TF	P6	T2	T1	Td	molec	cell	func	categ		n.a.	n.a.	2.42933	7.65023	0.000192919	P-pm	P tgt	P-Su	P Co	P Pa				0.171254	7.43246	0.0102302	T2-pm	T2 tg				T1-pm	T1 tgt
18125	Nos1	n-Nos, 2310005C01Rik; nitrosylates HDAC2, activates Brm transcription	clusters	zone	Neu	H-S et a	NSC	PN-iz	mix/12	fate	N-cp	Notch	Pr	R-C	RBP	TF	P6	T2	T1	Td	NO	cytosol	plasticity	plasticity	32464501, 10618438, 7505721, 23359715, 12886012	IZ,CP	GP	2.42741	6.42809	0.000117867	P-pm	P tgt	P-Su	P Co	Pa-2i	-0.770268	8.31291	0.00053814	-0.231992	2.81166	0.032765	T2-pm	B-4i	-0.695304	6.44689	0.00681939	T1-pm	B-1i1u	-1.02854
16826	Ldb2	CLIM1, CLP-36; adaptor	clusters	CP	Neu	H-S et a	NSC	PN-cp	Sub/16	SCPN	N-cp	Notch	Pr	R-C	RBP	limCoF	P6	T2	T1	Td	TFlim	nucleus	CSMN	CST	26830346	CP>VZ	GP	2.42266	6.42213	2.55533e-05	P-pm	P tgt	P-Su	P Co	P Pa	-0.581815	9.45035	0.000283242	0.0974224	3.63026	0.309717	T2-pm	B-5i	-0.593758	7.36854	0.0355583	T1-pm	B-3i	-0.876676
18027	Nfia	Nfib2; rep Hes1; essential for glial sling, CC	clusters	zone	Telley	H-S et a	NSC	ident	ID/cl	fate	Cam	Notch	Pr	R-C	RBP	ctfTF	P6	T2	T1	Td	TFctf	nucleus	CC	Nr/Gl diif	20610746, 12514217, 32166136, 18335562, 17530927	CP>iz,svz,vz	GP	2.41524	3.75575	0.000364467	P-pm	P tgt	Su-2i	M/H	Pa-3i	-0.366587	6.99624	0.32931	-0.0312921	6.95735	0.763707	T2-pm	B-11i	-0.0600347	10.709	0.497743	T1-pm	B-5i	-1.60724
240055	Neurl1b	ubiq DSL; Neur2, C230078M08Rik	clusters	zone	Telley	H-S et a	NSC	ident	ID/cl	fate	Cam	Mod	Pr	R-C	RBP	TF	P6	T2	T1	Td	E3 lig	cell	Notch	categ	19723503	CP	PMID	2.41288	6.0458	4.98201e-06	P-pm	B-S1	P-Su	P Co	P Pa	n.a.			-0.213541	3.40818	0.0560266	T2-pm	B-1du	0.0832664	6.26455	0.334191	T1-pm	T1 tgt	n.a.
23805	Apc2		clusters	SVZ-IZ∩CP	Neu	H-S et a	NSC	N-svz	ID/cl	fate	N-cp	Notch	Pr	R-C	RBP	TF	P6	T2	T1	Td	MT-bp	CytSk	MigRad	categ	22573669	CP,IZ>SVZ	AI	2.40767	5.17721	1.85344e-05	P-pm	P tgt	P-Su	P Co	P Pa	-0.302436	9.88732	0.0105967	-0.39678	6.341	0.00405765	T2-pm	T2 tg	0.0641173	9.59749	0.488034	T1-pm	T1 tgt	-0.470768
69981	Tmem30a		clusters	zone	Telley	H-S et a	NSC	ident	ID/cl	fate	Cam	Notch	Pr	R-C	RBP	TF	P6	T2	T1	Td	molec	cell	func	categ		n.d.	GP	2.40608	7.38283	0.000438859	P-pm	P tgt	P-Su	P Co	Pa-1i							T2-pm	T2 tg				T1-pm	T1 tgt	-0.606243
20617	Snca	synuclein, alpha	clusters	CP	Telley	H-S et a	NSC	ident	ID/cl	fate	N-cp	Notch	Pr	R-C	RBP	TF	P6	T2	T1	Td	molec	SynVes	SynVes	NrDiff	12388586	ob,hipp>CP	GP	2.40296	7.89785	0.000631526	P-pm	P tgt	Su-1i	P Co	Pa-1i	-1.13852	9.32125	0.000693914	0.157535	1.95534	0.12275	T2-pm	T2 tg	0.0696705	7.19917	0.583983	T1-pm	T1 tgt	-0.338129
234624	A330008L17Rik		clusters	zone	Neu	H-S et a	NSC	IP-b	Sub/16	fate	Cam	Notch	Pr	R-C	RBP	TF	P6	T2	T1	Td	lncRNA	epigen	func	epigen	n.a.	SVZ (weak)	GP	2.39962	4.98805	2.87223e-05	P-pm	P tgt	P-Su	P Co	P Pa	n.a.			0.116887	2.57765	0.254194	T2-pm	T2 tg	-0.577122	5.67357	0.00276521	T1-pm	T1 tgt	-0.00243429
16485	Kcna1	Kv1.1; Shak; int w/ ADAM11	clusters	CP	Telley	H-S et a	NSC	PN-cp	Sub/7	fate	N-cp	Notch	Pr	R-C	RBP	TF	P6	T2	T1	Td	VGKC	cell	Repol	categ	9581771, 22612818, 26269648	cp	GP	2.3863	6.90985	0.000606337	P-pm	P tgt	P-Su	P Co	P Pa	-0.0615295	7.60272	0.607353	-0.00415263	3.22633	0.968608	T2-pm	B-1dd	-0.430338	5.55968	0.0039407	T1-pm	B-1dd	-0.806638
16519	Kcnj3	Kir3.1, GIRK-1 (binds GABAB rec)	clusters	zone	Neu	H-S et a	NSC	PN-cp	ID/cl	fate	N-cp	Notch	Pr	R-C	RBP	TF	P6	T2	T1	Td	GIRK	cell	inhib	inhib	12374786, 20389305, 28131769	CP	GP	2.3795	6.93737	2.69863e-07	P-pm	P tgt	P-Su	P Co	Pa-1u	-0.0913475	7.18747	0.399599	-0.272167	3.68243	0.0901666	T2-pm	B-2i	0.100949	5.93021	0.398918	T1-pm	B-1i	0.0451607
21366	Slc6a6	taurine trans	clusters	zone	Neu	H-S et a	NSC	ident	ID/cl	fate	Cam	Notch	Pr	R-C	RBP	TF	P6	T2	T1	Td	molec	cell	func	categ		cp, vasc	GP	2.37436	7.37497	7.77026e-05	P-pm	P tgt	Su-1i	P Co	Pa-1i	-0.192336	8.33189	0.251471	-0.361053	5.10709	0.00653682	T2-pm	B-2i1du				T1-pm	T1 tgt
76789	Mzt1	Mozart1, 2410129H14Rik, NM_175245	clusters	zone	Telley	H-S et a	NSC	ident	ID/cl	fate	Cam	Notch	Pr	R-C	RBP	TF	P6	T2	T1	Td	molec	cell	func	categ		SVZ,VZ>CP	GP	2.35087	8.61378	2.45164e-06	P-pm	P tgt	P-Su	P Co	P Pa				0.282757	6.42281	0.00592577	T2-pm	T2 tg				T1-pm	T1 tgt
16876	Lhx9	3110009O07Rik	clusters	zone	Neu	H-S et a	NSC	ident	n.a.	fate	N-iz	Notch	Pr	C-cp	RBP	hxTF	P6	T2	T1	Td	TFhx	cell	MdPal	unk	25071464, 12619132	Hipp>CP (c>r)	GP	2.34978	8.00071	0.0234994	P-pm	P tgt	P-Su	P Co	P Pa	0.702608	7.07362	0.00037731	-0.331598	5.21097	0.000366057	T2-pm	B-1i	0.78573	6.97753	0.00277546	T1-pm	T1 tgt	1.39202
29859	Sult4a1		clusters	SVZ-IZ∩CP	Neu	H-S et a	NSC	ident	ID/cl	fate	Cam	Notch	Pr	R-C	RBP	TF	P6	T2	T1	Td	molec	cell	func	categ		n.a.	n.a.	2.34419	8.04536	2.65621e-06	P-pm	P tgt	P-Su	P Co	P Pa	-0.301215	8.26609	0.0497451				T2-pm	B-1i				T1-pm	B-1i
24136	Zeb2	SIP1, Zfhx1b, Mowat-Wilson sy, 9130203F04Rik	clusters	CP	Neu	H-S et a	NSC	N-iz	ind/19	fate	Cam	Notch	Pr	R-C	RBP	hxTF	P6	T2	T1	Td	TFhx	cell	axon	categ	25741725	CP,IZ	GP	2.3395	5.43731	4.9295e-05	P-pm	P tgt	Su-1i	M/H	Pa-1i	-0.0887888	10.0089	0.445005	-0.193019	7.15063	0.0121463	T2-pm	B-5i	-0.307691	9.27769	0.0652512	T1-pm	T1 tgt	-2.11063
20677	Sox4	SoxC fam (neuronal)	clusters	zone	Neu	H-S et a	NSC	N-vz	ID/cl	fate	Cam	Notch	Pr	R-C	RBP	hmgTF	P6	T2	T1	Td	TFhmg	cell	TF	categ	26203155, 30661772	cp, svz, vz	GP	2.33909	5.56086	0.000296395	P-pm	B-S3	P-Su	P Co	P Pa	0.276429	7.42125	0.267062	-0.223941	8.17736	0.00465362	T2-pm	T2 tg	-0.147147	10.0269	0.0970945	T1-pm	B-1s	-0.900851
320270	A230058F20Rik		clusters	zone	Telley	H-S et a	NSC	ident	ID/cl	fate	Cam	Notch	Pr	R-C	RBP	TF	P6	T2	T1	Td	molec	cell	func	categ		n.a.	n.a.	2.32877	6.53678	0.00279055	P-pm	P tgt	P-Su	P Co	P Pa							T2-pm	T2 tg				T1-pm	T1 tgt
19340	Rab3d		clusters	CP	Neu	H-S et a	NSC	PN-cp	ID/cl	fate	N-cp	Notch	Pr	R-C	RBP	TF	P6	T2	T1	Td	G pr (sm)	SynPre	SV rel (Ca-evok)	categ	15269275, 12192047	cp	GP	2.32729	7.14858	1.05279e-05	P-pm	P tgt	P-Su	P Co	P Pa	-0.447388	8.16251	0.00703362	-0.111741	3.47755	0.129945	T2-pm	T2 tg	-0.211933	6.22676	0.131773	T1-pm	T1 tgt	-0.170398
73288	Vps50	Ccdc132, NM_001167750	clusters	zone	Telley	H-S et a	NSC	ident	ID/cl	fate	Cam	Notch	Pr	R-C	RBP	TF	P6	T2	T1	Td	molec	cell	func	categ		n.a.	n.a.	2.32481	8.46262	7.88066e-06	P-pm	P tgt	Su-1i	P Co	Pa-1i				-0.135128	4.21492	0.0224764	T2-pm	T2 tg				T1-pm	T1 tgt
18472	Pafah1b1	Lis1; dynein-interacting pr; apical-ward nucleokinesis	clusters	zone	Telley	H-S et a	NSC	ident	ID/cl	fate	Cam	Notch	Pr	R-C	RBP	TF	P6	T2	T1	Td	adaptor	MTs	INM-a	categ	26500496	CP>vz	GP	2.32321	6.29768	3.44327e-07	P-pm	P tgt	P-Su	P Co	Pa-1i	0.277187	7.6727	0.0415346	-0.117803	6.63825	0.048581	T2-pm	T2 tg	0.137129	9.03884	0.239262	T1-pm	T1 tgt	-0.89716
68404	Nrn1	Cpg15; neuritin 1 (synaptogen); may activate FGFR1, IGFR	III+	VZ∩SVZ-IZ	Neu	H-S et a	NSC	IP-b	Sub/7	fate	IP/N	Notch	Pr	R-C	RBP	TF	P6	T2	T1	Td	TM/SF	GPI-linked	NritOutgr	NrDiff	22190461, 27307045, 24350851, 27098696, 29595190, 27098696	SVZ>IZ	GP	2.31984	9.9627	5.89691e-05	P-pm	P tgt	P-Su	P Co	P Pa	n.a.			0.152558	6.20093	0.347897	T2-pm	B-1i	0.0889554	9.12906	0.664096	T1-pm	B-1i	0.354864
22422	Wnt7b	binds Fzd1, Fzd7; canon & non-canon	clusters	SVZ-IZ∩CP	Neu	H-S et a	NSC	SP	CTh/6	CTh	N-cp	Notch	Pr	R-C	RBP	TF	P6	T2	T1	Td	Wnt	Wnt-can	Wnt-can	categ	18986540, 29898920, 11222670	SP,CP>iz<hem	GP	2.31648	9.53513	7.70156e-07	P-pm	P tgt	P-Su	P Co	P Pa	-0.829037	8.751	0.0137194	-0.0281722	5.35012	0.724513	T2-pm	T2 tg	-0.727134	7.0918	0.000163176	T1-pm	T1 tgt	-0.898434
20606	Sstr2	Sst rec 2	III+	VZ∩SVZ-IZ	Neu	H-S et a	NSC	IP-b	n.a.	fate	IP/N	Notch	Pr	R-C	RBP	TF	P6	T2	T1	Td	GPCR	cell	AxonGrowth	NrDiff	19434240	SVZ>VZ, CP	GP	2.30605	10.0046	3.3283e-06	P-pm	P tgt	P-Su	P Co	P Pa	-0.489083	9.52451	0.00104375	n.a.			T2-pm	T2 tg	-1.11934	8.51287	1.59991e-06	T1-pm	T1 tgt	-0.547018
238871	Pde4d		clusters	CP	Neu	H-S et a	NSC	N-cp	ID/cl	fate	Cam	Notch	Pr	R-C	RBP	TF	P6	T2	T1	Td	molec	cell	func	categ		CP strong	GP	2.301	7.6012	0.000354849	P-pm	P tgt	P-Su	P Co	Pa-3i	n.a.			-0.100754	3.54346	0.133186	T2-pm	B-8i	-0.19994	7.5725	0.175555	T1-pm	B-10i	-0.919847
75219	Dusp18	LMWDSP20; SAPK/JNK P-ase; inac Mapk8/JNK1, Mapk9/JNK2	clusters	zone	Telley	H-S et a	NSC	N-cp	ID/cl	fate	Cam	Notch	Pr	R-C	RBP	TF	P6	T2	T1	Td	DUSPsa	cell	JNK	categ	19228121	CP,str,ch.pl.	GP	2.29959	5.00262	0.0010931	P-pm	P tgt	P-Su	P Co	P Pa	0.0911106	6.5064	0.328091	-0.358609	5.40277	0.00172466	T2-pm	T2 tg	0.0516795	6.88238	0.654969	T1-pm	T1 tgt	0.108072
79196	Osbpl5	oxysterol bp	clusters	zone	Neu	H-S et a	NSC	ident	ID/cl	fate	Cam	Notch	Pr	C-iz	RBP	TF	P6	T2	T1	Td	molec	cell	func	categ		IZ,svz (c>r)	GP	2.29346	6.33133	5.4074e-05	P-pm	P tgt	P-Su	P Co	P Pa	-0.253911	7.63848	0.0268246	0.0808491	4.17194	0.350278	T2-pm	B-1i1du	-0.109723	6.88347	0.139907	T1-pm	B-1du	0.267731
19300	Abcd4	B12 transport	clusters	zone	Neu	H-S et a	NSC	IP-b	ID/cl	fate	Cam	Notch	Pr	C-svz	RBP	TF	P6	T2	T1	Td	ABC trans	ER	FA trans	metab	10504404, 19010322, 27766264	SVZ (c>r)	GP	2.28496	6.57575	2.90029e-05	P-pm	P tgt	P-Su	P Co	P Pa	0.0571131	6.61524	0.577293	0.255009	4.11017	0.00198932	T2-pm	T2 tg	-0.0521341	6.62118	0.663077	T1-pm	T1 tgt	-0.0981662
76982	Vxn	Vexin; 3110035E14Rik	clusters	zone	Telley	H-S et a	NSC	ident	mix/12	fate	IP/N	Notch	Pr	R-C	RBP	TF	P6	T2	T1	Td	molec	nucleus	NrDiff	NrDiff	29518376	antihem, cp (c>r)	GP	2.27643	8.34399	1.70972e-07	P-pm	P tgt	P-Su	P Co	Pa-1i	n.a.			0.848696	3.26718	0.00088238	T2-pm	B-1i	-0.0844364	5.88543	0.337429	T1-pm	T1 tgt	0.157526
246293	Klhl8	kelch-like 8	clusters	CP	Neu	H-S et a	NSC	PN-cp	ID/cl	fate	Cam	Notch	Pr	R-C	RBP	TF	P6	T2	T1	Td	molec	cell	func	categ		CP	GP	2.27467	5.08482	3.37448e-05	P-pm	P tgt	P-Su	P Co	P Pa	n.a.			-0.0990351	3.42085	0.141929	T2-pm	T2 tg	-0.0198149	6.79688	0.858524	T1-pm	T1 tgt	-0.274603
73847	Fam110a	5430432M24Rik; centrosomes; G2	clusters	zone	BP	H-S et a	NSC	IP-b	ind/19	fate	Cam	Notch	Pr	R-C	RBP	TF	P6	T2	T1	Td	MTOC	CSom	func	unk	17499476	SVZ>VZ	GP	2.27214	6.31074	0.00013899	P-pm	P tgt	P-Su	P Co	P Pa	0.0613911	8.4874	0.623646	-0.231809	4.61799	0.00541057	T2-pm	T2 tg	0.124366	6.89452	0.384122	T1-pm	T1 tgt	0.308027
71911	Bdh1	Bdh	clusters	SVZ-IZ∩CP	Neu	H-S et a	NSC	N-iz	ID/cl	fate	Cam	Notch	Pr	R-C	RBP	TF	P6	T2	T1	Td	molec	cell	func	categ		IZ,CP	GP	2.27167	9.07898	4.98323e-05	P-pm	P tgt	P-Su	P Co	P Pa	-0.469228	8.1266	0.0135625	-0.0173491	4.25617	0.871654	T2-pm	B-4dd	-0.0864961	7.80023	0.406254	T1-pm	B-3dd	-0.339455
19243	Ptp4a1	PRL-1 Y P-ase	clusters	CP	Telley	H-S et a	NSC	PN-cp	ID/cl	fate	Cam	Notch	Pr	R-C	RBP	TF	P6	T2	T1	Td	P-ase	cell	P-ase	categ		CP	GP	2.25647	7.08749	1.82162e-05	P-pm	P tgt	P-Su	P Co	P Pa	-0.382093	9.34271	0.00173029	n.a.			T2-pm	T2 tg	0.132903	10.2845	0.253177	T1-pm	T1 tgt	-0.974245
18032	Nfix	Nfix1; Marshall-Smith sy; Sotos sy 2	clusters	zone	Neu	H-S et a	NSC	PN-vz	ID/cl	fate	Cam	Notch	Pr	R-C	RBP	ctfTF	P6	T2	T1	Td	TFctf	cell	connectivity	growth	18477394, 17353270, 32393888	CP,IZ>svz	GP	2.25524	10.9413	1.85501e-05	P-pm	P tgt	Su-2i	M/H	Pa-3i1du	-0.323934	11.565	0.0438089	-0.104691	7.78151	0.329839	T2-pm	B-7i	0.172214	11.4842	0.162107	T1-pm	B-2i	-0.548449
210356	Nckap5	NAP5; E030049G20Rik; Nck-ip; NCK-associated protein 5	clusters	zone	Telley	H-S et a	NSC	IP-ab	ID/cl	fate	Cam	Notch	Pr	R-C	RBP	TF	P6	T2	T1	Td	unk pcg	cell	unk	unk	19488044	VZ,SVZ	GP	2.25298	9.29146	4.96029e-07	P-pm	P tgt	Su-3i1u	P Co	Pa-4i	n.a.			0.152065	4.48095	0.174749	T2-pm	B-9i	0.107692	6.39265	0.378821	T1-pm	B-8i	-1.11467
77440	9430087N24Rik		III+	zone	Telley	H-S et a	NSC	ident	ID/cl	fate	Cam	Notch	Pr	R-C	RBP	TF	P6	T2	T1	Td	molec	cell	uncl	categ	MGI:1924690	n.a.	n.a.	2.25059	6.87088	0.000808271	P-pm	P tgt	P-Su	P Co	P Pa	n.a.			n.a.			T2-pm	T2 tg	n.a.			T1-pm	T1 tgt	-0.959123
319974	Auts2	LOC545810	clusters	zone	Neu	H-S et a	NSC	N-cp	ind/19	fate	Cam	Notch	Pr	R-cp	RBP	TF	P6	T2	T1	Td	RBPcplx	nucleus	Lam id	categ	19948250, 20615956, 30953002	CP>vz/svz	pm	2.2406	4.7451	0.000134057	P-pm	P tgt	Su-10i	M/H	Pa-12i	-0.392668	8.2889	0.00415826	n.a.			T2-pm	B-49i	-0.0303418	10.0146	0.700926	A-pm	B-22i	-1.4202
26554	Cul3	cullin 3	clusters	zone	Telley	H-S et a	NSC	ident	ID/cl	fate	Cam	Notch	Pr	R-C	RBP	TF	P6	T2	T1	Td	scaffold	E3/Cul3	protein degr	categ	17543862	VZ,SVZ,CP	GP	2.24024	7.26859	8.45697e-05	P-pm	P tgt	P-Su	P Co	P Pa							T2-pm	B-1du				T1-pm	T1 tgt	-1.26315
110876	Scn2a	Scn2a1, Nav1.2; axon IS	clusters	CP	Neu	H-S et a	NSC	PN-cp	Sub/16	SCPN	N-cp	Notch	Pr	R-C	RBP	TF	P6	T2	T1	Td	VGSC	axon	excit	NrDiff	10827969, 31204721, 28254201, 29991598, 22284179, 31249508, 19633666	CP weak	GP	2.23883	6.36371	0.000130127	P-pm	P tgt	P-Su	P Co	Pa-1du	-1.19973	8.39611	4.34179e-06	n.a.			T2-pm	T2 tg	0.573433	5.34406	0.0322816	T1-pm	B-1u	0.0028301
18213	Ntrk3	TrkC; Ntf3,PTPs rc; dpeendence rec	clusters	zone	Neu	H-S et a	NSC	PN-svz	CTh/6	fate	Cam	Notch	Pr	R-C	RBP	TF	P6	T2	T1	Td	RPTK	cell	apoptosis	Prolif IPs	17049175, 30272136, 18003743, 9405689, 25085976, 17686986, 30071216, 23954828	SVZ>CP,VZ,IZ	GP	2.23723	7.00663	8.09296e-06	P-pm	P tgt	Su-1d	P Co	P Pa	-0.209287	6.89988	0.191467	0.131341	4.62237	0.220045	T2-pm	B-1i1dd	0.290091	8.10591	0.00875726	T1-pm	B-2i	0.253407
69131	Cdk12	Crkrs	clusters	zone	Telley	H-S et a	NSC	ident	ID/cl	fate	Cam	Notch	Pr	R-C	RBP	TF	P6	T2	T1	Td	molec	cell	func	categ		VZ, SVZ, nonspec	GP	2.23556	7.65849	4.74904e-06	P-pm	P tgt	P-Su	P Co	Pa-1dd							T2-pm	B-2i1dd				T1-pm	B-2dd
396184	Flrt1	multipolar; D630040I23Rik	clusters	zone	Neu	H-S et a	NSC	PN-iz	ID/cl	fate	N-cp	Notch	Pr	C-iz	RBP	TF	P6	T2	T1	Td	LrrCAM	cell	Mig-mp	categ	20421966	IZ (c>r)	GP	2.23238	7.38227	0.000100255	P-pm	P tgt	P-Su	P Co	P Pa	n.a.			-0.0114741	5.33579	0.917373	T2-pm	T2 tg	-0.262871	7.57319	0.013398	T1-pm	T1 tgt	0.0549127
74007	Btbd11	BTB (POZ) dom; RA-resp	clusters	CP	Telley	H-S et a	NSC	PN-cp	ID/cl	fate	N-cp	Notch	Pr	R-cp	RBP	zbtbTF	P6	T2	T1	Td	TFzbtb	TFzbtb	func	unk	15318809	CP (r>c)	GP	2.2316	6.74272	1.17776e-05	P-pm	P tgt	P-Su	P Co	P Pa	n.a.			-0.0780441	2.76861	0.352273	T2-pm	B-6i1dd	-0.268124	5.57298	0.0962475	T1-pm	B-4i1s1dd	-0.648272
12290	Cacna1e	Cav2.3; R-type VDCC	clusters	CP	Telley	H-S et a	NSC	PN-cp	CTh/6	CTh	N-cp	Notch	Pr	R-C	RBP	TF	P6	T2	T1	Td	VGCC-R	Syn-Post	EPSP	excitability	26418566	CP	GP	2.23057	7.62344	8.73466e-05	P-pm	P tgt	P-Su	P Co	P Pa	-0.0893065	6.33979	0.573171	-0.0955304	3.17603	0.544333	T2-pm	B-3i	-0.223803	7.74197	0.25332	T1-pm	B-1i	0.00984745
17762	Mapt	Tau	IV+	SVZ-IZ∩CP	Neu	H-S et a	NSC	N-cp	ID/cl	fate	N-cp	Notch	Pr	R-C	RBP	TF	P6	T2	T1	Td	MAP	CytSk	axon	NrDiff	11228161, 33000527, 31947657	CP>>SVZ	GP	2.21662	4.66228	0.00453231	P-pm	P tgt	Su-1i	P Co	P Pa	-0.649889	9.86152	0.00021896	-0.225436	4.24313	0.0206339	T2-pm	T2 tg	0.148477	7.4976	0.535334	T1-pm	B-1i	-0.658545
244745	Dpy19l1	dumpy-19; C-mannosyltransferase	clusters	CP	Telley	H-S et a	NSC	PN-iz	CPN/10	CPN	Cam	Notch	Pr	R-iz	RBP	TF	P6	T2	T1	Td	TM mann-trans	ER	Unc5a acti	Mig-Rad	28202721, 27959946, 22028030	CP,IZ(r>c)>vz	22028030	2.21552	9.26875	4.51796e-06	P-pm	P tgt	P-Su	P Co	P Pa	n.a.			-0.127625	4.07765	0.0986965	T2-pm	B-1dd	-0.481657	9.03707	0.0297351	T1-pm	B-1dd	-1.97699
20370	Sez6	tm-CUB	clusters	SVZ-IZ∩CP	Neu	H-S et a	NSC	N-cp	ID/cl	fate	Cam	Notch	Pr	R-C	RBP	TF	P6	T2	T1	Td	TM-CUB	PM	dend br	categ	18031681, 31711114	CP>>vz	BG	2.2061	10.0234	4.94833e-07	P-pm	P tgt	Su-1i	P Co	Pa-2i	-0.37783	11.0965	0.00461917	0.255165	6.14832	0.0158182	T2-pm	B-5i	-0.206554	8.84349	0.044724	T1-pm	B-2i	-0.464484
18025	Nfe2l3	Nrf3	clusters	CP	Telley	H-S et a	NSC	SP	CTh/6	CTh	N-cp	Notch	Pr	R-C	RBP	bzipTF	P6	T2	T1	Td	TFcnc	nucleus	stress	unk	15060151, 32366381	SP>CP	AI	2.20211	6.60667	0.000918923	P-pm	P tgt	P-Su	P Co	P Pa	-0.832421	8.2527	0.000133912	-0.076114	2.64272	0.390613	T2-pm	T2 tg	-0.431719	6.34163	0.0378981	T1-pm	B-1u1du	-0.118032
20965	Syn2	synapsin II; assoc w/ the cytoplasmic surface of synaptic vesicles	clusters	zone	Telley	H-S et a	NSC	PN-svz	ID/cl	fate	N-iz	Notch	Pr	R-C	RBP	TF	P6	T2	T1	Td	molec	SV	SV release	NrDiff	7777057, 9513186	svz,iz>cp	GP	2.19934	5.32359	5.32485e-05	P-pm	P tgt	P-Su	P Co	Pa-1du	0.0757623	8.32631	0.809718	-0.326871	4.13295	0.000368812	T2-pm	B-2i4du	0.265161	7.59664	0.0281747	T1-pm	B-4i4du	-1.00133
665113	Tnik	AK039113, C630040K21Rik; TRAF2 and NCK interacting kinase; binds DISC1 in PSD; DISC1 inhibits TNIK; TNIK maintains GluR1, stargazin, PSD95	clusters	CP	Neu	H-S et a	NSC	PN-cp	ID/cl	fate	Cam	Notch	Pr	R-C	RBP	TF	P6	T2	T1	Td	kin-S/T	PostSyn	Glu signaling	Glu signaling	32235845, 20838393, 25753355, 20159449, 28993483	n.a.	n.a.	2.1943	5.00258	4.74813e-05	P-pm	P tgt	Su-1i	P Co	Pa-2i	n.a.			n.a.			T2-pm	B-7i1du	-0.044766	9.89651	0.748804	T1-pm	B-5i	-1.8457
20348	Sema3c	lig Nrp1/PlxnA1; neg by Ctip1	clusters	SVZ-IZ	Neu	H-S et a	NSC	IP-b	Sub/16	fate	N-iz	Notch	Pr	R-svz	RBP	TF	P6	T2	T1	Td	AxG-L-SF repellent	cell	AxonGuid	AxonGuid	26182416, 19859539, 19961580, 30696103	SVZ>>IZ,CP	GP	2.19088	9.55811	1.63921e-06	P-pm	P tgt	P-Su	P Co	P Pa	-0.551925	7.71133	0.0455319	-0.0249798	3.57848	0.839955	T2-pm	B-3i3du	-0.303012	6.41846	0.277319	T1-pm	B-1i	-0.435129
78203	4930551E15Rik		clusters	zone	Telley	H-S et a	NSC	ident	ID/cl	fate	Cam	Notch	Pr	R-C	RBP	TF	P6	T2	T1	Td	molec	cell	func	categ		n.a.	n.a.	2.18958	5.89423	0.00112473	P-pm	P tgt	P-Su	P Co	P Pa							T2-pm	T2 tg				T1-pm	T1 tgt
545474	Scrt2	scratch 2	clusters	zone	Neu	H-S et a	NSC	IP-b	ID/cl	fate	Cam	Notch	Pr	R-C	RBP	zc2hTF	P6	T2	T1	Td	TFzc2h	cell	EMT	EMT	23180754, 23434913	svz, iz	GP	2.18273	6.02203	1.31918e-06	P-pm	P tgt	Su-1du	P Co	Pa-1du	n.a.			n.a.			T2-pm	B-1du	-0.224773	7.70757	0.0217647	T1-pm	T1 tgt	0.387754
26874	Abcd2	peroxis; FA degr	clusters	VZ∩SVZ-IZ	Telley	H-S et a	NSC	IP-ab	CTh/6	fate	Cam	Notch	Pr	R-C	RBP	TF	P6	T2	T1	Td	ABC	cell	FA metab	metab	18854420	SVZ=VZ strong	GP	2.18072	5.66195	4.03306e-07	P-pm	P tgt	P-Su	P Co	P Pa	-0.113167	7.26564	0.549723	-0.0913389	6.02158	0.215492	T2-pm	B-3i1du	0.256639	8.32646	0.0363303	T1-pm	T1 tgt	-0.0415734
216825	Usp22		clusters	zone	Telley	H-S et a	NSC	ident	ID/cl	fate	Cam	Notch	Pr	R-C	RBP	TF	P6	T2	T1	Td	molec	cell	func	categ		CP>iz (weak)	GP	2.17941	4.82985	0.000129221	P-pm	P tgt	P-Su	P Co	P Pa	-0.467705	10.3446	0.00770111	-0.163336	7.92705	0.00441892	T2-pm	T2 tg				T1-pm	T1 tgt
18575	Pde1c	Ca-CaM dep PDE	clusters	zone	Telley	H-S et a	NSC	IP-b	CTh/2	fate	Cam	Notch	Pr	R-svz	RBP	TF	P6	T2	T1	Td	PDE	cell	cAMP	unk	19305400, 28956339, 10442095	SVZ,IZ (r>c)	GP	2.17537	4.99282	1.99633e-05	P-pm	P tgt	P-Su	P Co	P Pa	0.0904206	5.02483	0.539458	-0.412195	2.8985	3.11795e-05	T2-pm	B-1i1du	0.699592	6.89452	7.9801e-05	T1-pm	B-1i	-0.490919
69635	Dapk1	death assoc pr kinase	clusters	zone	Telley	H-S et a	NSC	ident	ID/cl	fate	Cam	Notch	Pr	R-C	RBP	TF	P6	T2	T1	Td	kinase	cell	kinase	categ		cp>vz (weak)	GP	2.17437	5.48958	0.00479395	P-pm	P tgt	P-Su	P Co	P Pa	-0.160411	10.059	0.138181	-0.21568	6.19684	0.00121234	T2-pm	B-2i	0.0649832	9.29616	0.348626	T1-pm	B-1i	-0.416459
106981	AU018728		clusters	zone	Telley	H-S et a	NSC	ident	ID/cl	fate	Cam	Notch	Pr	R-C	RBP	TF	P6	T2	T1	Td	molec	cell	func	categ		n.a.	n.a.	2.17283	6.88414	6.8897e-06	P-pm	P tgt	P-Su	P Co	P Pa							T2-pm	T2 tg				T1-pm	T1 tgt
108099	Prkag2		clusters	CP	Neu	H-S et a	NSC	PN-cp	ID/cl	fate	Cam	Notch	Pr	R-C	RBP	TF	P6	T2	T1	Td	molec	cell	func	categ		CP	GP	2.16804	8.12107	2.22874e-06	P-pm	P tgt	P-Su	P Co	P Pa	-0.391006	7.24507	0.0141733	0.0112245	4.14269	0.873357	T2-pm	B-1d	-0.0901545	7.14326	0.34793	T1-pm	T1 tgt	-0.150299
12367	Casp3	caspase 3; executioner; CPP-32, CPP32; KO --> brain hyperplasia by E12	clusters	CP	Telley	H-S et a	NSC	ident	ID/cl	fate	Cam	Notch	Pr	R-C	RBP	TF	P6	T2	T1	Td	Casp-ex	cell	apop	categ	8934524	CP>svz	GP	2.16338	5.45692	6.80457e-05	P-pm	P tgt	P-Su	P Co	P Pa	-0.311876	9.75647	0.204899	0.150865	5.11782	0.153039	T2-pm	T2 tg	-0.124773	8.83489	0.128764	T1-pm	T1 tgt	-0.793181
414087	A330068G13Rik	AK163121	clusters	CP	Telley	H-S et a	NSC	PN-cp	ID/cl	fate	Cam	Notch	Pr	R-C	RBP	TF	P6	T2	T1	Td	molec	cell	func	categ		n.a.	n.a.	2.16014	9.02626	3.44227e-05	P-pm	P tgt	P-Su	P Co	P Pa	n.a.			n.a.			T2-pm	T2 tg	n.a.			T1-pm	T1 tgt	-1.12281
16764	Aff3	A730046J16	clusters	SVZ-IZ∩CP	Neu	H-S et a	NSC	N-svz	ind/19	fate	N-iz	Notch	Pr	R-C	RBP	TF	P6	T2	T1	Td	RBP	speckles	MigRad	categ	25162227	CP,IZ>SVZ	GP	2.15917	9.31102	0.000103774	P-pm	P tgt	Su-3i	P Co	Pa-4i	n.a.			-0.356411	5.16811	0.000493145	T2-pm	B-13i	-0.120907	8.65805	0.359455	T1-pm	B-4i	-1.54302
53623	Gria3	GluR3/AMPA3 (X-linked)	clusters	CP	Neu	H-S et a	NSC	PN-cp	CTh/6	CTh	Cam	Notch	Pr	R-C	RBP	TF	P6	T2	T1	Td	ion cat	SynPost	GluR-A	Glu sign	12848940	CP,SP	AI	2.14806	7.49218	0.0001053	P-pm	P tgt	P-Su	M/H	P Pa	-0.22854	7.34312	0.165038	0.0115302	3.42683	0.886824	T2-pm	B-1i	-0.851999	7.49381	0.00839548	T1-pm	B-1i	-0.348509
20927	Abcc8	SUR1; ABC transporter; KATP ch w/ Kir6.2 / KCNJ11; limits Glu release; EPAC2 interacts	clusters	SVZ-IZ∩CP	Neu	H-S et a	NSC	PN-iz	ID/cl	fate	N-cp	Notch	Pr	R-C	RBP	TF	P6	T2	T1	Td	ABC trans	SynPre	Glu release	categ	23678128, 17883401, 30587573	CP,IZ weak	GP	2.14513	8.24816	2.20446e-05	P-pm	P tgt	Su-1i	P Co	Pa-1i	-0.449143	7.685	0.0055193	n.a.			T2-pm	B-1i1d	-0.244367	7.08767	0.191739	T1-pm	B-2i	-0.186934
19699	Reln	Reelin; rec VLDLR/ApoER2 or VLDLR/Nrp1	clusters	CP	Telley	H-S et a	NSC	C-R	Sub/16	fate	N-cp	Notch	Pr	R-C	RBP	TF	P6	T2	T1	Td	SF	ECM	Mig-Rad	Mig-Rad	33009002, 15452350, 33009002, 28507985	MZ	GP	2.14391	11.795	5.08857e-05	P-pm	P tgt	Su-2i	P Co	Pa-2i	0.247068	11.919	0.018797	-0.313171	6.3664	0.120575	T2-pm	B-7i	-0.164198	9.13326	0.174426	T1-pm	B-5i	-1.5869
16467	Atcay	caytaxin, jittery; binds Gls, kinesin	clusters	SVZ-IZ∩CP	Neu	H-S et a	NSC	N-iz	n.a.	fate	N-cp	Notch	Pr	R-C	RBP	TF	P6	T2	T1	Td	adap	TrfMito	Nrite	categ	19861499	CP>IZ	GP	2.14377	6.16818	0.00522553	P-pm	P tgt	P-Su	P Co	P Pa	-0.28698	8.99236	0.0170015	-0.221101	5.4748	0.0160268	T2-pm	T2 tg	-0.0167341	8.09251	0.902424	T1-pm	T1 tgt	-0.454821
432450	Nkain2	Tcba1	clusters	zone	Neu	H-S et a	NSC	ident	ID/cl	fate	Cam	Notch	Pr	R-C	RBP	TF	P6	T2	T1	Td	molec	cell	func	categ		n.d.	GP	2.14036	7.28948	0.000509779	P-pm	B-S2	Su-1i	P Co	Pa-1i							T2-pm	B-5i	0.46001	7.16103	0.0472487	T1-pm	T1 tgt
20747	Spop		clusters	zone	Telley	H-S et a	NSC	ident	ID/cl	fate	Cam	Notch	Pr	R-C	RBP	TF	P6	T2	T1	Td	molec	cell	func	categ		cp,vz	GP	2.1394	7.84968	0.000117795	P-pm	P tgt	Su-1i	P Co	P Pa	-0.265448	9.65819	0.0353087				T2-pm	T2 tg				T1-pm	B-1i
30785	Cttnbp2	4732477G22Rik	clusters	SVZ-IZ	Neu	H-S et a	NSC	PN-iz	Sub/7	fate	N-cp	Notch	Pr	R-C	RBP	TF	P6	T2	T1	Td	molec	cell	func	categ		CP,IZ	GP	2.13864	11.0109	3.60046e-07	P-pm	P tgt	P-Su	P Co	Pa-2i	n.a.			n.a.			T2-pm	B-1i	0.182005	9.41039	0.410736	T1-pm	B-2i	-0.643028
320563	Islr2	Linx, B930052A04Rik; handshk	clusters	SVZ-IZ∩CP	Neu	H-S et a	NSC	N-cp	ID/cl	fate	Cam	Notch	Pr	R-C	RBP	TF	P6	T2	T1	Td	tmLIG	AxG-L	AxG-L	categ	24930700	CP	GP	2.12843	8.10622	2.01817e-05	P-pm	P tgt	P-Su	P Co	P Pa	n.a.			-0.0409696	8.107	0.592053	T2-pm	T2 tg	-0.270301	8.86231	0.0300587	T1-pm	B-1i1d	-0.695065
76455	2310067E19Rik	unknown	clusters	zone	Telley	H-S et a	NSC	PN-iz	ID/cl	fate	Cam	Notch	Pr	R-C	RBP	TF	P6	T2	T1	Td	molec	cell	func	categ		CP,IZ>svz,vz	GP	2.12782	10.7013	6.60987e-08	P-pm	P tgt	P-Su	P Co	P Pa	n.a.			0.00181869	3.73281	0.996429	T2-pm	T2 tg	-0.0278732	9.46274	0.737001	T1-pm	T1 tgt	-1.57209
23950	Dnajb6		clusters	zone	Telley	H-S et a	NSC	ident	ID/cl	fate	Cam	Notch	Pr	R-C	RBP	TF	P6	T2	T1	Td	molec	cell	func	categ		n.a.	n.a.	2.12759	8.19724	0.00017371	P-pm	P tgt	P-Su	P Co	P Pa							T2-pm	B-2i				T1-pm	B-1dd
226781	Slc30a10	E130106K10Rik (Mn efflux)	clusters	VZ∩SVZ-IZ	Neu	H-S et a	NSC	IP-b	CPN/15	fate	Cam	Notch	Pr	R-C	RBP	TF	P6	T2	T1	Td	Mn transp	cell	Mn efflux	metab	25319704, 23357421	svz>vz	BG	2.11584	8.41328	1.30085e-05	P-pm	P tgt	P-Su	P Co	P Pa	n.a.			n.a.			T2-pm	B-1du	-0.922625	8.04798	4.46821e-05	T1-pm	T1 tgt	-0.455337
382034	Gse1	KIAA0182; gen supp el 1; binds HDAC2	clusters	zone	Telley	H-S et a	NSC	ident	CTh/6	fate	Cam	Notch	Pr	R-C	RBP	TF	P6	T2	T1	Td	P-rich	cell	Nrite	categ	16169686	cp,svz	GP	2.11037	9.62301	2.91919e-06	P-pm	P tgt	Su-1du	P Co	Pa-2i	n.a.			-0.315448	4.97758	0.00113639	T2-pm	B-6i1u1du	-0.00651053	7.89931	0.930931	T1-pm	B-1i	-0.395964
208936	Adamts18	Knobloch sy	clusters	CP	Telley	H-S et a	NSC	ident	CTh/2	CTh	Cam	Notch	Pr	R-C	RBP	TF	P6	T2	T1	Td	Protease	ECM	NritBranching	NritBranching	30579834, 27638769, 23818446	SP,CP>VZ	GP	2.10486	3.70378	0.0257995	P-pm	P tgt	P-Su	P Co	Pa-1i	n.a.			0.409876	3.3677	0.00274249	T2-pm	B-1i3du	-0.0692575	7.43851	0.607543	T1-pm	B-1i2du	-2.31256
18012	Neurod1	NeuroD; activ by Neurogenin2	III+	VZ∩SVZ-IZ	Neu	H-S et a	NSC	IP-b	CPN/10	fate	N-iz	Notch	Pr	R-C	RBP	bhlhTF	P6	T2	T1	Td	TFbhlh	nucleus	NrDiff	NrDiff	10398678, 16621079, 27600842, 18377642, 9308961	SVZ>IZ,CP	GP	2.10326	11.4446	3.53814e-06	P-pm	B-S1	Su-1d1du	M/H	Pa-1d1du	-0.319879	10.0371	0.0409524	-0.557991	6.29507	0.000122398	N-T2/N2	B-1du	-0.0332766	8.06461	0.756705	T1-pm	B-1du	-0.161581
77629	Sphkap	SKIP; 4930544G21Rik; family of AKAPs (A-kinase anchoring protein)	clusters	CP	Telley	H-S et a	NSC	ident	Sub/16	SCPN	N-cp	Notch	Pr	R-C	RBP	TF	P6	T2	T1	Td	adap	cell	PKAreg	unk	22084075, 28396589	OB>MZ,SP(r>c)	GP	2.10006	5.77203	1.41501e-05	P-pm	B-S1	P-Su	P Co	P Pa	n.a.			-0.253871	2.79025	0.00384642	T2-pm	B-2i	0.702808	5.51559	8.42427e-05	T1-pm	T1 tgt	0.020855
20510	Slc1a1	EAAC1, EAAT3	clusters	CP	Neu	H-S et a	NSC	PN-cp	ind/14	fate	N-cp	Notch	Pr	R-C	RBP	TF	P6	T2	T1	Td	Slc	PM	Glu sign	Glu sign	9233792, 9233792	CP (c>r, m>l)	GP	2.09908	5.56392	2.16675e-06	P-pm	P tgt	P-Su	P Co	P Pa	-0.632124	7.46967	0.0137264	0.0297549	2.41345	0.720493	T2-pm	B-1i1du	0.755311	6.7357	0.0024156	T1-pm	B-1du	0.0250206
11518	Add1		clusters	zone	Telley	H-S et a	NSC	ident	ID/cl	fate	Cam	Notch	Pr	R-C	RBP	TF	P6	T2	T1	Td	molec	cell	func	categ		CP weak	GP	2.0967	6.55991	0.00148867	P-pm	P tgt	P-Su	P Co	P Pa				-0.151919	7.74523	0.0143779	T2-pm	T2 tg				T1-pm	T1 tgt
68031	Rnf146		clusters	zone	Telley	H-S et a	NSC	ident	ID/cl	fate	Cam	Notch	Pr	R-C	RBP	nonTF	P6	T2	T1	Td	molec	cell	func	categ		n.d.	GP	2.09223	7.2702	0.000378704	P-pm	P tgt	P-Su	P Co	P Pa							T2-pm	T2 tg				T1-pm	T1 tgt
72439	2610007B07Rik		clusters	zone	Telley	H-S et a	NSC	ident	ID/cl	fate	Cam	Notch	Pr	R-C	RBP	TF	P6	T2	T1	Td	molec	cell	func	categ		n.a.	n.a.	2.09042	8.31006	0.000131572	P-pm	P tgt	P-Su	P Co	P Pa							T2-pm	T2 tg				T1-pm	T1 tgt
68955	Srrm4	1500001A10Rik	clusters	zone	Neu	H-S et a	NSC	ident	ID/cl	fate	Cam	Notch	Pr	R-C	RBP	TF	P6	T2	T1	Td	molec	cell	func	categ		n.a.	n.a.	2.08367	7.48174	2.2256e-05	P-pm	P tgt	Su-1i	P Co	Pa-1i							T2-pm	B-3i1u				T1-pm	B-2i1du	-2.17763
12227	Btg2	Tis21 (inhib Ccnd1)	clusters	VZ∩SVZ-IZ	BP	H-S et a	NSC	IP-ab	Sub/7	fate	Cam	Notch	Pr	R-C	RBP	TF	P6	T2	T1	Td	APRO	nuc-cyto	CeCy	CeCy	14963232, 10200315, 28922388	VZ>SVZ	GP	2.08261	6.88335	0.00072558	P-pm	B-S1	Su-1dd	P Co	Pa-1i1dd	0.181254	9.15554	0.153014	0.0129941	6.51963	0.89232	T2-pm	B-1i1dd	0.0192009	7.66039	0.858492	T1-pm	T1 tgt	0.219624
77569	Limch1	LIM-calponin; interacts w/ LRIG3, Binds, pos. reg. nonmuscle myosin IIA (Myh9); 3732412D22Rik	clusters	zone	Neu	H-S et a	NSC	PN-vz	CPN/0	CPN	Cam	Notch	Pr	R-C	RBP	TF	P6	T2	T1	Td	actin bp	CytSk	NM-IIA	CeMigr	21338885, 28228547, 30429017	SVZ>VZ,CP	BG	2.07703	5.78511	0.0104409	P-pm	P tgt	P-Su	P Co	Pa-2i	-1.10032	9.07027	1.48121e-06	-0.0288822	3.79847	0.79715	T2-pm	B-5i	-0.0680989	7.63341	0.461874	T1-pm	B-3i	-0.567935
214968	Sema6d	TM; lig PlxnA1,A4	clusters	SVZ-IZ	Neu	H-S et a	NSC	PN-iz	n.d./-1	fate	N-iz	Notch	Pr	R-C	RBP	TF	P6	T2	T1	Td	AxG-L	cell	AxonGuid	AxonGuid	22632726, 28751609, 23646199, 20512151	IZ, vasc	GP	2.07587	10.7615	6.02086e-07	P-pm	P tgt	Su-1i	P Co	Pa-1i	-0.0776895	7.95603	0.567674	-0.689709	4.98119	7.36618e-08	T2-pm	B-10i	-0.126499	8.83448	0.231148	T1-pm	B-3i	-0.522086
66804	8430408J09Rik	protein coding	clusters	zone	Telley	H-S et a	NSC	PN-iz	ID/cl	fate	Cam	Notch	Pr	R-C	RBP	TF	P6	T2	T1	Td	molec	cell	func	categ		IZ>cp	GP	2.07547	7.94348	2.76184e-05	P-pm	P tgt	P-Su	P Co	P Pa	n.a.			n.a.			T2-pm	T2 tg	n.a.			T1-pm	T1 tgt	-1.26678
19266	Ptprd	RPTPd; lig IL-1RAcP, IL1RAPL-1, Lrfn5, Slitrk3	clusters	zone	Neu	H-S et a	NSC	ident	CPN/15	CPN	Cam	Notch	Pr	R-C	RBP	TF	P6	T2	T1	Td	RPTP	SynPre	SynGen-ex	NrDif	29024665, 23835198	IZ,CP>svz/vz	GP	2.07495	8.34024	2.16705e-06	P-pm	P tgt	Su-1i	P Co	Pa-5i	-0.640858	8.57405	0.0163811	-0.100749	5.94463	0.441754	T2-pm	B-22i	-0.368591	9.32133	0.0219901	T1-pm	B-7i	-1.9074
16438	Itpr1	IP3 rec 1	clusters	zone	Neu	H-S et a	NSC	ident	ID/cl	fate	Cam	Notch	Pr	R-C	RBP	TF	P6	T2	T1	Td	molec	cell	func	categ		iz,cp,ch.pl.	GP	2.07069	4.80269	8.56879e-05	P-pm	P tgt	P-Su	P Co	P Pa	-0.494692	8.51656	0.00351268				T2-pm	B-3i1dd				T1-pm	B-2i
269116	Nfasc	neurofascin; NF186; axon IS, also fasciculation, neurite outgrowth	clusters	zone	Neu	H-S et a	NSC	N-svz	ID/cl	fate	N-cp	Notch	Pr	R-C	RBP	TF	P6	T2	T1	Td	IgSF	AxIS	AxIS	categ	21382554, 27493806	SVZ>IZ,CP	GP	2.06983	9.54048	0.00044869	P-pm	P tgt	P-Su	P Co	P Pa	n.a.			-0.238669	5.57053	0.0196666	T2-pm	B-3i1dd	0.0754424	8.3575	0.392711	T1-pm	B-2i1dd	-0.962966
19122	Prnp	prion protein	clusters	CP	Telley	H-S et a	NSC	N-cp	ID/cl	fate	N-cp	Notch	Pr	R-C	RBP	TF	P6	T2	T1	Td	molec	cell	func	categ		CP>iz>vasc	GP	2.06193	7.36882	3.69457e-06	P-pm	P tgt	P-Su	P Co	Pa-1i	-0.400431	10.36	0.0101505	n.a.			T2-pm	B-1du	-0.0330278	7.71671	0.849821	T1-pm	B-1du	-0.278028
67708	Pcnx4	Pcnxl4, 1810048J11Rik	clusters	zone	Telley	H-S et a	NSC	ident	ID/cl	fate	Cam	Notch	Pr	R-C	RBP	TF	P6	T2	T1	Td	molec	cell	func	categ		n.s.	GP	2.06005	6.49433	0.00778402	P-pm	P tgt	P-Su	P Co	P Pa							T2-pm	B-1i				T1-pm	T1 tgt
67608	Narf	4430402O11Rik	clusters	zone	Telley	H-S et a	NSC	ident	ID/cl	fate	Cam	Notch	Pr	R-C	RBP	TF	P6	T2	T1	Td	molec	cell	func	categ		CP>IZ,VZ	GP	2.05259	8.42158	0.000127178	P-pm	P tgt	P-Su	P Co	P Pa	-0.237458	9.70326	0.021725				T2-pm	T2 tg				T1-pm	T1 tgt
78286	Nav2	5330421F07Rik, BC026601; midbody durng mitosis, RAINB1, POMFIL2, HELAD1, unc53H2	clusters	SVZ-IZ∩CP	Neu	H-S et a	NSC	PN-iz	mix/12	fate	N-cp	Notch	Pr	R-iz	RBP	TF	P6	T2	T1	Td	MT-bp	CytSk	Nrite	NrDiff	32081718, 21419114, 32081718	CP,IZ (r>c)	GP	2.04476	6.27146	5.7208e-06	P-pm	P tgt	Su-2i	P Co	P Pa	-1.05776	8.31141	1.14654e-05	-0.102702	3.08041	0.178091	T2-pm	B-9i1du	-0.898333	6.44099	0.00351749	T1-pm	B-7i	0.00488585
212712	Satb2	Tbr2 activ w/ Jmjd3; Satb2 activ Sox5, Fezf2	clusters	SVZ-IZ∩CP	Neu	H-S et a	NSC	PN-svz	CPN/0	CPN	N-cp	Notch	Pr	R-svz	RBP	hxTF	P6	T2	T1	Td	TFhx	nucleus	Lam:CPN	Lam:CPN	18255030, 25556833, 26324926, 25037921, 18255031	SVZ,IZ(r>c),cp	GP	2.04239	10.2043	8.07511e-05	P-pm	P tgt	Su-1i	P Co	Pa-1i	-1.61637	10.5642	1.18602e-06	-0.414332	4.14838	0.00229509	A-T2/J3	B-4i1dd	-1.47049	8.38923	8.00864e-05	T1-pm	B-4i	-0.915177
70267	2010109K09Rik		clusters	zone	Telley	H-S et a	NSC	ident	ID/cl	fate	Cam	Notch	Pr	R-C	RBP	TF	P6	T2	T1	Td	molec	cell	func	categ		n.a.	n.a.	2.04008	4.92533	0.000204021	P-pm	P tgt	P-Su	P Co	P Pa							T2-pm	T2 tg				T1-pm	T1 tgt
108653	Rimklb	4933426K21Rik	clusters	zone	Telley	H-S et a	NSC	N-vz	ID/cl	fate	Cam	Notch	Pr	R-C	RBP	TF	P6	T2	T1	Td	molec	cell	func	categ		CP>SVZ>vz	GP	2.03006	8.01019	0.000287178	P-pm	P tgt	P-Su	P Co	P Pa	-0.249455	9.78398	0.0477566	0.0627146	6.83223	0.272409	T2-pm	T2 tg	0.020716	10.4802	0.749402	T1-pm	B-1du	-1.03963
223669	Zfp7		clusters	zone	Telley	H-S et a	NSC	ident	ID/cl	fate	Cam	Notch	Pr	R-C	RBP	zc2hTF	P6	T2	T1	Td	TFzc2h	cell	func	categ		cp,iz>vz	GP	2.02785	6.01169	0.000301282	P-pm	P tgt	P-Su	P Co	P Pa							T2-pm	T2 tg				T1-pm	T1 tgt
68585	Rtn4	Nogo	clusters	zone	Neu	H-S et a	NSC	ident	ID/cl	fate	Cam	Notch	Pr	R-C	RBP	nonTF	P6	T2	T1	Td	molec	cell	func	categ		CP,IZ>vz	GP	2.02769	8.96164	4.66912e-05	P-pm	P tgt	P-Su	P Co	P Pa				-0.137561	6.97827	0.0293537	T2-pm	T2 tg				T1-pm	T1 tgt	-2.38493
319613	Sybu	syntabulin; m-Golsyn; 5730410E15Rik; syntaxin-interacting; links piccolo-bassoon transport vesicles (PTVs) to Kif5b	I+	CP	Telley	H-S et a	NSC	ident	ID/cl	fate	Cam	Notch	Pr	R-C	RBP	TF	P6	T2	T1	Td	kif-bp	CytSk	AxonTrans	NrDiff	16750881, 26868290, 21569270, 16572588	CP>svz,vz	GP	2.02637	8.39781	0.000881045	P-pm	P tgt	P-Su	P Co	P Pa	n.a.			0.0893109	3.84394	0.27451	T2-pm	B-1i	-0.121513	7.22359	0.468416	T1-pm	B-3i1d	-1.8532
22045	Trhr	TRH receptor	clusters	zone	Telley	H-S et a	NSC	ident	ID/cl	fate	Cam	Notch	Pr	R-C	RBP	TF	P6	T2	T1	Td	molec	cell	func	categ		SVZ weak	GP	2.02309	4.75935	0.000516862	P-pm	P tgt	P-Su	P Co	P Pa							T2-pm	T2 tg				T1-pm	T1 tgt
14359	Fxr1	Fxr1h, Fxr1p; fragile X mental retardation syndrome-related protein 1	clusters	zone	Telley	H-S et a	NSC	ident	ID/cl	fate	Cam	Notch	Pr	R-C	KH	TF	P6	T2	T1	Td	RBPkh	cell	func	categ		VZ,SVZ>cp	GP	2.02176	6.64573	0.000330426	P-pm	P tgt	P-Su	P Co	P Pa							T2-pm	T2 tg				T1-pm	T1 tgt
209456	Trp53bp2		clusters	zone	Telley	H-S et a	NSC	ident	ID/cl	fate	Cam	Notch	Pr	R-C	RBP	TF	P6	T2	T1	Td	molec	cell	func	categ		cp>vz weak	GP	2.02173	9.10102	1.8329e-07	P-pm	P tgt	P-Su	P Co	P Pa				-0.279781	5.37031	0.000434127	T2-pm	T2 tg				T1-pm	T1 tgt
545389	Cep170	centrosomal pr 170	clusters	CP	Neu	H-S et a	NSC	ident	ID/cl	fate	Cam	Notch	Pr	R-C	RBP	TF	P6	T2	T1	Td	molec	Ce-ole/m	func	categ		n.a.	n.a.	2.02134	10.1606	6.47685e-06	P-pm	P tgt	P-Su	P Co	P Pa							T2-pm	T2 tg				T1-pm	T1 tgt	-1.195
218544	Sgtb		clusters	zone	Telley	H-S et a	NSC	ident	ID/cl	fate	N-cp	Notch	Pr	R-C	RBP	TF	P6	T2	T1	Td	molec	cell	func	categ		CP>VZ,IZ	GP	2.01977	7.90826	1.1584e-05	P-pm	P tgt	P-Su	P Co	P Pa							T2-pm	T2 tg				T1-pm	T1 tgt
20192	Ryr3	ryanodine rec 3; Ca++ release from ER	clusters	zone	Telley	H-S et a	NSC	PN-cp	Sub/7	fate	IP/N	Notch	Pr	R-C	RBP	TF	P6	T2	T1	Td	Ca ch	ER	SynPlast	NrDiff	32559219, 10595520, 31085573, 8702664	CP	BG	2.01949	7.50413	0.000115758	P-pm	P tgt	Su-2i	P Co	Pa-1i	-0.86649	8.0387	2.43646e-05	0.0932705	2.21794	0.220919	T2-pm	B-5i1du	-0.237214	6.07102	0.283053	T1-pm	B-2i	-0.0110414
14800	Gria2	GluA2,GluR2	clusters	SVZ-IZ∩CP	Neu	H-S et a	NSC	PN-iz	CPN/15	fate	Cam	Notch	Pr	R-C	RBP	TF	P6	T2	T1	Td	GluR-A	SynPost-ex	dend growth	NrDiff	21865324, 8938126, 31300657	CP,IZ	GP	2.01578	9.12784	9.05016e-05	P-pm	P tgt	P-Su	M/H	P Pa	-0.676201	8.86621	0.0017099	0.230205	5.7578	0.160276	T2-pm	B-1i	0.00409627	9.80882	0.980078	T1-pm	B-1i1s	-1.89694
68666	Svop	synaptic vesicle 2 rel pr	clusters	SVZ-IZ∩CP	Neu	H-S et a	NSC	N-iz	ID/cl	fate	N-cp	Notch	Pr	R-C	RBP	TF	P6	T2	T1	Td	molec	syn.vesicle	SV release	NrDiff	23894296	CP>IZ	GP	2.01537	6.09501	0.00727201	P-pm	P tgt	P-Su	P Co	P Pa	-0.130659	8.16571	0.151822	-0.183483	4.42665	0.138791	T2-pm	T2 tg	-0.0498098	6.39528	0.687406	T1-pm	T1 tgt	-0.595375
11836	Araf	A-Raf	clusters	zone	Telley	H-S et a	NSC	ident	ID/cl	fate	Cam	Notch	Pr	R-C	RBP	TF	P6	T2	T1	Td	molec	MAPK sign	func	categ		SVZ,VZ>SP,CP	GP	2.01066	4.80053	4.66991e-05	P-pm	P tgt	P-Su	P Co	P Pa							T2-pm	T2 tg				T1-pm	T1 tgt	-0.640928
14758	Gpm6b	glycoprotein m6b	clusters	zone	Telley	H-S et a	NSC	ident	ID/cl	fate	Cam	Notch	Pr	R-C	RBP	TF	P6	T2	T1	Td	molec	cell	func	categ		CP,IZ,SVZ,VZ	GP	2.00811	8.93697	4.24247e-05	P-pm	P tgt	P-Su	P Co	P Pa							T2-pm	B-2i				T1-pm	T1 tgt
230235	Frrs1l	aux sub GluA1/2/4; 6430704M03Rik; ferric-chelate reductase 1 like	clusters	zone	Neu	H-S et a	NSC	ident	ID/cl	fate	Cam	Notch	Pr	R-C	RBP	TF	P6	T2	T1	Td	GluA aux	ER	GluA signaling	SynGen	30692144, 31604597, 27236917, 29276473	n.a.	n.a.	2.00491	6.90744	0.00024344	P-pm	P tgt	P-Su	P Co	P Pa	n.a.			n.a.			T2-pm	B-1i	-0.572722	7.46822	0.000172721	T1-pm	T1 tgt	-0.986685
269959	Adamtsl3	Punctin-2	clusters	zone	Neu	H-S et a	NSC	ident	ID/cl	fate	IP/N	Notch	Pr	R-C	RBP	TF	P6	T2	T1	Td	molec	cell	func	categ		n.d.	GP	2.00482	7.78862	3.79147e-07	P-pm	P tgt	P-Su	P Co	P Pa							T2-pm	B-2i	0.311777	5.42193	0.00513882	T1-pm	T1 tgt
22062	Trp73	p73	clusters	zone	Telley	H-S et a	NSC	C-R	ID/cl	fate	Cam	Notch	Pr	R-C	RBP	TF	P6	T2	T1	Td	p53 fam	nuc-cyt	hipp org	categ	15452350, 10716451	MZ	GP	2.00249	3.69005	0.0006317	P-pm	P tgt	P-Su	P Co	Pa-1u	0.309368	7.59573	0.0234313	-0.12272	3.28958	0.100498	T2-pm	T2 tg	0.0850259	5.61603	0.375596	T1-pm	T1 tgt	0.163629
18795	Plcb1	PLC, GPCR-act & G pr activ; couples to muscarinic acetylcholine receptor, others	clusters	zone	Neu	H-S et a	NSC	IP-b	ind/17	fate	N-iz	Notch	Pr	R-C	RBP	TF	P6	T2	T1	Td	PLC	cell	PI, DAG sign	unk	11224545, 9305844, 30517689	svz, IZ	GP	2.00238	11.1065	2.05069e-05	P-pm	P tgt	P-Su	P Co	P Pa	0.266267	7.31289	0.0766988	-0.643952	4.18609	6.51948e-08	T2-pm	B-17i2dd	0.0555535	8.45941	0.711565	T1-pm	B-4i2dd	-1.5843
328234	Rnf182	C630023L15Rik	clusters	CP	Neu	H-S et a	NSC	PN-cp	ID/cl	fate	N-cp	Notch	Pr	R-C	RBP	TF	P6	T2	T1	Td	molec	cell	func	categ		CP weak	GP	1.99995	9.35048	5.39282e-06	P-pm	B-S1	P-Su	P Co	P Pa	n.a.			-0.09217	4.71262	0.259222	T2-pm	B-1i1du	-0.0831851	7.32997	0.305185	T1-pm	B-1i1dd	-0.328891
72003	Synpr	synaptoporin	clusters	zone	Telley	H-S et a	NSC	hipp	ID/cl	fate	Cam	Notch	Pr	C-svz	RBP	TF	P6	T2	T1	Td	molec	cell	func	categ		SVZ (hipp) (c>r)	GP	1.99975	6.32379	9.56135e-05	P-pm	P tgt	P-Su	P Co	Pa-1i	0.448195	5.42293	0.0114093	0.263526	2.49874	0.00268158	T2-pm	B-4i	0.393528	5.00584	0.0160299	T1-pm	B-1i	-0.17757
67579	Cpeb4	cytoplasmic polyA elem bp 4; 4930447D24Rik, mKIAA1673; promotes c-Fos translation	clusters	CP	Telley	H-S et a	NSC	N-cp	ind/19	fate	Cam	Notch	Pr	R-C	RRM	TF	P6	T2	T1	Td	RBPrrm	cytosol	unk	RNA metab	30728769, 29166615, 27381259, 24386439, 12871996	n.a.	n.a.	1.9933	8.97044	9.51132e-06	P-pm	B-S3	P-Su	P Co	P Pa	-0.512537	5.22903	0.0188715	-0.376556	4.12644	0.00289804	T2-pm	T2 tg	-0.114947	8.62921	0.51529	T1-pm	B-1i	-1.85844
15382	Hnrnpa1	Hnrpa1	clusters	zone	Telley	H-S et a	NSC	ident	ID/cl	fate	Cam	Notch	Pr	R-C	RRM	TF	P6	T2	T1	Td	RBPrrm	cell	Splicing	categ	20133837	CP>iz,svz,vz	GP	1.98954	6.46867	0.00216172	P-pm	B-S1	P-Su	P Co	P Pa	-0.0425692	11.19	0.616812	n.a.			T2-pm	T2 tg	-0.078022	10.6819	0.330553	T1-pm	T1 tgt	-0.648653
72978	Cnih3	cornichon fam AMPA rec auxiliary pr 3; zux bp to GluR-A esp. Gria1	clusters	CP	Telley	H-S et a	NSC	PN-cp	CTh/6	CTh	N-cp	Notch	Pr	R-C	RBP	TF	P6	T2	T1	Td	GluR-A-bp	Post	excit	categ	23522044, 32004381	CP	GP	1.9895	3.52269	0.00749534	P-pm	P tgt	P-Su	P Co	P Pa	-0.850594	8.07394	5.77611e-05	0.140463	3.5202	0.264839	T2-pm	B-2i	-0.220812	6.47194	0.181697	T1-pm	B-3i	0.357142
627110	Tubb2a-ps2	pseudo C79445	clusters	zone	Telley	H-S et a	NSC	ident	ID/cl	fate	Cam	Notch	Pr	R-C	RBP	TF	P6	T2	T1	Td	molec	cell	func	categ				1.98922	9.42984	0.00092507	P-pm	P tgt	P-Su	P Co	P Pa							T2-pm	B-1du				T1-pm	T1 tgt
50493	Txnrd1		clusters	zone	Telley	H-S et a	NSC	ident	ID/cl	fate	Cam	Notch	Pr	R-C	RBP	TF	P6	T2	T1	Td	molec	cell	func	categ		cp,vz	GP	1.98402	11.2877	1.1011e-05	P-pm	P tgt	Su-1du	P Co	Pa-1du				-0.174238	6.06145	0.022711	T2-pm	B-1du				T1-pm	B-1i
12801	Cnr1	CB1; exp in C-T nec for T-C; 2-AG from T-C	clusters	SVZ-IZ∩CP	Neu	H-S et a	NSC	PN-iz	ind/19	fate	N-cp	Notch	Pr	R-C	RBP	TF	P6	T2	T1	Td	CB1 rec	vesicles	AxGuid/Fas	AxGuid/Fas	21050275, 33168583, 33212822	CP,IZ>>SVZ	GP	1.97658	12.1404	3.08326e-05	P-pm	P tgt	P-Su	P Co	P Pa	-0.624458	8.82553	0.0672287	-0.176643	6.70193	0.0391783	T2-pm	B-1du1dd	-0.272854	7.89432	0.0222945	T1-pm	T1 tgt	-2.09383
23885	Gmcl1	Gcl	clusters	zone	Neu	H-S et a	NSC	ident	ID/cl	fate	Cam	Notch	Pr	R-C	RBP	TF	P6	T2	T1	Td	molec	cell	func	categ		CP>IZ (weak)	GP	1.97589	8.09153	4.68107e-05	P-pm	P tgt	P-Su	P Co	P Pa							T2-pm	T2 tg				T1-pm	T1 tgt	-0.41791
20660	Sorl1	LR11, mSorLA, AK169831 (TrkB act)	clusters	VZ∩SVZ-IZ	Neu	H-S et a	NSC	IP-ab	CPN/15	L2-4	Cam	Notch	Pr	R-C	RBP	TF	P6	T2	T1	Td	Sort Rc	traf vsc	TrfMbr	unk	23977241, 27832290, 18618022	SVZ,VZ>IZ	GP	1.97322	9.36464	6.83646e-07	P-pm	P tgt	Su-2i2dd	P Co	Pa-1i2dd	-1.46738	9.0446	5.06946e-07	-0.208977	4.90905	0.0399383	T2-pm	B-3i2du2dd	-0.640343	7.64355	7.53153e-05	T1-pm	B-2i4dd	-0.925856
109202	A930024E05Rik	AK079939 (in Kdm2b)	clusters	VZ∩SVZ-IZ	Neu	H-S et a	NSC	IP-b	Sub/7	fate	Cam	Notch	Pr	R-C	RBP	TF	P6	T2	T1	Td	lncRNA	epigen	func	epigen	n.a.	SVZ	GP	1.9673	8.34097	0.000150005	P-pm	P tgt	P-Su	P Co	P Pa	n.a.			n.a.			T2-pm	T2 tg	-0.0454425	8.02702	0.604093	T1-pm	T1 tgt	-0.736306
75957	Mir17hg	mir-17-92, repr Tbr2; 5033413D16Rik; Sun, Nowa	clusters	zone	Telley	H-S et a	NSC	IP-a	ID/cl	fate	Cam	Notch	Pr	R-C	RBP	TF	P6	T2	T1	Td	miRNA	nuc-cyto	epigen	IPgen	23623502	VZ	PM	1.96482	6.92832	0.00842748	P-pm	P tgt	P-Su	P Co	P Pa	n.a.			n.a.			T2-pm	T2 tg	-0.096294	6.18607	0.332321	T1-pm	T1 tgt	-0.520527
170771	Khdrbs2	SLM1; alt splic Nrxn	clusters	CP	Telley	H-S et a	NSC	PN-cp	ID/cl	fate	Cam	Notch	Pr	R-C	KH	TF	P6	T2	T1	Td	RBPkh	cell	SynGen	categ	24469635	n.a.	n.a.	1.96384	7.6931	2.10088e-05	P-pm	P tgt	P-Su	P Co	P Pa	-0.500508	8.44061	0.00073496	0.0906871	3.55361	0.267357	T2-pm	B-3i	-0.0737429	7.72674	0.646613	T1-pm	B-2i	-0.35695
13813	Eomes	Tbr2	II+III+	VZ∩SVZ-IZ	BP	H-S et a	NSC	IP-ab	ind/1	fate	Cam	Notch	Pr	R-svz	RBP	tboxTF	P6	T2	T1	Td	TFtbox	nucleus	R-C, lam	NrDiff	27600842	SVZ,VZ (r>c)	GP	1.96315	10.6224	1.03124e-05	P-pm	B-S2	P-Su	P Co	Pa-1u	-1.0696	10.0939	2.11741e-06	-0.263313	7.07962	0.000667592	T2-pm	B-4i2u1d2du	-3.74681	8.02109	1.43614e-09	T1-pm	B-1du	-0.309553
226562	Prrc2c	Bat2d	clusters	zone	Telley	H-S et a	NSC	ident	ID/cl	fate	Cam	Notch	Pr	R-C	RBP	TF	P6	T2	T1	Td	molec	cell	func	categ		cp,vz,ob	GP	1.96276	7.26748	9.70869e-06	P-pm	P tgt	P-Su	P Co	P Pa							T2-pm	T2 tg				T1-pm	T1 tgt	-0.669727
19330	Rab18		clusters	zone	Telley	H-S et a	NSC	ident	ID/cl	fate	Cam	Notch	Pr	R-C	RBP	TF	P6	T2	T1	Td	molec	cell	func	categ		vz,svz,cp	GP	1.96026	5.80768	0.000377045	P-pm	P tgt	P-Su	P Co	P Pa							T2-pm	T2 tg				T1-pm	T1 tgt
29809	Rabgap1l		clusters	CP	Neu	H-S et a	NSC	PN-cp	ID/cl	fate	Cam	Notch	Pr	R-C	RBP	TF	P6	T2	T1	Td	molec	cell	func	categ		n.d.	GP	1.95925	5.36467	0.00274471	P-pm	B-S5	P-Su	P Co	Pa-1i	-0.418463	10.7609	0.000768842	-0.0819976	3.43567	0.289111	T2-pm	B-7i	-0.128912	7.47399	0.410822	T1-pm	B-5i	-0.936125
208439	Klhl29	Kbtbd9, mKIAA1921	clusters	CP	Neu	H-S et a	NSC	PN-cp	ID/cl	fate	Cam	Notch	Pr	R-C	RBP	TF	P6	T2	T1	Td	molec	cell	func	categ		CP	GP	1.95812	8.28916	5.87968e-06	P-pm	P tgt	P-Su	P Co	Pa-1i	n.a.			n.a.			T2-pm	B-7i	-0.337694	7.7278	0.00672658	T1-pm	B-3i	-0.412551
70750	Kdsr	Fvt1, 9430079B08Rik	clusters	zone	Telley	H-S et a	NSC	ident	ID/cl	fate	Cam	Notch	Pr	R-C	RBP	TF	P6	T2	T1	Td	molec	cell	func	categ		n.d.	GP	1.95612	4.22858	4.34196e-05	P-pm	P tgt	P-Su	P Co	P Pa							T2-pm	T2 tg				T1-pm	T1 tgt
20451	St8sia3		clusters	CP	Neu	H-S et a	NSC	N-cp	ID/cl	fate	N-cp	Notch	Pr	R-C	RBP	TF	P6	T2	T1	Td	molec	cell	func	categ		cp (weak)	GP	1.95375	6.01768	0.00286584	P-pm	P tgt	P-Su	P Co	P Pa	-0.24657	8.86667	0.0300761	-0.351362	4.01955	0.0218296	T2-pm	B-1du	0.134376	7.03766	0.463239	T1-pm	B-1i1du	0.309843
211401	Mtss1	Mim; metastasis suppressor; binds actin and membranes; reg DAAM1	clusters	zone	Telley	H-S et a	NSC	ident	ID/cl	fate	Cam	Notch	Pr	R-C	RBP	TF	P6	T2	T1	Td	actin bp	filopod	dend gr	categ	31803019, 29972794, 27401056	CP>VZ	GP	1.95286	8.94438	0.000191489	P-pm	P tgt	Su-1i	P Co	Pa-2i	-0.276633	9.64066	0.00995494				T2-pm	B-3i				T1-pm	B-3i
57874	Hacd3	Ptplad1	clusters	zone	Telley	H-S et a	NSC	ident	ID/cl	fate	Cam	Notch	Pr	R-C	RBP	TF	P6	T2	T1	Td	molec	cell	func	categ		n.a.	n.a.	1.95205	3.41881	0.000125338	P-pm	P tgt	P-Su	P Co	P Pa							T2-pm	T2 tg				T1-pm	T1 tgt
76820	Cyria	Fam49a; D12Ertd553e; CYFIP related Rac1 interactor A	clusters	SVZ-IZ∩CP	Neu	H-S et a	NSC	PN-iz	ind/19	fate	N-cp	Notch	Pr	R-C	RBP	TF	P6	T2	T1	Td	Rac1-ip	CytSk	F-act branching	morphology	31413787	IZ, CP strong	GP	1.95184	11.643	2.25703e-08	P-pm	P tgt	P-Su	P Co	P Pa	n.a.			-0.357284	5.66072	0.0044735	T2-pm	B-1i2du	-0.80383	9.79347	0.016548	T1-pm	B-4i2du1dd	-2.05437
76094	5830474E16Rik		clusters	zone	Telley	H-S et a	NSC	ident	ID/cl	fate	Cam	Notch	Pr	R-C	RBP	TF	P6	T2	T1	Td	molec	cell	func	categ		n.a.	n.a.	1.94508	8.98269	4.72566e-07	P-pm	P tgt	P-Su	P Co	P Pa							T2-pm	T2 tg				T1-pm	T1 tgt
104383	Rcor2	CoREST; scaff Insm1, LSD1; IP-nr trans	clusters	VZ∩SVZ-IZ	Neu	H-S et a	NSC	IP-ab	ID/cl	fate	Cam	Notch	Pr	R-C	RBP	mybTF	P6	T2	T1	Td	TFmyb	Rest cplx	epigen	NrDif	28049845	SVZ,iz>VZ	GP	1.94321	7.60945	0.000768749	P-pm	P tgt	P-Su	P Co	P Pa	0.00703762	10.4001	0.953287	-0.192249	6.57155	0.00621563	T2-pm	B-1s1du	0.0831968	9.08591	0.385335	T1-pm	T1 tgt	-0.18155
319984	Jph4	junctophilin 4	clusters	SVZ-IZ∩CP	Neu	H-S et a	NSC	N-cp	ID/cl	fate	N-cp	Notch	Pr	R-C	RBP	TF	P6	T2	T1	Td	molec	cell	func	categ		cp>>iz	GP	1.94308	7.83923	0.00476826	P-pm	P tgt	P-Su	P Co	P Pa	n.a.			-0.159833	3.63524	0.102847	T2-pm	T2 tg	-0.126945	6.49164	0.13771	T1-pm	T1 tgt	-0.337398
75426	Igfbpl1		clusters	zone	Neu	H-S et a	NSC	PN-iz	ID/cl	fate	N-cp	Notch	Pr	R-C	RBP	TF	P6	T2	T1	Td	molec	cell	func	categ		CP,IZ>svz,vz	GP	1.93871	10.6264	7.41071e-06	P-pm	P tgt	Su-1i	P Co	P Pa	-0.256326	11.3725	0.143783	-0.0734259	6.42504	0.393966	T2-pm	B-3i	-0.0691868	9.28297	0.504288	T1-pm	B-1i	-0.3789
67988	Tmx3	Txndc10	clusters	zone	Telley	H-S et a	NSC	ident	ID/cl	fate	Cam	Notch	Pr	R-C	RBP	TF	P6	T2	T1	Td	molec	cell	func	categ		n.d.	GP	1.93783	5.91194	1.75676e-05	P-pm	P tgt	P-Su	P Co	P Pa							T2-pm	T2 tg				T1-pm	T1 tgt
15980	Ifngr2	w/ Ifngr1	clusters	CP	Telley	H-S et a	NSC	PN-cp	mix/11	fate	N-cp	Notch	Pr	R-C	RBP	TF	P6	T2	T1	Td	IfnG-R	cell	NrDif	categ	20610738	CP	GP	1.93667	5.72442	0.00280939	P-pm	P tgt	P-Su	P Co	P Pa	-0.767535	9.43857	0.00136026	-0.107547	5.98412	0.300424	T2-pm	T2 tg	-0.616645	8.30763	0.00362063	T1-pm	B-1du	-0.50013
77634	Snapc3		clusters	zone	Telley	H-S et a	NSC	ident	ID/cl	fate	Cam	Notch	Pr	R-C	RBP	TF	P6	T2	T1	Td	molec	cell	func	categ		CP,IZ>svz,vz	GP	1.9343	7.67915	5.05489e-05	P-pm	P tgt	P-Su	P Co	P Pa							T2-pm	T2 tg				T1-pm	T1 tgt
19775	Xpr1	xenotropic and polytropic retrovirus rec 1; familial brain calcification	clusters	CP	Neu	H-S et a	NSC	N-cp	ID/cl	fate	Cam	Notch	Pr	R-C	RBP	TF	P6	T2	T1	Td	Pi-export	PM	Pi transp	categ	32019887, 28766044	CP	GP	1.93237	5.70284	8.2267e-05	P-pm	P tgt	Su-1i	P Co	Pa-2i	-0.394532	9.63246	0.0224961	-0.075635	5.58052	0.208041	T2-pm	B-2i	-0.0022346	9.23021	0.988722	T1-pm	B-1du	-1.51064
20713	Serpini1	neuroserpin; peptidase inhibitor	clusters	SVZ-IZ∩CP	Neu	H-S et a	NSC	PN-svz	ID/cl	fate	N-iz	Notch	Pr	R-C	RBP	TF	P6	T2	T1	Td	Inh-protease	SF	emt	EMT	27639894, 31805346, 30644551, 26892864, 12837630, 29142062, 16465451	svz,iz,cp>vz	GP	1.92689	11.3323	1.29446e-05	P-pm	P tgt	P-Su	P Co	P Pa	-0.509007	10.2965	0.00407462	-0.167409	5.21065	0.189061	T2-pm	T2 tg	-0.162598	8.16521	0.48431	T1-pm	T1 tgt	-1.35531
75826	Senp2	SUMO/sentrin sp peptidase	clusters	zone	Telley	H-S et a	NSC	ident	ID/cl	fate	Cam	Notch	Pr	R-C	RBP	TF	P6	T2	T1	Td	molec	cell	func	categ		n.a.	n.a.	1.92639	7.98097	2.96964e-06	P-pm	P tgt	P-Su	P Co	P Pa							T2-pm	T2 tg				T1-pm	T1 tgt
114874	Ddhd1	DDHD domain containing 1; hereditary spastic paraplegia	clusters	zone	Neu	H-S et a	NSC	IP-b	ID/cl	fate	Cam	Notch	Pr	R-C	RBP	TF	P6	T2	T1	Td	PIns-lipase	cytosol	metab-lipids	metab-lipids	30221923	SVZ/IZ>>cp,vz	GP	1.92399	7.58098	5.63216e-07	P-pm	P tgt	Su-1i	P Co	P Pa	-0.316532	5.69374	0.011847	-0.176396	5.37223	0.0118877	T2-pm	B-2i	0.157779	8.35679	0.184522	T1-pm	T1 tgt	-0.106762
319520	Dusp4	MKP-2, MAPK-Pase, rep ERK	clusters	SVZ-IZ	Neu	H-S et a	NSC	IP-b	Sub/7	fate	Cam	Notch	Pr	C-svz	RBP	TF	P6	T2	T1	Td	MKP	cell	NritOutgr	NrDiff	25397900	SVZ>IZ (c>r)	GP	1.92092	11.525	1.07887e-05	P-pm	P tgt	P-Su	P Co	P Pa	n.a.			-0.30457	7.02114	9.36995e-06	T2-pm	B-1du	1.26103	7.68351	0.00128676	T1-pm	T1 tgt	0.559268
211652	Wwc1	Kibra; WW-dom	clusters	VZ∩SVZ-IZ	Telley	H-S et a	NSC	ident	ID/cl	fate	Cam	Notch	Pr	R-C	RBP	TF	P6	T2	T1	Td	molec	cell	func	categ		IZ>cp,vz,svz	GP	1.91858	8.48688	2.60294e-05	P-pm	P tgt	Su-2i	P Co	Pa-4i	-0.310795	8.59689	0.0210944	-0.278279	5.8071	0.0129703	T2-pm	B-4i1u1du				T1-pm	B-2i1u
11784	Apba2	X11L	clusters	CP	Neu	H-S et a	NSC	N-cp	ID/cl	fate	Cam	Notch	Pr	R-C	RBP	TF	P6	T2	T1	Td	molec	cell	func	categ		CP>>VZ,SVZ	GP	1.91764	7.781	0.00326123	P-pm	P tgt	P-Su	P Co	Pa-1i	0.00953067	9.66407	0.943822	-0.155876	6.1467	0.0639527	T2-pm	T2 tg	0.241739	7.80841	0.0189056	T1-pm	B-2i	-0.329581
665540	Gm7677	EG665540	clusters	zone	Telley	H-S et a	NSC	ident	ID/cl	fate	Cam	Notch	Pr	R-C	RBP	TF	P6	T2	T1	Td	molec	cell	func	categ		n.a.	n.a.	1.91487	8.19972	0.00025461	P-pm	P tgt	P-Su	P Co	P Pa							T2-pm	T2 tg				T1-pm	T1 tgt
243499	Lrrtm4	with post-syn nrxns binds pre-syn neurolligins, HSPGs	clusters	CP	Neu	H-S et a	NSC	PN-cp	ID/cl	fate	N-cp	Notch	Pr	R-C	RBP	TF	P6	T2	T1	Td	post-ex	PostSyn	SynGen-excit	SynGen-excit	23911104	CP	GP	1.90889	7.29711	2.77674e-05	P-pm	P tgt	Su-1i	P Co	P Pa	n.a.			-0.107523	2.31106	0.235844	T2-pm	B-5i	-0.430871	6.56679	0.0591122	T1-pm	B-2i	0.0862167
212391	Lcor	Mlr2; A630025C20Rik	clusters	zone	Telley	H-S et a	NSC	ident	ID/cl	fate	Cam	Notch	Pr	R-C	RBP	rpolCoF	P6	T2	T1	Td	TFrpol	cell	TF	categ		cp (weak)	GP	1.90875	7.48592	2.39862e-06	P-pm	P tgt	P-Su	P Co	P Pa							T2-pm	T2 tg				T1-pm	T1 tgt	-1.52738
73991	Atl1	atlastin GTPase 1; Spg3a	clusters	CP	Neu	H-S et a	NSC	PN-cp	ID/cl	fate	N-cp	Notch	Pr	R-C	RBP	TF	P6	T2	T1	Td	GTPase	Golgi	Ax.Growth	SynGen-inhib	31729196, 16537571	CP	BG	1.90554	8.79409	0.000215471	P-pm	P tgt	P-Su	P Co	P Pa	n.a.			-0.128358	3.817	0.233673	T2-pm	T2 tg	0.198902	7.59568	0.232136	T1-pm	T1 tgt	-0.3964
13681	Eif4a1		clusters	zone	Telley	H-S et a	NSC	ident	ID/cl	fate	Cam	Notch	Pr	R-C	DEAD	TF	P6	T2	T1	Td	RBPdead	cell	func	categ		n.d.	GP	1.9028	8.29737	2.3616e-05	P-pm	P tgt	P-Su	P Co	P Pa							T2-pm	T2 tg				T1-pm	T1 tgt
11789	Apc	adenomatous polyposis coli; loc in RG soma & basal endfoot; assoc with MT (+) end; cKO --> disorg, axon defects,incr b-cat	clusters	CP	Neu	H-S et a	NSC	N-iz	ID/cl	fate	Cam	Notch	Pr	R-C	RBP	TF	P6	T2	T1	Td	MT-bp	destruct	ABP-b	categ	19146812	CP>IZ>vz,svz	GP	1.89941	4.96039	8.36645e-05	P-pm	P tgt	P-Su	P Co	P Pa	-0.138759	9.65153	0.181446	-0.259064	6.29709	0.0327973	T2-pm	T2 tg	0.209252	9.363	0.103662	T1-pm	B-1du	-1.45416
17988	Ndrg1	Ndrl, Ndr1; N-myc dwnst	clusters	CP	Neu	H-S et a	NSC	PN-cp	CPN/10	CPN	N-cp	Notch	Pr	R-cp	RBP	nonTF	P6	T2	T1	Td	stress	cell	growth	categ	24424031	CP>>vz	GP	1.89919	9.04699	3.40847e-05	P-pm	P tgt	P-Su	P Co	P Pa	-0.831868	9.86647	7.18996e-06	-0.133292	3.82123	0.416903	T2-pm	T2 tg	-0.429914	7.33205	0.0347095	T1-pm	T1 tgt	-1.42795
22032	Traf4	TNF rec-assoc f 4	clusters	zone	Telley	H-S et a	NSC	ident	ID/cl	fate	Cam	Notch	Pr	R-C	RBP	nonTF	P6	T2	T1	Td	molec	cell	func	categ		IZ, CP >vz	GP	1.89624	5.16437	1.18873e-05	P-pm	P tgt	P-Su	P Co	P Pa				-0.206978	5.54643	0.0178704	T2-pm	T2 tg				T1-pm	T1 tgt
29808	Mga	Mad5; MAX gene assoc	clusters	zone	Telley	H-S et a	NSC	ident	ID/cl	fate	Cam	Notch	Pr	R-C	RBP	tboxTF	P6	T2	T1	Td	TFtbox	cell	early	categ	25516968	CP, VZ (weak)	GP	1.89606	6.80146	2.28528e-05	P-pm	B-S2	Su-1i	P Co	P Pa	-0.310545	8.45057	0.0102931	-0.0197431	5.54563	0.899532	T2-pm	T2 tg	0.0641733	8.42527	0.386223	T1-pm	T1 tgt	-1.18613
114893	Dcun1d1	Tes3	clusters	zone	Telley	H-S et a	NSC	ident	ID/cl	fate	Cam	Notch	Pr	R-C	RBP	bhlhTF	P6	T2	T1	Td	TFbhlh	cell	func	categ		n.d.	AI	1.8956	4.42515	7.95697e-07	P-pm	P tgt	P-Su	P Co	P Pa	-0.177384	8.99733	0.173302	-0.140815	5.92243	0.108726	T2-pm	T2 tg	0.0955147	8.55972	0.289979	T1-pm	T1 tgt	-1.34504
234267	Gpm6a		clusters	SVZ-IZ∩CP	Neu	H-S et a	NSC	N-iz	ID/cl	fate	Cam	Notch	Pr	R-C	RBP	TF	P6	T2	T1	Td	molec	cell	func	categ		cp,iz	GP	1.89504	12.797	4.15722e-07	P-pm	P tgt	P-Su	P Co	Pa-1i	-0.211596	11.9984	0.0411745	0.00995762	8.20562	0.907371	T2-pm	B-2i1u1s	0.0939327	11.1602	0.597755	T1-pm	B-1i1s	-1.34219
101563	AI426330		clusters	zone	Telley	H-S et a	NSC	ident	ID/cl	fate	Cam	Notch	Pr	R-C	RBP	TF	P6	T2	T1	Td	molec	cell	func	categ		n.a.	n.a.	1.89368	7.76183	8.77735e-05	P-pm	P tgt	P-Su	P Co	P Pa							T2-pm	T2 tg				T1-pm	T1 tgt
70834	Spag9		clusters	zone	Telley	H-S et a	NSC	ident	ID/cl	fate	Cam	Notch	Pr	R-C	RBP	TF	P6	T2	T1	Td	molec	cell	func	categ		VZ,CP	GP	1.89187	5.61419	0.00105207	P-pm	P tgt	Su-1i	P Co	P Pa							T2-pm	B-1i1dd				T1-pm	T1 tgt	-1.41196
99512	Wdr47		clusters	CP	Neu	H-S et a	NSC	N-svz	ID/cl	fate	N-iz	Notch	Pr	R-C	RBP	TF	P6	T2	T1	Td	molec	cell	func	categ	29078390	cp,svz,iz	GP	1.89172	10.5534	2.84374e-06	P-pm	P tgt	P-Su	P Co	P Pa	n.a.			-0.175708	5.54404	0.0557995	T2-pm	T2 tg	0.0743391	9.24505	0.588963	T1-pm	T1 tgt	-0.83743
330119	Adamts3	inactivates Reln	clusters	CP	Telley	H-S et a	NSC	PN-cp	ID/cl	fate	Cam	Notch	Pr	R-C	RBP	TF	P6	T2	T1	Td	protease	ECM	Reelin	DendBranching	28213441, 26446156, 25770910, 29885460	n.d.	GP	1.88879	9.73581	8.81023e-05	P-pm	P tgt	P-Su	P Co	P Pa	n.a.			n.a.			T2-pm	B-2i	-0.65815	8.51144	0.0351562	T1-pm	B-1i	-1.11423
20190	Ryr1	ryanodine rec 1	clusters	zone	Neu	H-S et a	NSC	ident	ID/cl	fate	Cam	Notch	Pr	R-C	RBP	TF	P6	T2	T1	Td	Ca ch	ER	exocytosis	NrDiff	28102470, 7515481, 31209099	n.d.	GP	1.88613	3.97617	1.13391e-06	P-pm	P tgt	Su-1i	P Co	P Pa	-1.14487	6.80433	1.40938e-06	0.0356676	2.32408	0.419697	T2-pm	B-2i	-0.15948	5.99748	0.0636962	T1-pm	B-2i	0.0323923
192167	Nlgn1	neuroligin 1; lig Nrxn	clusters	CP	Telley	H-S et a	NSC	PN-cp	ID/cl	fate	Cam	Notch	Pr	R-C	RBP	TF	P6	T2	T1	Td	CAM	SynPost-exc	SynGen	categ	17582332, 29100073	CP>>vz	BG	1.88576	8.2377	3.92355e-05	P-pm	P tgt	Su-3i	P Co	Pa-3i	0.0585288	5.11018	0.624677	0.0737869	4.03305	0.329877	T2-pm	B-10i	0.139947	7.56174	0.31936	T1-pm	B-2i	0.0671129
14406	Gabrg2	GABAA-g2	clusters	CP	Neu	H-S et a	NSC	N-cp	ID/cl	fate	N-cp	Notch	Pr	R-C	RBP	TF	P6	T2	T1	Td	ion Cl-	cell	gabaA	categ	7644489	CP	GP	1.8843	6.2876	0.001618	P-pm	P tgt	P-Su	P Co	P Pa	-0.470253	9.02424	0.0087239	-0.159396	3.72606	0.119923	T2-pm	T2 tg	0.0441998	7.58311	0.841703	T1-pm	T1 tgt	0.0472711
101447	AA409587		clusters	zone	Telley	H-S et a	NSC	ident	ID/cl	fate	Cam	Notch	Pr	R-C	RBP	TF	P6	T2	T1	Td	molec	cell	func	categ		n.a.	n.a.	1.88392	5.25724	7.39712e-05	P-pm	P tgt	P-Su	P Co	P Pa							T2-pm	T2 tg				T1-pm	T1 tgt	-1.42592
320840	Negr1	neuronal growth reg 1	clusters	zone	Neu	H-S et a	NSC	ident	ID/cl	fate	Cam	Notch	Pr	R-C	RBP	TF	P6	T2	T1	Td	IgLON	soma/dendr	NritOutgr	NrDiff	26793057, 30932003, 29479305, 31086253	svz,iz,vz	GP	1.88334	8.38675	1.0652e-05	P-pm	B-S3	Su-1i	P Co	Pa-1i	n.a.			-0.220297	4.08519	0.0103878	T2-pm	B-11i1du	-0.436108	7.27615	0.0179057	T1-pm	B-6i1du	-0.500951
73442	Hspa12a		clusters	CP	Neu	H-S et a	NSC	PN-cp	ID/cl	fate	Cam	Notch	Pr	R-C	RBP	TF	P6	T2	T1	Td	molec	cell	func	categ		CP strong	BG	1.88322	7.44787	5.87881e-05	P-pm	P tgt	Su-1i	P Co	P Pa	n.a.			-0.164293	3.33893	0.0307378	T2-pm	B-2i	0.25835	7.09747	0.21346	T1-pm	B-1i	-0.121886
14395	Gabra2	gabaA-a2; anxiolyt; interacts w/ collybistin (Arhgef9)	clusters	zone	Telley	H-S et a	NSC	ident	CPN/0	fate	Cam	Notch	Pr	R-C	RBP	TF	P6	T2	T1	Td	ion Cl-	cell	gabaA	inhib	18313124, 30087324	OB, hippo (weak)	GP	1.8831	4.75886	0.000300176	P-pm	B-S3	P-Su	P Co	P Pa	0.480874	7.82065	0.0297837	-0.13159	4.16222	0.178525	T2-pm	B-2i	0.611552	6.75324	0.0634052	T1-pm	B-1i	0.0688038
69181	Dyrk2		clusters	zone	Telley	H-S et a	NSC	PN-cp	ID/cl	fate	Cam	Notch	Pr	R-C	RBP	TF	P6	T2	T1	Td	molec	cell	func	categ		CP	GP	1.8806	9.32608	9.76332e-06	P-pm	P tgt	P-Su	P Co	Pa-1du	n.a.			-0.165104	4.91554	0.194599	T2-pm	B-2dd	0.053893	7.5899	0.612026	T1-pm	B-2dd	-0.769111
15571	Elavl3	HuC, 2600009P04Rik	clusters	SVZ-IZ∩CP	Neu	H-S et a	NSC	N-svz	n.a.	fate	Cam	Notch	Pr	R-C	RRM	TF	P6	T2	T1	Td	RBPrrm	Splicing	NrDif	categ	22998874	cp,svz	BG	1.88048	8.42888	0.000268504	P-pm	P tgt	P-Su	P Co	P Pa	-0.23326	10.8668	0.0383999	-0.369975	7.14892	9.96034e-05	T2-pm	T2 tg	0.154298	9.71267	0.222617	T1-pm	T1 tgt	-0.920759
217265	Abca5		clusters	zone	Telley	H-S et a	NSC	ident	ID/cl	fate	Cam	Notch	Pr	R-C	RBP	TF	P6	T2	T1	Td	molec	cell	func	categ		hem (weak)	GP	1.88008	6.84782	5.74204e-05	P-pm	P tgt	P-Su	P Co	P Pa	n.a.			-0.0626248	2.66758	0.304882	T2-pm	T2 tg	-0.0209313	6.80557	0.904014	T1-pm	T1 tgt	0.017748
329628	Fat4	Fat-j; Dchs1 rc; PVH in mut	clusters	CP	Telley	H-S et a	NSC	PN-cp	Sub/7	fate	Cam	Notch	Pr	R-C	RBP	TF	P6	T2	T1	Td	Cdh-gi	PM-FtDsFj	MigRad	categ	16059920, 24056717, 25930014	CP>>VZ	16059920	1.87807	9.44824	1.05485e-06	P-pm	P tgt	Su-1dd	P Co	Pa-1i	n.a.			n.a.			T2-pm	B-1du1dd	-0.0932497	9.63819	0.279948	T1-pm	B-1du	-0.8466
18163	Ctnnd2	Catenin-delta2; δ-catenin/NPRAP/Neurojungin	clusters	CP	AP	H-S et a	NSC	ident	ID/cl	fate	Cam	Notch	Pr	R-C	RBP	TF	P6	T2	T1	Td	catenin	cytosol	dend gen	NrDiff	25807484, 18614673, 25914083, 27380241, 32554807	CP>SVZ,VZ	GP	1.87565	5.55581	0.00145915	P-pm	P tgt	Su-4i	M/H	Pa-4i	-0.648305	9.94447	6.5556e-05	0.00441012	6.15078	0.949467	T2-pm	B-8i	-0.193439	9.23414	0.0456886	T1-pm	B-4i	-1.59239
432508	Cpsf6		clusters	zone	Telley	H-S et a	NSC	ident	ID/cl	fate	Cam	Notch	Pr	R-C	RRM	TF	P6	T2	T1	Td	RBPrrm	cell	func	categ		cp,vz,svz	GP	1.86814	5.47737	0.0139581	P-pm	P tgt	P-Su	P Co	P Pa							T2-pm	B-1s1du1dd				T1-pm	B-1du	-0.202891
234214	Sorbs2	sorbin and SH3; ArgBP2	III+	SVZ-IZ	Neu	H-S et a	NSC	IP-b	ind/19	fate	Cam	Notch	Pr	R-C	RBP	TF	P6	T2	T1	Td	adaptor	CytSk	connectivity	Cell Migr	26888934, 25429109	SVZ>CP	GP	1.86775	9.83096	4.81334e-06	P-pm	P tgt	Su-1dd	P Co	Pa-1i1dd	n.a.			-0.367227	6.55794	3.485e-06	T2-pm	B-8i1du1dd	-0.407174	8.79477	0.000226412	T1-pm	B-3i	-1.6526
73094	Sgip1		clusters	CP	Neu	H-S et a	NSC	PN-cp	ID/cl	fate	N-cp	Notch	Pr	R-C	RBP	TF	P6	T2	T1	Td	molec	cell	func	categ		CP	GP	1.86652	8.3116	0.000319004	P-pm	P tgt	P-Su	P Co	P Pa	-0.329659	7.78694	0.0114783	-0.188164	3.62861	0.013836	T2-pm	T2 tg	-0.223945	7.68942	0.189796	T1-pm	B-1i	-0.700447
77590	Chst15	4,6-ST; 4631426J05Rik, NM_029935	clusters	zone	Telley	H-S et a	NSC	PN-iz	ind/14	fate	N-iz	Notch	Pr	C-iz	RBP	TF	P6	T2	T1	Td	CSPG	cell	CeMig	categ	18819920	IZ>CP	GP	1.86523	6.23944	7.67932e-05	P-pm	P tgt	P-Su	P Co	P Pa	-0.392824	8.89632	0.00288289	-0.544716	4.65346	1.68736e-05	T2-pm	B-4i2dd	-0.300751	7.48327	0.00372133	T1-pm	B-3i2dd	-0.249239
217732	Cipc	2310044G17Rik	clusters	zone	Telley	H-S et a	NSC	ident	ID/cl	fate	Cam	Notch	Pr	R-C	RBP	TF	P6	T2	T1	Td	molec	cell	func	categ		n.d.	GP	1.86288	6.40459	3.42305e-05	P-pm	P tgt	P-Su	P Co	P Pa							T2-pm	T2 tg				T1-pm	B-1du
23966	Tenm4	Odz4 (teneurin TM)	clusters	zone	Neu	H-S et a	NSC	ident	Sub/7	fate	Cam	Notch	Pr	C-svz	RBP	TF	P6	T2	T1	Td	post	cell	Nrite	categ	24344332	SVZ, CP (c>r) (16919471)	PMID	1.86138	6.00837	0.000268231	P-pm	P tgt	Su-4i	P Co	Pa-7i	-0.0696038	8.85958	0.510913	-0.0771938	5.77261	0.659896	T2-pm	B-26i2du	-0.46284	8.70337	0.000609202	T1-pm	B-14i1dd	-1.50829
15444	Hpca	hippocalcin (Ca->sAHP)	clusters	SVZ-IZ∩CP	Neu	H-S et a	NSC	PN-cp	CTh/9	CTh	N-cp	Notch	Pr	R-C	RBP	TF	P6	T2	T1	Td	Ca bp	cell	Ca sens	I(sAHP)	17296551	CP	GP	1.86052	7.11903	0.000510287	P-pm	P tgt	P-Su	P Co	P Pa	-0.474915	9.01016	0.00147547	-0.228663	3.07898	0.0323227	T2-pm	B-1u	-0.738919	6.00714	0.000299968	T1-pm	T1 tgt	-1.24305
328977	Zfp532		clusters	zone	Neu	H-S et a	NSC	ident	ID/cl	fate	Cam	Notch	Pr	R-C	RBP	zc2hTF	P6	T2	T1	Td	TFzc2h	cell	func	categ		n.a.	n.a.	1.85912	7.17681	0.000101123	P-pm	P tgt	Su-1i3du	P Co	Pa-1s2du							T2-pm	B-1du				T1-pm	B-1du
68952	Fam57b	1500016O10Rik	clusters	SVZ-IZ∩CP	Neu	H-S et a	NSC	N-cp	ID/cl	fate	Cam	Notch	Pr	R-C	RBP	TF	P6	T2	T1	Td	molec	cell	func	categ		CP	GP	1.85505	5.4733	0.0047464	P-pm	P tgt	P-Su	P Co	P Pa	n.a.			-0.12849	4.15971	0.163117	T2-pm	T2 tg	-0.0947793	6.83702	0.416264	T1-pm	T1 tgt	-0.323356
328545	B830032F12		clusters	zone	Telley	H-S et a	NSC	ident	ID/cl	fate	Cam	Notch	Pr	R-C	RBP	TF	P6	T2	T1	Td	molec	cell	func	categ		n.a.	n.a.	1.85434	9.47725	3.45829e-05	P-pm	P tgt	P-Su	P Co	P Pa							T2-pm	T2 tg				T1-pm	T1 tgt	-2.12749
105377	Slf1	Ankrd32	clusters	zone	Telley	H-S et a	NSC	ident	ID/cl	fate	Cam	Notch	Pr	R-C	RBP	TF	P6	T2	T1	Td	molec	cell	func	categ		VZ,SVZ,CP	GP	1.85325	10.0241	9.87725e-07	P-pm	P tgt	Su-1i	P Co	Pa-1i							T2-pm	B-2i				T1-pm	B-1i
217351	Tnrc6c	9930033H14Rik	clusters	zone	Neu	H-S et a	NSC	ident	ID/cl	fate	Cam	Notch	Pr	R-C	RRM	TF	P6	T2	T1	Td	RBPrrm	cell	RISC	categ		cp,svz,vz	GP	1.84865	9.55271	0.00114261	P-pm	P tgt	P-Su	P Co	P Pa				-0.248443	6.26614	0.143821	T2-pm	T2 tg				T1-pm	T1 tgt
268709	Fam107a	Drr1, BC055107	clusters	zone	Telley	H-S et a	NSC	RG-o	ID/cl	fate	Cam	Notch	Pr	R-C	RBP	TF	P6	T2	T1	Td	molec	cell	oRG id	categ	26406371, 20298674	n.d.	GP	1.84858	4.51157	0.0417638	P-pm	P tgt	P-Su	P Co	P Pa	n.a.			-0.0138197	2.44129	0.876603	T2-pm	B-1du	-0.0386859	4.51954	0.701004	T1-pm	T1 tgt	-0.112328
23797	Akt3	MPPH	clusters	CP	Telley	H-S et a	NSC	PN-cp	ID/cl	fate	Cam	Notch	Pr	R-C	RBP	TF	P6	T2	T1	Td	kin S/T	cell	PI3K-AKT	categ		CP,IZ	GP	1.84847	3.87565	0.00114981	P-pm	P tgt	P-Su	P Co	P Pa	-0.530319	8.7813	0.0508294	-0.17284	6.97887	0.0115224	T2-pm	B-10i	-0.143042	10.3178	0.285123	T1-pm	B-2i	-1.52507
72972	Ccser2	Gcap14	clusters	zone	Neu	H-S et a	NSC	ident	ID/cl	fate	Cam	Notch	Pr	R-C	RBP	TF	P6	T2	T1	Td	molec	cell	func	categ		n.d.	GP	1.847	8.19068	3.99501e-07	P-pm	B-S3	P-Su	P Co	P Pa							T2-pm	B-3dd				T1-pm	T1 tgt	-0.475406
269295	Rtn4rl2		clusters	CP	Telley	H-S et a	NSC	PN-cp	ID/cl	fate	Cam	Notch	Pr	R-C	RBP	TF	P6	T2	T1	Td	molec	cell	func	categ		CP weak	GP	1.84625	6.57698	0.000261104	P-pm	P tgt	P-Su	P Co	P Pa	n.a.			0.0448436	4.51796	0.614214	T2-pm	T2 tg	-0.248816	6.59683	0.038756	T1-pm	B-1u	-0.30782
22284	Usp9x	X-linked	clusters	zone	Telley	H-S et a	NSC	ident	ID/cl	fate	Cam	Notch	Pr	R-C	RBP	TF	P6	T2	T1	Td	de-ubiq	cell	func	categ	27181636	cp>vz (weak)	GP	1.84205	5.25089	0.000456379	P-pm	B-S4	P-Su	P Co	P Pa	-0.345145	4.1905	0.0436				T2-pm	T2 tg				T1-pm	T1 tgt	-1.65466
227580	C1ql3	w/Nrx3 binds BAI3, GluK2/4	clusters	zone	Telley	H-S et a	NSC	ident	ID/cl	fate	IP/N	Notch	Pr	R-C	RBP	TF	P6	T2	T1	Td	SF-C1q	SynPre	SynGen	categ	28219683	CP weak	GP	1.84121	3.98499	0.000279108	P-pm	P tgt	P-Su	P Co	P Pa	-0.250307	6.04796	0.163055	0.00562289	3.00824	0.947221	T2-pm	B-1du	-0.280557	4.93594	0.125041	T1-pm	B-1u1du	0.0159594
77630	Prdm8	maintain multipolar; H3K9 methyltransferase	clusters	SVZ-IZ∩CP	Neu	H-S et a	NSC	PN-iz	ID/cl	fate	N-cp	Notch	Pr	R-iz	RBP	zc2hTF	P6	T2	T1	Td	TFzc2h	PR dom	CeMig	categ	24489718	iz,cp (r>c)	GP	1.84023	10.6201	4.9314e-05	P-pm	P tgt	Su-1s	M/H	Pa-1s1du	n.a.			-0.322132	5.03925	0.0113318	T2-pm	B-2du	0.0189874	7.72253	0.86924	T1-pm	B-1s1du	-0.757769
67295	Rab3c	vesic prim (w/ Zwint)	clusters	SVZ-IZ∩CP	Neu	H-S et a	NSC	PN-cp	mix/11	fate	N-cp	Notch	Pr	R-cp	RBP	TF	P6	T2	T1	Td	G pr (sm)	SynPre	SV rel (Ca-evok)	NrDiff	15269275, 16436611	CP (r>c)	GP	1.83973	4.15463	0.000695711	P-pm	P tgt	P-Su	P Co	Pa-1i	-0.42797	8.45516	0.0106204	-0.205288	3.1677	0.145193	T2-pm	B-4i	-0.443857	7.88495	0.0900421	T1-pm	B-4i	-0.00392902
215821	Arfgef3	D10Bwg1379e	clusters	zone	Neu	H-S et a	NSC	ident	ID/cl	fate	Cam	Notch	Pr	R-C	RBP	TF	P6	T2	T1	Td	molec	cell	func	categ		cp,vz	GP	1.83773	8.54247	8.94449e-07	P-pm	B-S1	P-Su	P Co	P Pa							T2-pm	T2 tg				T1-pm	B-1i
93840	Vangl2	loop-tail; strabismus	clusters	VZ∩SVZ-IZ	Telley	H-S et a	NSC	IP-ab	ID/cl	fate	Cam	Notch	Pr	R-C	RBP	TF	P6	T2	T1	Td	Tspan	PCPp	Callosum	PCPp	31909712, 24412369, 25990804, 19332887, 21316586, 25002511, 16487141	SVZ, VZ	GP	1.83507	11.0892	2.07941e-05	P-pm	P tgt	Su-1dd	P Co	Pa-1s1dd	-0.105708	9.40752	0.608514	-0.0130736	6.84281	0.851519	T2-pm	B-1s	-0.0550165	8.99187	0.615755	T1-pm	T1 tgt	-0.232521
17222	Anapc1	anaphase-prom cplx	clusters	zone	Telley	H-S et a	NSC	ident	ID/cl	fate	Cam	Notch	Pr	R-C	RBP	TF	P6	T2	T1	Td	molec	AnPrCx	func	categ		n.d.	GP	1.83148	6.44934	0.00462635	P-pm	P tgt	P-Su	P Co	P Pa				-0.139332	6.79284	0.0323254	T2-pm	T2 tg				T1-pm	T1 tgt
140742	Sesn1	sestrin (p53 target); inactivates mTORC1 via Rag GTPases	clusters	VZ∩SVZ-IZ	BP	H-S et a	NSC	IP-b	ID/cl	fate	Cam	Notch	Pr	R-C	RBP	TF	P6	T2	T1	Td	GDDI-Rag	cyt-lyso	mTOR	growth	25259925	SVZ,iz>VZ,CP	GP	1.83003	9.68167	2.84946e-05	P-pm	B-S3	P-Su	P Co	P Pa	-0.596142	6.82412	0.0028483	-0.0951673	4.04375	0.483042	T2-pm	B-1i	-0.349927	7.62471	0.0277849	T1-pm	B-1u	-0.636677
22215	Ube3a	Angelman sy; maternal expressed; an E3 ligase	clusters	zone	Telley	H-S et a	NSC	ident	ID/cl	fate	Cam	Notch	Pr	R-C	RBP	TF	P6	T2	T1	Td	E3 lig	cell	func	categ		CP>VZ	GP	1.82828	7.2445	0.000243016	P-pm	P tgt	P-Su	P Co	P Pa	-0.178905	6.73673	0.484628	-0.0259856	5.0879	0.786614	T2-pm	T2 tg	0.130416	8.40147	0.38399	T1-pm	T1 tgt	-1.96778
76719	Kansl1	1700081L11Rik	clusters	zone	Telley	H-S et a	NSC	ident	ID/cl	fate	Cam	Notch	Pr	R-C	RBP	TF	P6	T2	T1	Td	molec	cell	func	categ		n.s.	GP	1.82558	7.41959	0.000594342	P-pm	P tgt	P-Su	P Co	P Pa				-0.18511	6.19831	0.00791711	T2-pm	T2 tg				T1-pm	T1 tgt	-1.25528
94253	Hecw1	Nedl1; ubiq Dvl1; pr QC	clusters	CP	Neu	H-S et a	NSC	PN-cp	n.a.	fate	N-cp	Notch	Pr	R-C	RBP	TF	P6	T2	T1	Td	E3 lig	cell	Wnt	categ	14684739	CP weak	GP	1.82455	6.38686	0.000419865	P-pm	P tgt	P-Su	P Co	P Pa	n.a.			-0.365725	4.79465	0.00667698	T2-pm	T2 tg	-0.141871	8.63879	0.422399	T1-pm	T1 tgt	-0.928796
320862	A730054J21Rik	BC023483	III+	VZ	Telley	H-S et a	NSC	IP-b	ID/cl	fate	Cam	Notch	Pr	R-C	RBP	TF	P6	T2	T1	Td	pcg	cell	func	unk	MGI:2444908	n.a.	n.a.	1.82403	11.23	9.04037e-05	P-pm	P tgt	P-Su	P Co	P Pa	n.a.			n.a.			T2-pm	T2 tg	n.a.			T1-pm	T1 tgt	-0.100828
11441	Chrna7	Ca++, pro-Glu; co-reg w/ Luzp2	clusters	zone	Neu	H-S et a	NSC	SP	mix/12	fate	Cam	Notch	Pr	C-cp	RBP	TF	P6	T2	T1	Td	nAChR	cell	Glu SynGen	Glu SynGen	22649244	SP>CP,SVZ (c>r)	GP	1.82158	9.41713	2.35702e-05	P-pm	P tgt	P-Su	P Co	P Pa	-0.181819	6.73349	0.265644	-0.257641	3.50909	0.0338949	T2-pm	B-4i	0.554248	7.81246	0.0051227	T1-pm	B-2i	-0.00141239
18124	Nr4a3	Nor1; driven by CREB	clusters	CP	Neu	H-S et a	NSC	PN-cp	ID/cl	fate	N-cp	Notch	Pr	C-cp	RBP	nrTF	P6	T2	T1	Td	TFnr	cell	TF	categ		CP (c>r)	GP	1.82068	8.70365	0.000622816	P-pm	P tgt	P-Su	P Co	P Pa	-0.0765018	8.06285	0.473296	-0.189155	2.95291	0.0587221	T2-pm	T2 tg	0.388669	6.68011	0.165459	T1-pm	T1 tgt	0.0450118
72184	Klhl35	kelch-like 35, 2810406K13Rik	clusters	zone	Neu	H-S et a	NSC	ident	ID/cl	fate	Cam	Notch	Pr	R-C	RBP	zbtbTF	P6	T2	T1	Td	TFzbtb	cell	func	categ		n.d.	GP	1.81941	4.666	0.00443533	P-pm	P tgt	P-Su	P Co	P Pa	n.a.			n.a.			T2-pm	T2 tg	0.222489	6.19754	0.0717152	T1-pm	T1 tgt	0.183542
80890	Trim2	narf; CMT2R; RNF86; turnover of NF-L	clusters	SVZ-IZ	Neu	H-S et a	NSC	ident	ID/cl	fate	Cam	Notch	Pr	R-C	RBP	nonTF	P6	T2	T1	Td	E3 lig	CytSk	AxGen	NrDif	20796172, 18687884, 32698497	SVZ>VZ,CP	GP	1.81685	5.85481	0.035716	P-pm	P tgt	Su-1i	P Co	Pa-1i	-0.327916	11.0644	0.00763002	-0.22011	6.03639	0.0163239	T2-pm	B-6i	0.107141	8.8041	0.366742	T1-pm	B-3i	-1.93199
19248	Ptpn12	PTP-PEST	clusters	zone	Telley	H-S et a	NSC	ident	ID/cl	fate	Cam	Notch	Pr	R-C	RBP	TF	P6	T2	T1	Td	nrPTP	cell	nrPTP	categ		CP>VZ (weak)	GP	1.81646	7.0221	0.000109372	P-pm	P tgt	P-Su	P Co	P Pa							T2-pm	T2 tg				T1-pm	T1 tgt
382793	Mtx3	metaxin 3	clusters	zone	Telley	H-S et a	NSC	ident	ID/cl	fate	Cam	Notch	Pr	R-C	RBP	TF	P6	T2	T1	Td	molec	cell	func	categ		n.a.	n.a.	1.80851	5.67175	0.000877363	P-pm	P tgt	P-Su	P Co	P Pa							T2-pm	T2 tg				T1-pm	T1 tgt
13426	Dync1i1	Dncic1; cytoplasmic dynein light intermediate chain 1	clusters	CP	Neu	H-S et a	NSC	PN-cp	mix/12	fate	N-cp	Notch	Pr	R-C	RBP	TF	P6	T2	T1	Td	dynein	CytSk	Dend orient	NrDiff	21471385, 27510948	CP	GP	1.8076	9.41685	0.000585552	P-pm	P tgt	P-Su	P Co	Pa-1i	-0.82247	10.2419	0.000237819	-0.0280804	2.5203	0.813362	T2-pm	B-1i	-0.151854	6.75388	0.570358	T1-pm	B-1i1du	-1.08867
108699	Chn1	chimerin 1; mediates ephrinB3/EphA4 forward signaling; alpha1,2 are splice isoforms	clusters	zone	Neu	H-S et a	NSC	N-svz	ID/cl	fate	Cam	Notch	Pr	R-C	RBP	TF	P6	T2	T1	Td	GAP for Rac1	Ax/GC	AxGuid C-Sp	categ	17719550, 17785182, 17785183	CP,SVZ	BG	1.80419	8.22153	0.000514945	P-pm	P tgt	Su-1du	P Co	P Pa	-0.4222	9.08158	0.00250113	-0.0945079	4.2551	0.189539	T2-pm	B-2du	0.0474836	8.38379	0.492139	T1-pm	B-2i	0.310321
232288	Frmd4b	GRSP1; FERM dom cont 4B	clusters	SVZ-IZ	Neu	H-S et a	NSC	ident	ID/cl	fate	Cam	Notch	Pr	R-C	RBP	TF	P6	T2	T1	Td	scaff	cyto-PM	unk	categ	11445584	n.a.	n.a.	1.80418	8.46035	1.21611e-05	P-pm	B-S1	P-Su	P Co	Pa-1i	-0.494726	7.06091	0.00162402				T2-pm	B-9i1du				T1-pm	B-6i
76199	Med13l	Thrap2	clusters	zone	Telley	H-S et a	NSC	PN-cp	ID/cl	fate	Cam	Notch	Pr	R-C	RBP	TF	P6	T2	T1	Td	molec	cell	func	categ	25137640	CP (weak)	GP	1.80397	6.33361	2.34916e-05	P-pm	P tgt	Su-1i1dd	P Co	Pa-4i1dd	n.a.			-0.160005	5.70222	0.0851858	T2-pm	B-4i1du	-0.20367	8.49659	0.0397544	T1-pm	B-1i1du	-0.707611
268747	Carmil3	Lrrc16b, BC036313; regulates actin cytSk by binding capping protein	III+	SVZ-IZ	Neu	H-S et a	NSC	IP-b	ID/cl	fate	Cam	Notch	Pr	R-C	RBP	TF	P6	T2	T1	Td	actin regul	CytSk	CytSk	unk	21102520, 28663287	SVZ>IZ	GP	1.80027	7.3766	0.0136277	P-pm	P tgt	P-Su	P Co	P Pa	n.a.			n.a.			T2-pm	T2 tg	-0.137283	8.23583	0.275118	T1-pm	B-1i	-0.783369
19134	Prpf4b		clusters	zone	Telley	H-S et a	NSC	ident	ID/cl	fate	Cam	Notch	Pr	R-C	RBP	TF	P6	T2	T1	Td	molec	cell	func	categ		cp, vz	GP	1.79858	8.48799	0.000891767	P-pm	B-S1	P-Su	P Co	P Pa							T2-pm	T2 tg				T1-pm	T1 tgt	-1.56283
77976	Nuak1		clusters	SVZ-IZ∩CP	Neu	H-S et a	NSC	PN-iz	ID/cl	fate	N-iz	Notch	Pr	R-C	RBP	TF	P6	T2	T1	Td	kinase	cell	kinase	categ		SVZ,IZ,CP (strong)	GP	1.79521	10.5763	0.000116583	P-pm	B-S1	P-Su	P Co	P Pa	n.a.			-0.519014	6.02657	9.95276e-05	T2-pm	B-3i1dd	0.0361082	8.81722	0.763314	T1-pm	B-1i2dd	-0.305061
211961	Asxl3	Bainbridge-Ropers syn; addl sex combs; C230079D11Rik; interacts w/ BAP1	clusters	zone	Neu	H-S et a	NSC	N-cp	ID/cl	fate	N-cp	Notch	Pr	R-C	RBP	phdTF	P6	T2	T1	Td	TFphd	PRC-DUB	func	epigen	26647312, 32132929	CP,SP weak	GP	1.7928	8.8206	9.61234e-05	P-pm	P tgt	Su-1du	P Co	P Pa	n.a.			n.a.			T2-pm	B-2i1du	-0.025466	7.95689	0.824707	T1-pm	T1 tgt	-0.791551
72895	Setd5	2900045N06Rik	clusters	zone	Telley	H-S et a	NSC	ident	ID/cl	fate	Cam	Notch	Pr	C-vz	RBP	TF	P6	T2	T1	Td	molec	cell	func	categ		VZ,SVZ>cp	GP	1.7924	5.91764	4.71917e-05	P-pm	P tgt	P-Su	P Co	P Pa	n.a.			-0.147248	6.04368	0.0533995	T2-pm	B-1i	-0.0689426	8.83229	0.418265	T1-pm	T1 tgt	-0.753235
319817	Rc3h2	Mnab	clusters	zone	Telley	H-S et a	NSC	ident	ID/cl	fate	Cam	Notch	Pr	R-C	RBP	TF	P6	T2	T1	Td	molec	cell	func	categ		CP>iz,svz,vz	GP	1.79153	11.6496	3.95172e-07	P-pm	P tgt	P-Su	P Co	P Pa							T2-pm	T2 tg				T1-pm	T1 tgt	-1.67273
217837	Itpk1	IP3 kinase; NTDs assoc	clusters	zone	Neu	H-S et a	NSC	PN-iz	Sub/18	SCPN	N-iz	Notch	Pr	R-C	RBP	TF	P6	T2	T1	Td	IP3 kin	nuc/cyt	NTDs	unk	19482943, 24465924, 19482943, 19914276	IZ,CP	GP	1.78738	8.61354	4.23922e-06	P-pm	P tgt	P-Su	P Co	Pa-1i	-0.330196	9.59008	0.0110194	-0.241434	4.98821	0.0263616	T2-pm	B-2i	-0.303748	7.96944	0.0138745	T1-pm	B-2i	-0.221985
380928	Lmo7	LIM dom only 7; has PDZ also	clusters	zone	Telley	H-S et a	NSC	ident	CTh/6	fate	Cam	Notch	Pr	R-C	RBP	limCoF	P6	T2	T1	Td	TFlim	nuc&cyto	unk	unk	24825363, 17767364, 17067998	n.d.	GP	1.78731	7.36531	0.00568745	P-pm	P tgt	P-Su	P Co	Pa-1dd	-1.22773	6.8166	2.82268e-05	n.a.			T2-pm	T2 tg	-0.041887	6.07858	0.84409	T1-pm	B-1dd	-1.6371
170749	Mtmr4	myotubularin rel pr 4	clusters	zone	Neu	H-S et a	NSC	N-cp	ID/cl	fate	Cam	Notch	Pr	R-C	RBP	TF	P6	T2	T1	Td	PIP P-ase	cell	PIP P-ase	categ		CP>>svz	GP	1.78711	8.06427	5.45802e-07	P-pm	P tgt	P-Su	P Co	P Pa	-0.183538	8.93014	0.126861	-0.288637	6.14179	0.0147498	T2-pm	T2 tg	0.0415547	8.45893	0.557992	T1-pm	T1 tgt	0.196214
68339	Ccdc88c	Daple, 0610010D24Rik binds Dvl; promotes EMT	clusters	zone	Neu	H-S et a	NSC	IP-b	ID/cl	fate	Cam	Notch	Pr	R-C	RBP	TF	P6	T2	T1	Td	GEF-Gαi	Wnt-Rac	Wnt-can	EMT	26126266, 29487190	SVZ>IZ	GP	1.78317	8.55116	0.000203635	P-pm	P tgt	P-Su	P Co	P Pa	-0.0269751	7.80098	0.773102	-0.242399	4.80519	0.00054084	T2-pm	B-3i	0.262357	7.71334	0.0142175	T1-pm	B-2i1u	0.255685
69993	Chn2	b-chimerins (via EphA2/4)	clusters	zone	Neu	H-S et a	NSC	IP-b	ID/cl	fate	Cam	Notch	Pr	R-C	RBP	TF	P6	T2	T1	Td	GAP-Rac	PM	CeMig	Cell Migr	19306875	SVZ>VZ	GP	1.78009	5.62087	0.000301014	P-pm	P tgt	P-Su	P Co	P Pa	-0.183278	7.53701	0.18861	-0.167593	4.21165	0.0103539	T2-pm	B-2i1du	0.0335128	7.46077	0.641298	T1-pm	B-1i	-0.877162
76884	Cyfip2		clusters	zone	Telley	H-S et a	NSC	ident	ID/cl	fate	Cam	Notch	Pr	R-C	RBP	TF	P6	T2	T1	Td	molec	cell	func	categ		CP,VZ	GP	1.77793	10.0618	1.15018e-05	P-pm	P tgt	P-Su	P Co	P Pa							T2-pm	B-1i				T1-pm	B-1i
76221	6430598H11Rik		clusters	zone	Telley	H-S et a	NSC	ident	ID/cl	fate	Cam	Notch	Pr	R-C	RBP	TF	P6	T2	T1	Td	molec	cell	func	categ		n.a.	n.a.	1.77712	6.93842	0.00188429	P-pm	P tgt	P-Su	P Co	P Pa							T2-pm	T2 tg				T1-pm	T1 tgt
18845	Plxna2	rec Sema3A,3B,3C; 5A,6A; Sema5A marker of IP-ab	II+/-III+IV+	SVZ-IZ	Neu	H-S et a	NSC	IP-b	ID/cl	fate	N-iz	Notch	Pr	R-C	RBP	iptTF	P6	T2	T1	Td	AxG-R	PM	AxGuid	AxGuid	20484647, 28438183, 25335892, 31698249	SVZ,IZ>CP,VZ	GP	1.77573	11.0752	8.2933e-06	P-pm	P tgt	P-Su	P Co	Pa-1du	-0.000508547	10.3511	0.997694	-0.257814	7.15732	0.0309537	T2-pm	B-1i4du1dd	-0.162698	10.2768	0.0694774	T1-pm	B-1du	-1.60487
243328	Slc29a4	nucleoside trans	clusters	CP	Neu	H-S et a	NSC	PN-cp	ID/cl	fate	Cam	Notch	Pr	R-C	RBP	TF	P6	T2	T1	Td	molec	cell	func	categ		CP weak	GP	1.77563	7.48817	7.23436e-07	P-pm	P tgt	P-Su	P Co	P Pa	-0.311592	8.38351	0.015105	n.a.			T2-pm	B-1du	-0.0240604	7.61507	0.804571	T1-pm	B-1du	-0.145493
53883	Celsr2	Fmi, flamingo; acts w/ Celsr3	clusters	zone	Neu	H-S et a	NSC	PN-svz	ID/cl	fate	Cam	Notch	Pr	R-C	RBP	TF	P6	T2	T1	Td	CdhGPR	PCPp&d	AxTracts	connectivity	25002511, 16487141, 11891983, 28052552, 17618280	svz,iz	GP	1.77463	9.5905	8.31313e-06	P-pm	B-S1	P-Su	P Co	P Pa	-0.183756	8.70487	0.0850441	n.a.			T2-pm	B-1i1d	-0.147159	8.72571	0.181046	T1-pm	T1 tgt	-0.27975
54214	Golga4		clusters	zone	Telley	H-S et a	NSC	ident	ID/cl	fate	Cam	Notch	Pr	R-C	RBP	TF	P6	T2	T1	Td	molec	cell	func	categ		svz,vz>iz,cp	GP	1.77283	8.06249	1.40516e-05	P-pm	P tgt	P-Su	P Co	P Pa	0.360299	7.48528	0.0314148	0.0642811	2.58572	0.528595	T2-pm	B-1i	0.241635	7.71815	0.0121824	T1-pm	T1 tgt	-0.774195
109620	Dsp	desmoplakin	clusters	zone	Telley	H-S et a	NSC	ident	ID/cl	fate	Cam	Notch	Pr	R-C	RBP	TF	P6	T2	T1	Td	molec	cell	func	categ		n.d.	GP	1.77109	4.06122	0.0195254	P-pm	P tgt	P-Su	P Co	P Pa							T2-pm	T2 tg				T1-pm	T1 tgt	1.52323
327987	Med13	Thrap1	clusters	zone	Telley	H-S et a	NSC	ident	ID/cl	fate	Cam	Notch	Pr	R-C	RBP	TF	P6	T2	T1	Td	molec	cell	func	categ		vz,svz (weak)	GP	1.76919	4.83806	0.00272046	P-pm	P tgt	P-Su	P Co	P Pa							T2-pm	T2 tg				T1-pm	B-1du	-1.91279
68190	Dubr	Dum, 5330426P16Rik, AK151508; interacts with Dnmt's	clusters	VZ∩SVZ-IZ	Telley	H-S et a	NSC	IP-b	ID/cl	fate	Cam	Notch	Pr	R-C	RBP	TF	P6	T2	T1	Td	lncRNA	cell	unk	epigen	25686699, 33230469	SVZ,IZ	GP	1.76664	8.59742	0.000360278	P-pm	P tgt	P-Su	P Co	Pa-1d	n.a.			n.a.			T2-pm	B-2i1d	0.0937065	8.1544	0.400734	T1-pm	B-1d	-0.637902
432530	Adcy1	adenylate cyclase 1	clusters	CP	Neu	H-S et a	NSC	PN-cp	ID/cl	fate	IP/N	Notch	Pr	R-C	RBP	TF	P6	T2	T1	Td	molec	cell	func	categ		CP,DT	GP	1.76638	7.00471	0.00132291	P-pm	B-S1	P-Su	P Co	P Pa	n.a.			n.a.			T2-pm	T2 tg	-0.113968	6.89119	0.318259	T1-pm	T1 tgt	-0.318292
320940	Atp11c	AI315324	clusters	zone	Telley	H-S et a	NSC	ident	ID/cl	fate	Cam	Notch	Pr	R-C	RBP	TF	P6	T2	T1	Td	molec	cell	func	categ		CP (weak)	GP	1.76549	6.9856	0.000369875	P-pm	P tgt	P-Su	P Co	P Pa							T2-pm	T2 tg				T1-pm	B-1u	-0.662345
16956	Lpl	SV recycling	clusters	CP	Telley	H-S et a	NSC	PN-cp	CPN/5	CPN	IP/N	Notch	Pr	R-C	RBP	TF	P6	T2	T1	Td	RME	cell	Syn-Pre	SynFunc	25194787	CP>svz	GP	1.76524	6.22528	0.000536035	P-pm	P tgt	P-Su	P Co	P Pa	-1.00188	7.56879	0.00156297	-0.0521318	3.45911	0.438065	T2-pm	T2 tg	-0.547618	6.02893	0.00557781	T1-pm	B-1du	-0.605367
17876	Myef2		clusters	zone	Neu	H-S et a	NSC	ident	ID/cl	fate	Cam	Notch	Pr	R-C	RRM	TF	P6	T2	T1	Td	RBPrrm	cell	func	categ		n.d.	GP	1.76294	6.79582	3.77133e-06	P-pm	P tgt	P-Su	P Co	P Pa				-0.112091	7.62521	0.0455204	T2-pm	T2 tg	0.204325	9.39258	0.0407391	T1-pm	T1 tgt
319791	9430011C21Rik		clusters	zone	Telley	H-S et a	NSC	ident	ID/cl	fate	Cam	Notch	Pr	R-C	RBP	TF	P6	T2	T1	Td	molec	cell	func	categ		n.a.	n.a.	1.75919	7.74607	0.000631975	P-pm	P tgt	P-Su	P Co	P Pa							T2-pm	T2 tg				T1-pm	T1 tgt
11941	Atp2b2	PM Ca++ ATPase	clusters	zone	BP/Neu	H-S et a	NSC	N-iz	ind/17	fate	N-cp	Notch	Pr	R-C	RBP	TF	P6	T2	T1	Td	pu Ca	PM	excit	categ	22789621	CP,iz (weak)	GP	1.75557	9.0722	8.7175e-06	P-pm	P tgt	P-Su	P Co	P Pa	-0.412482	8.94493	0.00274205	-0.369267	4.44725	0.000267937	T2-pm	B-3i	0.30354	7.54204	0.00770351	T1-pm	B-1i1du	-0.196788
552873	LOC552873		clusters	zone	Telley	H-S et a	NSC	ident	ID/cl	fate	Cam	Notch	Pr	R-C	RBP	TF	P6	T2	T1	Td	molec	cell	func	categ		n.a.	n.a.	1.7549	10.6561	2.39045e-05	P-pm	P tgt	P-Su	P Co	P Pa							T2-pm	T2 tg				T1-pm	T1 tgt
18013	Neurod2		clusters	SVZ-IZ∩CP	Neu	H-S et a	NSC	PN-iz	ind/19	fate	N-iz	Notch	Pr	R-C	RBP	bhlhTF	P6	T2	T1	Td	TFbhlh	nucleus	NrDiff	NrDiff	23303943, 11356028	CP,IZ	GP	1.75228	8.33799	6.2939e-05	P-pm	P tgt	P-Su	P Co	P Pa	-0.678671	11.4509	0.00245364	-0.127339	7.06768	0.171594	T2-pm	B-1s1du1dd	-0.0971085	8.84812	0.342544	T1-pm	B-1s1d1dd	-0.699428
433022	Plcxd2	EG433022 (PL-C)	clusters	zone	Telley	H-S et a	NSC	IP-ab	ID/cl	fate	Cam	Notch	Pr	R-C	RBP	TF	P6	T2	T1	Td	PLC	cell	func	unk	22732399	SVZ,VZ	GP	1.75181	10.7575	0.000140768	P-pm	P tgt	Su-1du	P Co	Pa-1du	n.a.			n.a.			T2-pm	B-2i	-0.131502	7.2531	0.23177	T1-pm	T1 tgt	-1.27777
72175	Mfsd8	2810423E13Rik	clusters	zone	Telley	H-S et a	NSC	ident	ID/cl	fate	Cam	Notch	Pr	R-C	RBP	TF	P6	T2	T1	Td	molec	cell	func	categ		n.d.	GP	1.75128	6.89872	4.50128e-05	P-pm	P tgt	P-Su	P Co	P Pa	-0.307084	7.51641	0.0179917				T2-pm	T2 tg				T1-pm	T1 tgt
211712	Pcdh9		clusters	CP	Neu	H-S et a	NSC	PN-cp	ind/17	fate	Cam	Notch	Pr	R-C	RBP	TF	P6	T2	T1	Td	Pcdh-d1	cell	Pcdh	categ	22982106	SP,CP>IZ	GP	1.74996	8.68297	4.65942e-05	P-pm	P tgt	Su-2i	P Co	Pa-4i1s	n.a.			n.a.			T2-pm	B-19i1dd	-0.39737	8.90055	0.00951599	T1-pm	B-8i	-1.38263
58208	Bcl11b	Ctip2, BAF110b, 9130430L19Rik	clusters	SVZ-IZ∩CP	Neu	H-S et a	NSC	N-iz	mix/11	L5-6	N-cp	Notch	Pr	R-C	RBP	zc2hTF	P6	T2	T1	Td	TFzc2h	BAF	DL fate	epigen	15664173	cp>iz	GP	1.74859	6.66878	0.000334851	P-pm	P tgt	Su-1i	P Co	Pa-2i1dd	0.275401	10.9917	0.106971	-0.264473	5.79301	0.00440084	T2-pm	B-2i1dd	-0.383303	8.93923	0.0087064	T1-pm	B-3i2du1dd	-1.34595
64450	Gpr85		clusters	SVZ-IZ∩CP	Neu	H-S et a	NSC	N-iz	ID/cl	fate	N-cp	Notch	Pr	R-C	RBP	TF	P6	T2	T1	Td	molec	cell	func	categ		cp,iz	GP	1.74779	8.64626	3.34185e-05	P-pm	B-S4	P-Su	P Co	P Pa	-0.624957	8.8579	0.000577836	0.0134439	3.62983	0.881614	T2-pm	T2 tg	-0.118004	6.03396	0.519242	T1-pm	T1 tgt	-0.756249
327814	Ppfia2	liprin-alpha-2	clusters	SVZ-IZ∩CP	Neu	H-S et a	NSC	N-svz	ID/cl	fate	N-cp	Notch	Pr	R-C	RBP	TF	P6	T2	T1	Td	scaff	cell	Pre	categ	23751498	CP>svz,iz	GP	1.747	8.17321	2.61987e-05	P-pm	P tgt	Su-1i	P Co	Pa-1i	n.a.			-0.256922	3.81417	0.0045876	T2-pm	B-3i	-0.100655	7.94393	0.619949	T1-pm	B-2i	0.0183137
66799	Ube2w	BC020124	clusters	zone	Neu	H-S et a	NSC	ident	ID/cl	fate	Cam	Notch	Pr	R-C	RBP	TF	P6	T2	T1	Td	molec	cell	func	categ		n.d.	GP	1.74586	4.75663	0.000770247	P-pm	B-S1	P-Su	P Co	P Pa				0.203364	5.12204	0.0222873	T2-pm	T2 tg				T1-pm	T1 tgt	-0.86818
17129	Smad5	dwarfin-C, Madh5	clusters	zone	Telley	H-S et a	NSC	ident	ID/cl	fate	Cam	Notch	Pr	R-C	RBP	mh1TF	P6	T2	T1	Td	TFmh1	cell	TGF-b	categ	32541003	cp,vz	GP	1.74581	5.54128	2.48893e-05	P-pm	P tgt	P-Su	P Co	P Pa							T2-pm	B-1du				T1-pm	B-1du	-1.39702
67923	Tceb1		clusters	zone	Telley	H-S et a	NSC	ident	ID/cl	fate	Cam	Notch	Pr	R-C	RBP	TF	P6	T2	T1	Td	molec	cell	func	categ		cp,vz,svz	GP	1.74565	7.24249	0.000354248	P-pm	P tgt	P-Su	P Co	P Pa	-0.282727	8.95247	0.0312357	0.19981	6.51869	0.0216976	T2-pm	T2 tg				T1-pm	T1 tgt
78255	Ralgps2		clusters	zone	Neu	H-S et a	NSC	ident	ID/cl	fate	Cam	Notch	Pr	R-C	RBP	TF	P6	T2	T1	Td	molec	cell	func	categ		CP>vz	GP	1.74495	6.50961	0.000281122	P-pm	P tgt	P-Su	P Co	P Pa	-0.279215	9.83411	0.0144756				T2-pm	B-1du1dd				T1-pm	T1 tgt
13508	Dscam	axon guid as rec w/Dcc for Netrin (attraction); dendrite self-avoid	clusters	CP	Neu	H-S et a	NSC	N-cp	ID/cl	fate	N-cp	Notch	Pr	R-C	RBP	TF	P6	T2	T1	Td	CAM/AxG-L	cell	Adhesion	categ	33585465, 25451118, 18585357, 19261893	cp	GP	1.74465	7.37466	0.000107725	P-pm	P tgt	Su-1i	P Co	Pa-1i1du	-0.202034	7.77905	0.10641	-0.424427	3.52033	0.000211992	T2-pm	B-10i1du	-0.179264	7.58787	0.363675	T1-pm	B-8i	-0.68531
329160	9130024F11Rik	AK046737	clusters	SVZ-IZ∩CP	Neu	SP	NSC	N-cp	CPN/0	fate	Cam	Notch	Pr	R-C	RBP	TF	P6	T2	T1	Td	ncRNA	cell	ncRNA	categ		CP>IZ	GP	1.74391	9.73459	0.000206746	P-pm	P tgt	P-Su	P Co	P Pa	n.a.			n.a.			T2-pm	B-2i	n.a.			T1-pm	B-3i	-1.17497
19355	Rad1		clusters	zone	Telley	H-S et a	NSC	ident	ID/cl	fate	Cam	Notch	Pr	R-C	RBP	TF	P6	T2	T1	Td	molec	cell	func	categ				1.74377	5.89858	0.000206296	P-pm	P tgt	P-Su	P Co	P Pa							T2-pm	T2 tg				T1-pm	T1 tgt
16536	Kcnq2	Kv7.2, AK080597; M-curr	clusters	SVZ-IZ∩CP	Neu	H-S et a	NSC	ident	ID/cl	fate	Cam	Notch	Pr	R-C	RBP	TF	P6	T2	T1	Td	VGKC	cell	excit	categ	24719109, 23119056	VZ/SVZ>CP	BG	1.74227	7.38813	3.18528e-05	P-pm	P tgt	P-Su	P Co	P Pa	-0.312645	8.58553	0.0126215	-0.210779	4.02785	0.0240695	T2-pm	B-1dd	0.16461	7.68189	0.1438	T1-pm	B-1dd	-1.22966
52897	Rbfox3	NeuN, NM_001039167, D11Bwg0517e, Fox3	clusters	zone	Neu	H-S et a	NSC	N-svz	ID/cl	fate	Cam	Notch	Pr	R-C	RRM	TF	P6	T2	T1	Td	RBPrrm	cell	RNA-bp	categ	27565344	SVZ>CP	AI	1.73852	5.51797	0.00281125	P-pm	B-S1	P-Su	P Co	P Pa	-0.0957563	6.89078	0.285854	-0.293339	4.80394	0.000949318	T2-pm	B-4i1du	-0.216033	7.95633	0.0460322	T1-pm	B-2i	-0.296629
76132	Faxc	Abl, Dab ip AW742931 6230409E13Rik	clusters	zone	Telley	H-S et a	NSC	ident	ID/cl	fate	Cam	Notch	Pr	R-C	RBP	TF	P6	T2	T1	Td	Nf-like	cell	axon	categ	8647396	n.d.	GP	1.73821	6.59182	0.000113305	P-pm	P tgt	P-Su	P Co	P Pa	n.a.			-0.235927	4.75519	0.00898707	T2-pm	T2 tg	0.0269603	8.52376	0.771467	T1-pm	T1 tgt	-1.2016
67466	Pdcl		clusters	zone	Telley	H-S et a	NSC	ident	ID/cl	fate	Cam	Notch	Pr	R-C	RBP	TF	P6	T2	T1	Td	molec	cell	func	categ				1.73795	9.97193	1.39961e-05	P-pm	P tgt	P-Su	P Co	P Pa							T2-pm	T2 tg				T1-pm	T1 tgt
234797	6430548M08Rik		clusters	zone	Telley	H-S et a	NSC	N-iz	CTh/6	CTh	N-cp	Notch	Pr	R-C	RBP	TF	P6	T2	T1	Td	molec	cell	func	categ		IZ,CP	GP	1.73489	5.75524	6.61706e-06	P-pm	P tgt	P-Su	P Co	P Pa	-0.191443	7.54707	0.07444	-0.079165	3.28414	0.397974	T2-pm	B-1i	-0.0995963	6.40401	0.592934	T1-pm	B-2i	-0.0249532
13877	Erh		clusters	zone	Telley	H-S et a	NSC	ident	ID/cl	fate	Cam	Notch	Pr	R-C	RBP	TF	P6	T2	T1	Td	molec	cell	func	categ				1.73456	5.11993	0.00579446	P-pm	B-S2	P-Su	P Co	P Pa							T2-pm	T2 tg				T1-pm	T1 tgt
320873	Cdh10	T2-cad; Cdh6/9/10 fam	clusters	zone	Neu	H-S et a	NSC	SP	CPN/5	fate	Cam	Notch	Pr	R-cp	RBP	TF	P6	T2	T1	Td	Cdh-II	Synapse	circuit	circuit	25914083, 28957665, 12389209, 16181616	SP(r>c)>svz	AI	1.73438	8.51049	2.23513e-06	P-pm	P tgt	P-Su	P Co	P Pa	-0.848918	7.27661	0.00012477	-0.125786	3.19464	0.0898911	T2-pm	B-1i1dd	-0.293714	7.04192	0.129846	T1-pm	T1 tgt	-0.212197
381270	Marchf4	March4	clusters	CP	Telley	H-S et a	NSC	PN-cp	ID/cl	fate	Cam	Notch	Pr	R-C	RBP	TF	P6	T2	T1	Td	molec	cell	func	categ		n.a.	n.a.	1.73356	6.21116	1.02077e-06	P-pm	P tgt	Su-1i	P Co	Pa-1i1du	n.a.			n.a.			T2-pm	B-1i	0.0200521	6.85693	0.893015	T1-pm	B-2i	-0.478661
228852	Ppp1r16b	TIMAP; ANKRD4; PP1 inhib targeting subunit	clusters	CP	Telley	H-S et a	NSC	PN-cp	ID/cl	fate	N-cp	Notch	Pr	R-C	RBP	TF	P6	T2	T1	Td	P-ase	soma/dendr	unk	unk	12638124, 17683113, 27709267	CP>IZ	GP	1.73255	7.80457	2.35956e-05	P-pm	P tgt	P-Su	P Co	P Pa	0.0731617	6.62774	0.549972	0.00411202	2.45368	0.93578	T2-pm	B-1i	-0.141094	5.76158	0.358801	T1-pm	T1 tgt	-0.971995
17957	Napb		clusters	CP	Neu	H-S et a	NSC	ident	ID/cl	fate	Cam	Notch	Pr	R-C	RBP	TF	P6	T2	T1	Td	molec	cell	func	categ		n.d.	GP	1.73232	3.85842	0.00133411	P-pm	P tgt	P-Su	P Co	P Pa	-0.307083	7.81428	0.0343371				T2-pm	T2 tg				T1-pm	T1 tgt
56726	Sh3bgrl		clusters	zone	Telley	H-S et a	NSC	ident	ID/cl	fate	Cam	Notch	Pr	R-C	RBP	TF	P6	T2	T1	Td	molec	cell	func	categ		vz,cp	GP	1.72838	10.3625	4.40595e-05	P-pm	P tgt	Su-1i	P Co	Pa-1i							T2-pm	B-1i				T1-pm	T1 tgt	-1.49917
230249	AI314180		clusters	zone	Telley	H-S et a	NSC	ident	ID/cl	fate	Cam	Notch	Pr	R-C	RBP	TF	P6	T2	T1	Td	molec	cell	func	categ		SVZ,IZ>CP	GP	1.72554	6.50322	0.000104696	P-pm	P tgt	P-Su	P Co	P Pa				-0.174402	5.56296	0.0112975	T2-pm	T2 tg				T1-pm	T1 tgt
76804	Kdm4c	Jmjd2c; GASC1; H3K9,36me2/3 DMase; prime for diff; antag Ehmt2	clusters	zone	Telley	H-S et a	NSC	IP-ab	ID/cl	fate	Cam	Notch	Pr	R-C	RBP	jmjcTF	P6	T2	T1	Td	KDM/TFjmjc	epigen	epigen	epigen	24396064	VZ,SVZ>CP	GP	1.72391	8.5319	9.52191e-07	P-pm	P tgt	P-Su	P Co	P Pa	-0.236349	7.06307	0.0579183	0.00977496	4.08835	0.922165	T2-pm	T2 tg	0.104562	7.95254	0.302061	T1-pm	B-1i	-0.562665
230157	Tmeff1		clusters	zone	Neu	H-S et a	NSC	N-iz	ID/cl	fate	Cam	Notch	Pr	R-C	RBP	TF	P6	T2	T1	Td	molec	cell	func	categ		CP,iz	GP	1.72385	11.1512	6.26161e-07	P-pm	P tgt	P-Su	P Co	P Pa	-0.0364113	9.58295	0.722461	0.058499	6.52493	0.443273	T2-pm	B-2du	0.153102	10.3645	0.0929524	T1-pm	B-1u	-0.10108
78751	Zc3h6		clusters	zone	Telley	H-S et a	NSC	ident	ID/cl	fate	Cam	Notch	Pr	R-C	RBP	zcccTF	P6	T2	T1	Td	TFzccc	cell	func	categ		n.d.	GP	1.72346	7.12302	0.000839334	P-pm	P tgt	P-Su	P Co	P Pa							T2-pm	B-1s				T1-pm	B-1s	-0.157875
55946	Ap3m1		clusters	zone	Telley	H-S et a	NSC	ident	ID/cl	fate	Cam	Notch	Pr	R-C	RBP	TF	P6	T2	T1	Td	molec	cell	func	categ		n.a.	n.a.	1.72205	6.69131	0.00426742	P-pm	P tgt	P-Su	P Co	Pa-1s							T2-pm	T2 tg				T1-pm	T1 tgt
20397	Sgpl1	sphingosine phosphate lyase 1; req for S1P degradation	clusters	zone	Telley	H-S et a	NSC	PN-iz	ID/cl	fate	Cam	Notch	Pr	R-C	RBP	TF	P6	T2	T1	Td	lyase	ER	S1P degr	unk	22781001, 19119317, 15522238, 23041657	CP,IZ	GP	1.71881	8.25807	8.50786e-06	P-pm	P tgt	P-Su	P Co	P Pa	-0.151192	7.73045	0.115052	-0.0622069	5.98008	0.305281	T2-pm	T2 tg	0.0713511	8.6097	0.514426	T1-pm	T1 tgt	0.51204
77574	Tcaf1	Fam115a, 2810407D09Rik, 3321401G04Rik	clusters	zone	Telley	H-S et a	NSC	ident	ID/cl	fate	Cam	Notch	Pr	R-C	RBP	TF	P6	T2	T1	Td	molec	cell	func	categ		CP,IZ,SVZ	GP	1.71845	7.08279	4.72305e-05	P-pm	P tgt	Su-1i	P Co	Pa-1i							T2-pm	T2 tg				T1-pm	B-1i	-0.664118
215819	Nhsl1	NHS-like 1; interacts w/Scrib for migration; can interact w/ PSD95	clusters	zone	Neu	H-S et a	NSC	PN-svz	ID/cl	fate	Cam	Notch	Pr	R-C	RBP	TF	P6	T2	T1	Td	WAVE-hom	CytSki-PM	PCP-Scrib	AxGuid	21693519, 20332100, 15466011	svz,cp	AI	1.71766	9.54956	2.58788e-07	P-pm	P tgt	Su-1i	P Co	Pa-2i	-0.338007	8.31511	0.0332834	-0.352511	5.02208	0.010295	T2-pm	B-4i2du	-0.123179	8.13398	0.182819	T1-pm	B-3i2du	-0.0828535
72685	Dnajc6	Auxilin; P-ase inactive	clusters	CP	Telley	H-S et a	NSC	N-iz	ID/cl	fate	N-cp	Notch	Pr	R-C	RBP	TF	P6	T2	T1	Td	PIP P-ase	cell	PIP P-ase	categ		cp>iz	GP	1.71718	9.3356	9.30238e-07	P-pm	P tgt	P-Su	P Co	P Pa	n.a.			-0.301314	4.17648	0.000825528	T2-pm	T2 tg	0.0767935	7.59712	0.597479	T1-pm	T1 tgt	-0.629247
210801	Unc5d	Svet1 (rep rec Flrt2), dependence rec for netrin-4 or Nrn1; Flrt2 in iz,cp; Flrt2 keeps new axons out of CP; triggers apoptosis without ligand binding as a dependent receptor	III+	SVZ-IZ	Neu	H-S et a	NSC	IP-b	CPN/15	L2-4	N-iz	Notch	Pr	R-C	RBP	TF	P6	T2	T1	Td	AxG-R	cell	apoptosis	AxonGuid	21216843, 25374360, 21216843, 21673655, 33520982, 23778138	svz,IZ	GP	1.71598	10.2456	0.00010938	P-pm	P tgt	P-Su	P Co	Pa-1dd	n.a.			-0.299343	4.0352	0.026408	T2-pm	B-8i2dd	-1.4333	6.45916	5.65799e-05	T1-pm	B-3i1dd	-1.1266
13992	Khdrbs3	SLM2; alt splicing of neurexins	clusters	zone	Neu	H-S et a	NSC	ident	ID/cl	fate	Cam	Notch	Pr	R-C	KH	TF	P6	T2	T1	Td	RBPkh	cell	func	categ	29100073	VZ (weak)	GP	1.71454	9.71853	1.59363e-05	P-pm	B-S1	P-Su	P Co	Pa-1i							T2-pm	T2 tg				T1-pm	B-1dd
18189	Nrxn1	binds neuroligins; BC047146, A230068P09Rik	clusters	CP	Neu	H-S et a	NSC	SP	ind/17	fate	N-cp	Notch	Pr	R-C	RBP	TF	P6	T2	T1	Td	CAM	SynPre	SynGen	NrDiff	19822762, 29100073	SP>MZ,CP	GP	1.7141	7.01836	0.00169811	P-pm	B-S2	Su-3i	P Co	Pa-2i	n.a.			-0.214663	3.49957	0.0839267	T2-pm	B-11i	0.500265	7.74565	0.00614358	T1-pm	B-3i	-2.12411
11787	Apbb2	BC022590	clusters	CP	Telley	H-S et a	NSC	ident	ID/cl	fate	Cam	Notch	Pr	R-C	RBP	TF	P6	T2	T1	Td	molec	cell	func	categ		CP>IZ,VZ,SVZ	GP	1.71084	4.14998	0.00023375	P-pm	P tgt	P-Su	P Co	P Pa	-0.617804	8.92737	0.000102323				T2-pm	B-4i	-0.247536	7.59457	0.0054038	T1-pm	B-5i	-0.576125
12014	Bach2	E030004N02Rik	clusters	zone	Telley	H-S et a	NSC	PN-cp	ID/cl	fate	Cam	Notch	Pr	R-C	RBP	bzipTF	P6	T2	T1	Td	TFbzip	cell	func	categ		CP	GP	1.70866	6.79445	0.000227026	P-pm	P tgt	Su-1du1ii	P Co	Pa-2i	-0.153655	5.60495	0.136916	-0.106572	6.48996	0.421196	T2-pm	B-9i	-0.0371328	8.72218	0.714483	T1-pm	B-7i	-1.5319
13807	Eno2	enolase 2 neuronal	clusters	CP	Telley	H-S et a	NSC	N-cp	ID/cl	fate	IP/N	Notch	Pr	R-C	RBP	TF	P6	T2	T1	Td	molec	cell	func	categ		CP	GP	1.70786	6.77215	0.00135867	P-pm	B-S1	P-Su	P Co	P Pa	-0.433742	7.41483	0.00756086	0.128744	3.02337	0.148731	T2-pm	T2 tg	-0.0103102	6.44387	0.942315	T1-pm	T1 tgt	0.27011
64085	Clstn2	calsyntenin 2; inhib syns	clusters	CP	Neu	H-S et a	NSC	PN-iz	CPN/15	fate	N-cp	Notch	Pr	R-C	RBP	TF	P6	T2	T1	Td	Cdh-atyp	post	SynGen-inh	NrDiff	26171716	IZ,CP	AI	1.70605	10.1704	0.000108845	P-pm	P tgt	P-Su	P Co	P Pa	-0.694308	9.44707	4.99039e-05	-0.176071	3.53546	0.0487291	T2-pm	B-5i	-0.0400113	7.10881	0.878542	T1-pm	B-6i1du	-0.835764
102103	Mtus1	mitoch tumor supp	clusters	zone	Neu	H-S et a	NSC	ident	ID/cl	fate	Cam	Notch	Pr	R-C	RBP	TF	P6	T2	T1	Td	molec	cell	func	categ		n.a.	n.a.	1.70576	7.19828	6.81641e-05	P-pm	B-S6	P-Su	P Co	Pa-2i				-0.209027	3.47493	0.00513007	T2-pm	B-1i				T1-pm	T1 tgt
14245	Lpin1	lipin 1	clusters	zone	Neu	H-S et a	NSC	IP-b	ID/cl	fate	N-iz	Notch	Pr	R-C	RBP	TF	P6	T2	T1	Td	phosphatase	cell	autophagy	autophagy	24930972	SVZ	GP	1.69955	4.82518	0.00601717	P-pm	P tgt	P-Su	P Co	P Pa	0.142271	7.92033	0.150891	-0.245501	3.54228	0.000559333	T2-pm	B-1i1du	-0.249168	6.73027	0.0543801	T1-pm	B-2i	-0.313414
235574	Atp2c1		clusters	zone	Telley	H-S et a	NSC	ident	ID/cl	fate	Cam	Notch	Pr	R-C	RBP	TF	P6	T2	T1	Td	molec	cell	func	categ				1.69827	9.12362	2.97436e-05	P-pm	P tgt	P-Su	P Co	P Pa				-0.19306	5.76417	0.0132114	T2-pm	B-1i				T1-pm	T1 tgt
13638	Efna3	impaired lat dispers	clusters	CP	Telley	H-S et a	NSC	PN-cp	n.a.	fate	N-cp	Notch	Pr	R-C	RBP	TF	P6	T2	T1	Td	AxG-L	cell	Mig-T	Mig-Dispersion	19759535	CP	GP	1.69663	6.12658	7.98797e-05	P-pm	P tgt	P-Su	P Co	P Pa	-0.421131	8.04418	0.00257078	n.a.			T2-pm	T2 tg	0.497386	6.19745	0.00729396	T1-pm	T1 tgt	0.297916
240690	St18	Myt3, NZF-3	clusters	zone	Neu	H-S et a	NSC	PN-cp	CTh/2	CTh	N-cp	Notch	Pr	R-C	RBP	zc2hTF	P6	T2	T1	Td	TFzc2h	cell	NrDif	NrDif	21540077	CP>svz (m>l)	GP	1.69289	10.6548	8.58429e-05	P-pm	P tgt	Su-1i	P Co	Pa-1i	n.a.			-0.546454	3.78867	1.96673e-08	T2-pm	B-4i1d1du	0.796491	7.88555	0.000128691	T1-pm	B-1i1du	-1.13126
19056	Ppp3cb	calcineurin A beta	clusters	zone	Telley	H-S et a	NSC	ident	ID/cl	fate	Cam	Notch	Pr	R-C	RBP	TF	P6	T2	T1	Td	P-ase S/T	SynPre	SV recycl	categ	20810903	CP (weak)	GP	1.69252	7.08756	1.68957e-05	P-pm	P tgt	P-Su	P Co	P Pa							T2-pm	T2 tg				T1-pm	T1 tgt
22141	Tub	Tubby	clusters	SVZ-IZ∩CP	Neu	H-S et a	NSC	ident	ID/cl	fate	Cam	Notch	Pr	R-iz	RBP	TF	P6	T2	T1	Td	molec	cell	func	categ		CP>IZ (r>c)	9700199	1.69235	9.06695	7.82788e-05	P-pm	P tgt	P-Su	P Co	P Pa	-0.524353	9.41962	0.000939242	-0.1718	3.74563	0.0189996	T2-pm	T2 tg	0.0103236	6.50951	0.909656	T1-pm	T1 tgt	-0.411812
20382	Srsf2	SC35, Sfrs2, Sfrs10	clusters	VZ	Telley	H-S et a	NSC	IP-a	ID/cl	fate	Cam	Notch	Pr	R-C	RRM	TF	P6	T2	T1	Td	RBPrrm	Splic/speckles	EMT-mes	EMT	23562324, 27368099	vz (weak)	BG	1.69054	7.19131	5.04841e-05	P-pm	P tgt	P-Su	P Co	P Pa	0.136916	9.36618	0.343233	0.166168	8.19855	0.0397611	T2-pm	T2 tg	0.00333933	10.4032	0.968652	T1-pm	T1 tgt	0.360029
12890	Cplx2		clusters	zone	Neu	H-S et a	NSC	ident	ID/cl	fate	Cam	Notch	Pr	R-C	RBP	TF	P6	T2	T1	Td	molec	cell	func	categ		n.a.	n.a.	1.68797	6.27946	2.91976e-05	P-pm	P tgt	P-Su	P Co	P Pa							T2-pm	B-1du1dd	-0.258552	6.80561	0.00734577	T1-pm	T1 tgt
26399	Map2k6	MEK6, MKK6; activ p38/mapk14; p38 interacts mef2c for syngen	clusters	zone	Telley	H-S et a	NSC	ident	ID/cl	fate	Cam	Notch	Pr	R-cp	RBP	TF	P6	T2	T1	Td	MKK	cytosol	SynGen	categ	32041885	CP>svz,vz,iz (r>c)	GP	1.68739	8.7812	1.50436e-05	P-pm	P tgt	Su-1i	P Co	P Pa	-0.298913	9.34807	0.00629595	-0.0674355	5.68449	0.312882	T2-pm	B-2i1du	-0.423948	8.65736	0.00262126	T1-pm	B-3i	-0.874772
320971	4832406H04Rik		clusters	zone	Telley	H-S et a	NSC	ident	ID/cl	fate	Cam	Notch	Pr	R-C	RBP	TF	P6	T2	T1	Td	molec	cell	func	categ		n.a.	n.a.	1.68673	8.20861	0.000231455	P-pm	P tgt	P-Su	P Co	P Pa							T2-pm	T2 tg				T1-pm	T1 tgt	-0.419744
11658	Alcam		clusters	zone	Telley	H-S et a	NSC	ident	ID/cl	fate	Cam	Notch	Pr	R-C	RBP	TF	P6	T2	T1	Td	molec	cell	func	categ		SVZ,VZ>CP	GP	1.68595	7.38631	0.000167166	P-pm	P tgt	Su-1i	P Co	Pa-3i							T2-pm	B-1i1du	-0.280931	9.16315	0.0135416	T1-pm	B-1i	-2.06459
50876	Tmod2	tropomodulin 2	clusters	CP	Neu	H-S et a	NSC	PN-cp	ID/cl	fate	Cam	Notch	Pr	R-C	RBP	TF	P6	T2	T1	Td	molec	cell	func	categ		n.d.	GP	1.68506	7.82076	6.53289e-06	P-pm	P tgt	P-Su	P Co	P Pa	-0.130406	5.90407	0.16757	-0.15245	5.20004	0.0161746	T2-pm	T2 tg	0.174841	8.33101	0.115226	T1-pm	T1 tgt	-1.54454
69976	Galk2		clusters	zone	Telley	H-S et a	NSC	ident	ID/cl	fate	Cam	Notch	Pr	R-C	RBP	TF	P6	T2	T1	Td	molec	cell	func	categ				1.68503	7.67718	4.57974e-06	P-pm	P tgt	P-Su	P Co	P Pa							T2-pm	B-1i				T1-pm	T1 tgt	0.493704
77721	Mrps5		clusters	zone	Telley	H-S et a	NSC	ident	ID/cl	fate	Cam	Notch	Pr	R-C	RBP	TF	P6	T2	T1	Td	molec	cell	func	categ				1.68364	7.31353	6.03651e-05	P-pm	P tgt	P-Su	P Co	P Pa							T2-pm	T2 tg				T1-pm	T1 tgt
106338	Nsun3		clusters	zone	Telley	H-S et a	NSC	ident	ID/cl	fate	Cam	Notch	Pr	R-C	RBP	TF	P6	T2	T1	Td	molec	cell	func	categ				1.68321	7.40767	0.00129709	P-pm	P tgt	Su-1i	P Co	Pa-1i				0.17526	3.22949	0.0341319	T2-pm	B-3dd				T1-pm	T1 tgt
26877	B3galt1		clusters	CP	Telley	H-S et a	NSC	N-cp	ID/cl	fate	N-cp	Notch	Pr	R-C	RBP	TF	P6	T2	T1	Td	molec	cell	func	categ		CP	GP	1.68263	8.53231	2.30067e-05	P-pm	P tgt	Su-1dd	P Co	Pa-1dd	-0.190487	7.00213	0.331544	-0.174484	5.33294	0.312336	T2-pm	B-1du	-0.142318	7.10599	0.328388	T1-pm	T1 tgt	-0.0126288
56195	Ptbp2	polypyr tract bp 1; forebrain enriched	clusters	zone	Telley	H-S et a	NSC	ident	ID/cl	fate	Cam	Notch	Pr	R-C	RRM	TF	P6	T2	T1	Td	RBPrrm	cell	Splicing	categ	22802532	CP>all	GP	1.67976	13.0721	7.95283e-08	P-pm	P tgt	P-Su	P Co	Pa-1du	0.113751	11.3019	0.322279	0.115038	7.86051	0.121678	T2-pm	T2 tg	-0.0823913	11.0885	0.226007	T1-pm	T1 tgt	-1.33304
63958	Ube4b		clusters	zone	Telley	H-S et a	NSC	ident	ID/cl	fate	Cam	Notch	Pr	R-C	RBP	TF	P6	T2	T1	Td	molec	cell	func	categ		vz>cp	GP	1.67742	7.69252	5.26443e-05	P-pm	P tgt	P-Su	P Co	Pa-1dd	-0.246991	9.52612	0.0243078	-0.200727	7.10532	0.0061792	T2-pm	T2 tg				T1-pm	T1 tgt
22145	Tuba4a	Tuba4; ALS	clusters	zone	Telley	H-S et a	NSC	ident	ID/cl	fate	Cam	Notch	Pr	R-C	RBP	TF	P6	T2	T1	Td	MT	cell	CytSk	categ	25374358	n.a.	n.a.	1.67669	8.30372	0.000274619	P-pm	P tgt	P-Su	P Co	P Pa	-0.427309	8.52563	0.00129819	-0.208668	4.35171	0.0454217	T2-pm	T2 tg	-0.0211801	6.7376	0.875265	T1-pm	T1 tgt	0.575957
111173	Erc1	Rab6ip2; ELKS/RAB6-interacting/CAST family member 1	clusters	zone	Telley	H-S et a	NSC	ident	ID/cl	fate	Cam	Notch	Pr	R-C	RBP	TF	P6	T2	T1	Td	RIM-bp	SynPre	SV release	categ	12391317, 22713806	n.d.	GP	1.67396	6.22405	6.44913e-05	P-pm	P tgt	P-Su	P Co	Pa-1i	-0.318678	8.94055	0.00488606	-0.230132	4.59855	0.000269209	T2-pm	B-3i	0.052585	8.38667	0.593427	T1-pm	B-2i	-0.300475
229521	Syt11		clusters	zone	Telley	H-S et a	NSC	ident	ID/cl	fate	Cam	Notch	Pr	R-C	RBP	TF	P6	T2	T1	Td	molec	cell	func	categ				1.67372	7.30149	0.00152151	P-pm	P tgt	P-Su	P Co	P Pa	-0.328773	9.80522	0.0301825				T2-pm	T2 tg	0.237409	10.1903	0.014441	T1-pm	T1 tgt
217864	Rcor1	REST corepressor 1	clusters	zone	Telley	H-S et a	NSC	ident	ID/cl	fate	Cam	Notch	Pr	R-C	RBP	TF	P6	T2	T1	Td	molec	cell	NrDif	epigen	28049845	VZ,SVZ>CP,iz	GP	1.67266	5.58097	6.33866e-06	P-pm	P tgt	Su-1u	P Co	P Pa							T2-pm	T2 tg				T1-pm	T1 tgt
56442	Serinc1	Ser incorporator 1	clusters	CP	Telley	H-S et a	NSC	ident	ID/cl	fate	Cam	Notch	Pr	R-C	RBP	TF	P6	T2	T1	Td	molec	cell	func	categ		n.d.	GP	1.67263	9.2012	0.000519537	P-pm	P tgt	P-Su	P Co	P Pa	-0.296315	10.6037	0.022341				T2-pm	T2 tg				T1-pm	T1 tgt
56370	Tagln3	transgelin 3	clusters	SVZ-IZ	Neu	H-S et a	NSC	N-svz	ID/cl	fate	Cam	Notch	Pr	R-C	RBP	TF	P6	T2	T1	Td	CytSk	cell	CytSk	categ		SVZ,IZ>CP	GP	1.67136	11.8243	2.44871e-06	P-pm	P tgt	P-Su	P Co	P Pa	-0.100746	11.1311	0.311374	-0.134716	7.03299	0.201811	T2-pm	T2 tg	0.0126333	9.48356	0.926184	T1-pm	T1 tgt	-0.316295
101769	AU023617		clusters	zone	Telley	H-S et a	NSC	ident	ID/cl	fate	Cam	Notch	Pr	R-C	RBP	TF	P6	T2	T1	Td	molec	cell	func	categ				1.6712	6.69539	6.04185e-06	P-pm	P tgt	P-Su	P Co	P Pa							T2-pm	T2 tg				T1-pm	T1 tgt
14007	Celf2	Napor; Napor-2; Cugbp2, B230218O03, D230046B21Rik; alt splicing	clusters	CP	Neu	H-S et a	NSC	N-iz	ind/19	fate	Cam	Notch	Pr	R-C	RRM	TF	P6	T2	T1	Td	RBPrrm	nucleus	NrDiff	NrDiff	11850193, 23247071	CP	GP	1.67003	5.6541	0.0114536	P-pm	P tgt	Su-4i	P Co	Pa-5i	-0.390158	11.9045	0.00660528	-0.151806	6.62259	0.0256461	T2-pm	B-13i	-0.183845	6.41707	0.379394	T1-pm	B-7i	-2.08741
22019	Tpp2		clusters	zone	Telley	H-S et a	NSC	ident	ID/cl	fate	Cam	Notch	Pr	R-C	RBP	TF	P6	T2	T1	Td	molec	cell	func	categ				1.66924	5.69474	0.00610469	P-pm	P tgt	P-Su	P Co	P Pa	-0.264889	4.34562	0.0404198				T2-pm	T2 tg				T1-pm	T1 tgt
52666	Arhgef25	GEFT, D10Ertd610e; formation of membrane microspikes, filopodia, and lamilliopodia; activates RhoA, Rac1, and Cdc42	clusters	SVZ-IZ	Neu	H-S et a	NSC	IP-b	ID/cl	fate	Cam	Notch	Pr	R-C	RBP	TF	P6	T2	T1	Td	GEF-Rac/Cdc42	cell	Nrite	NrDiff	12547822, 18541910, 15322108, 16496360	SVZ,iz	GP	1.66904	7.49558	0.000372751	P-pm	P tgt	P-Su	P Co	P Pa	-0.645877	9.36468	0.000560462	0.0849502	4.00552	0.280314	T2-pm	B-1i	-0.183986	8.50443	0.0728369	T1-pm	T1 tgt	0.28558
18071	Nhlh1	Nscl, Nscl1; induced by Shh	clusters	VZ∩SVZ-IZ	Neu	H-S et a	NSC	IP-b	Sub/7	fate	N-iz	Notch	Pr	C-svz	RBP	bhlhTF	P6	T2	T1	Td	TFbhlh	cell	NrDif	NrDiff	15470499, 10079519	SVZ>vz,iz (c>r)	GP	1.66826	9.07794	0.00289068	P-pm	P tgt	P-Su	P Co	Pa-1dd	0.557029	8.04316	0.00472517	-0.595811	5.54186	1.07439e-05	T2-pm	B-1du1dd	1.30371	8.01087	1.66813e-05	T1-pm	T1 tgt	0.784235
73998	Herc3	pat exp; targets RelA	clusters	CP	Neu	H-S et a	NSC	PN-cp	ID/cl	fate	IP/N	Notch	Pr	R-C	RBP	TF	P6	T2	T1	Td	E3 lig	cell	NFκB	categ	26476452	CP weak	GP	1.66456	5.4729	0.000850031	P-pm	P tgt	P-Su	P Co	P Pa	n.a.			-0.151053	3.95788	0.02623	T2-pm	B-5i	-0.231247	7.5344	0.130791	T1-pm	B-2i	0.00304121
78283	Map7d2	NM_001081124, Mtap7d2	clusters	zone	Telley	H-S et a	NSC	ident	ID/cl	fate	Cam	Notch	Pr	R-C	RBP	TF	P6	T2	T1	Td	molec	cell	func	categ				1.66257	7.82167	0.000116844	P-pm	P tgt	P-Su	P Co	P Pa							T2-pm	T2 tg	0.352269	6.44943	0.001988	T1-pm	T1 tgt
77113	Klhl2	kelch-like 2	clusters	zone	Telley	H-S et a	NSC	ident	ID/cl	fate	Cam	Notch	Pr	R-C	RBP	TF	P6	T2	T1	Td	molec	cell	func	categ		n.a.	n.a.	1.66185	10.5312	0.000101117	P-pm	P tgt	P-Su	P Co	P Pa							T2-pm	B-1du				T1-pm	B-1du
14004	Chchd2		clusters	zone	Telley	H-S et a	NSC	ident	ID/cl	fate	Cam	Notch	Pr	R-C	RBP	TF	P6	T2	T1	Td	molec	cell	func	categ		VZ,CP	BG	1.66082	7.19877	0.000197528	P-pm	P tgt	P-Su	P Co	P Pa				0.211565	4.85808	0.0118093	T2-pm	T2 tg				T1-pm	T1 tgt
16981	Lrrn3	NLRR-3	III+	zone	BP/Neu	H-S et a	NSC	IP-b	ID/cl	fate	Cam	Notch	Pr	R-C	RBP	TF	P6	T2	T1	Td	TM	cell	func	unk	9011764, 12297494	SVZ>VZ, CP	GP	1.65979	9.38645	4.32313e-06	P-pm	B-S1	P-Su	P Co	P Pa	n.a.			0.0734111	5.3984	0.544737	T2-pm	B-2i	-0.508162	7.03779	0.000556835	T1-pm	B-1i	-0.154988
14682	Gnaq	Sturge-Weber	clusters	zone	Telley	H-S et a	NSC	N-cp	ID/cl	fate	Cam	Notch	Pr	R-C	RBP	TF	P6	T2	T1	Td	molec	cell	func	categ		CP	GP	1.65335	6.72877	0.00164473	P-pm	P tgt	Su-2i	P Co	P Pa	0.0476077	7.35055	0.742227	-0.16028	6.35594	0.0151671	T2-pm	B-1i	-0.00226773	9.13938	0.985013	T1-pm	T1 tgt	-0.84054
76142	Ppp1r14c	KEPI; PP1 inhib	clusters	CP	Telley	H-S et a	NSC	ident	ID/cl	fate	Cam	Notch	Pr	R-cp	RBP	TF	P6	T2	T1	Td	PP1 sub reg	PP1 activ	NMDAR sign	excitability	19819304, 11812771, 22479519, 15837133	CP (r>c)	BG	1.64671	7.18112	0.00390603	P-pm	P tgt	P-Su	P Co	P Pa	-0.445824	8.80358	0.036669	0.118105	3.65634	0.284812	T2-pm	B-2i	0.104398	6.08567	0.592455	T1-pm	B-1i	-1.95013
98741	Kcnb2	Kv2.2; Shab2	clusters	zone	Neu	H-S et a	NSC	ident	ID/cl	fate	Cam	Notch	Pr	R-C	RBP	TF	P6	T2	T1	Td	VGKC	AxIS	AxIS	categ	18511484	n.d.	GP	1.64617	5.92622	0.0124266	P-pm	P tgt	P-Su	P Co	Pa-1i	n.a.			n.a.			T2-pm	B-5i	0.462514	6.39482	0.00462523	T1-pm	B-2i	n.a.
101565	Ccp110	6330503K22Rik	clusters	zone	Telley	H-S et a	NSC	ident	ID/cl	fate	Cam	Notch	Pr	R-C	RBP	TF	P6	T2	T1	Td	molec	cell	func	categ		SVZ>CP	GP	1.64399	10.3818	1.42347e-06	P-pm	P tgt	P-Su	P Co	Pa-1i							T2-pm	T2 tg				T1-pm	T1 tgt	-1.42377
18754	Prkce	PKC-epsilon; act byDIA1	clusters	CP	Neu	H-S et a	NSC	N-cp	ID/cl	fate	N-cp	Notch	Pr	R-C	RBP	TF	P6	T2	T1	Td	molec	cell	func	categ	24269490	CP strong	GP	1.64325	7.94864	0.0012611	P-pm	P tgt	P-Su	P Co	P Pa	-0.614982	8.95703	0.000792772	-0.185954	4.81933	0.115559	T2-pm	B-4i	-0.0237917	8.19795	0.891602	T1-pm	B-2i1u	-1.08814
50875	Tmod3	tropomodulin 3	clusters	zone	Telley	H-S et a	NSC	ident	ID/cl	fate	Cam	Notch	Pr	R-C	RBP	TF	P6	T2	T1	Td	molec	cell	func	categ				1.64125	4.79726	3.96271e-08	P-pm	P tgt	P-Su	P Co	P Pa				-0.13651	5.96899	0.0431595	T2-pm	T2 tg				T1-pm	T1 tgt	-0.852683
56215	Acin1	Acinus; chromatin condens	clusters	zone	Telley	H-S et a	NSC	ident	ID/cl	fate	Cam	Notch	Pr	R-C	RRM	sapTF	P6	T2	T1	Td	RBPrrm	EJC	apop	categ	10490026	n.a.	GP	1.63658	9.65984	0.000313082	P-pm	P tgt	P-Su	P Co	Pa-1i							T2-pm	T2 tg				T1-pm	T1 tgt
70155	Ogfrl1		clusters	zone	Telley	H-S et a	NSC	SP	ID/cl	fate	Cam	Notch	Pr	R-C	RBP	TF	P6	T2	T1	Td	molec	cell	func	categ		sp>cp	GP	1.63494	7.43117	1.11973e-06	P-pm	P tgt	P-Su	P Co	P Pa	0.0473549	7.78428	0.601119	-0.0270073	2.98929	0.797662	T2-pm	B-1i	-0.2007	5.99254	0.210737	T1-pm	B-1i	-0.395926
70101	Cyp4f16		clusters	zone	Telley	H-S et a	NSC	ident	ID/cl	fate	Cam	Notch	Pr	R-C	RBP	TF	P6	T2	T1	Td	molec	cell	func	categ				1.63154	3.56931	0.000375473	P-pm	P tgt	P-Su	P Co	P Pa							T2-pm	T2 tg				T1-pm	T1 tgt
14673	Gna12	G alpha 12	clusters	zone	Telley	H-S et a	NSC	ident	ID/cl	fate	Cam	Notch	Pr	R-C	RBP	TF	P6	T2	T1	Td	molec	cell	func	categ				1.63142	3.07534	0.00166013	P-pm	P tgt	P-Su	P Co	P Pa	-0.301892	9.12706	0.0175559				T2-pm	T2 tg				T1-pm	T1 tgt
103098	Slc6a15	v7-3; B(0)AT2; neutral aa transp	clusters	CP	Telley	H-S et a	NSC	ident	ID/cl	fate	Cam	Notch	Pr	R-C	RBP	TF	P6	T2	T1	Td	aa transp	cell	unk	unk	23505546, 17931606	chor plex>CP (weak)	GP	1.6288	10.2595	0.000108294	P-pm	P tgt	P-Su	P Co	Pa-1i	-0.746428	7.42335	0.0027255	-0.0493897	4.47757	0.816903	T2-pm	T2 tg	0.239011	7.89848	0.0925794	T1-pm	B-1s	-0.40458
12750	Clk4		clusters	zone	Telley	H-S et a	NSC	ident	ID/cl	fate	Cam	Notch	Pr	R-C	RBP	TF	P6	T2	T1	Td	molec	cell	func	categ				1.62612	4.73211	0.00518825	P-pm	P tgt	P-Su	P Co	P Pa							T2-pm	T2 tg				T1-pm	T1 tgt
11922	Neurod6	NEX, Math2; functions with Neurod2	II+/-III+IV+	SVZ-IZ∩CP	Neu	H-S et a	NSC	PN-vz	ind/19	fate	N-iz	Notch	Pr	R-C	RBP	bhlhTF	P6	T2	T1	Td	TFbhlh	cell	AxGr-CC	NrDiff	23303943, 16284248	CP>SVZ,IZ>VZ	GP	1.6258	13.1423	6.52668e-06	P-pm	P tgt	Su-2du	P Co	Pa-1du	-0.214213	10.2394	0.158736	-0.299705	7.44465	0.0161395	T2-pm	B-1i1s2du2dd	-0.249496	10.4914	0.126034	T1-pm	B-1dd	-1.09941
58194	Sh3kbp1	X-linked	clusters	CP	Neu	H-S et a	NSC	PN-cp	ID/cl	fate	N-cp	Notch	Pr	R-C	RBP	TF	P6	T2	T1	Td	molec	cell	func	categ		CP>IZ	GP	1.62573	7.77164	0.000150127	P-pm	P tgt	P-Su	P Co	P Pa	-0.254252	8.6859	0.0266826	-0.458923	3.82129	9.9162e-05	T2-pm	B-1i	0.100555	7.5902	0.525427	T1-pm	B-2i	0.792282
241062	Pgap1	D230012E17Rik	clusters	zone	Neu	H-S et a	NSC	ident	ID/cl	fate	Cam	Notch	Pr	R-C	RBP	TF	P6	T2	T1	Td	molec	cell	func	categ		n.d.	GP	1.61658	10.5156	1.73246e-06	P-pm	P tgt	P-Su	P Co	P Pa							T2-pm	T2 tg				T1-pm	T1 tgt	-1.76782
216965	Taok1	TAO kinase 1	clusters	zone	Telley	H-S et a	NSC	ident	ID/cl	fate	Cam	Notch	Pr	R-C	RBP	TF	P6	T2	T1	Td	kinase	cell	kinase	categ		CP,VZ	GP	1.61636	9.84744	0.000963292	P-pm	P tgt	P-Su	P Co	P Pa							T2-pm	T2 tg				T1-pm	T1 tgt	-1.63275
15357	Hmgcr	HMG-CoA reductase	clusters	zone	Telley	H-S et a	NSC	ident	ID/cl	fate	Cam	Notch	Pr	R-C	RBP	TF	P6	T2	T1	Td	molec	cell	func	categ				1.61609	7.78928	0.000171314	P-pm	P tgt	P-Su	P Co	P Pa							T2-pm	T2 tg				T1-pm	T1 tgt
192156	Mvd		clusters	zone	Telley	H-S et a	NSC	ident	ID/cl	fate	Cam	Notch	Pr	R-C	RBP	TF	P6	T2	T1	Td	molec	cell	func	categ				1.61581	6.02484	0.000213988	P-pm	P tgt	P-Su	P Co	P Pa							T2-pm	T2 tg				T1-pm	T1 tgt
14886	Gtf2i	Diws1t; WBSCR6; in Williams sy region	clusters	zone	Telley	H-S et a	NSC	ident	ID/cl	fate	Cam	Notch	Pr	R-C	RBP	gtf2CoF	P6	T2	T1	Td	TFgtf2	cell	func	categ		VZ,CP,IZ>svz	GP	1.61537	6.40352	0.000856279	P-pm	P tgt	P-Su	P Co	P Pa							T2-pm	T2 tg				T1-pm	T1 tgt
259302	Srgap3	Slit-Robo RhoGAP 3	clusters	zone	Telley	H-S et a	NSC	ident	ID/cl	fate	Cam	Notch	Pr	R-C	RBP	TF	P6	T2	T1	Td	molec	cell	func	categ		cp>iz,svz,vz	GP	1.61522	7.99713	0.00195288	P-pm	P tgt	Su-2i1du	P Co	Pa-1i1du				-0.17585	6.51728	0.0488131	T2-pm	B-3i				T1-pm	B-1i	-0.378686
76742	Snx27	sorting nexin 27	clusters	zone	Telley	H-S et a	NSC	ident	ID/cl	fate	Cam	Notch	Pr	R-C	RBP	TF	P6	T2	T1	Td	molec	cell	func	categ				1.61476	7.8621	0.0013975	P-pm	P tgt	Su-1i	P Co	Pa-1du							T2-pm	T2 tg				T1-pm	T1 tgt
12675	Chuk		clusters	zone	Telley	H-S et a	NSC	ident	ID/cl	fate	Cam	Notch	Pr	R-C	RBP	TF	P6	T2	T1	Td	molec	cell	func	categ		cp,svz weak	GP	1.6144	8.3893	4.69174e-05	P-pm	P tgt	P-Su	P Co	P Pa							T2-pm	T2 tg	0.174712	8.16732	0.0481878	T1-pm	T1 tgt
320799	Zhx3		clusters	zone	Telley	H-S et a	NSC	ident	ID/cl	fate	Cam	Notch	Pr	R-C	RBP	hxTF	P6	T2	T1	Td	TFhx	cell	hxTF	categ				1.61312	6.35595	5.50197e-05	P-pm	P tgt	P-Su	P Co	P Pa							T2-pm	B-2i				T1-pm	B-1i
269152	Kif26b	4832420M10, D230039L06Rik, BC120791, (protein trans)	clusters	VZ	BP/Neu	H-S et a	NSC	IP-b	CPN/5	fate	Cam	Notch	Pr	R-C	RBP	nonTF	P6	T2	T1	Td	KIF	cell	NritOutgr	NrDiff	22766233, 30151950, 20439720	SVZ	GP	1.61089	9.3617	6.87769e-05	P-pm	P tgt	Su-2i	P Co	Pa-2i	n.a.			-0.119122	4.88023	0.145493	T2-pm	B-8i	-1.76355	6.15614	1.11853e-07	T1-pm	B-3i	0.206932
20970	Sdc3	N-syndecan (HB-GAM/pleiotrophin/Ptn rc)	II+III+	zone	Neu	H-S et a	NSC	IP-ab	ID/cl	fate	Cam	Notch	Pr	R-C	RBP	TF	P6	T2	T1	Td	HSPGtm	Cell Surf	Nrite	NrDiff	8175719, 1597470, 12359158	SVZ,VZ	18725516	1.61054	8.51232	1.14076e-05	P-pm	P tgt	P-Su	P Co	P Pa	-0.430096	9.91188	0.000716819	-0.422275	5.14451	0.00226862	T2-pm	B-2i	-0.0992817	7.58677	0.487956	T1-pm	T1 tgt	0.0887891
57775	Usp29		clusters	CP	Telley	H-S et a	NSC	ident	ID/cl	fate	N-cp	Notch	Pr	R-C	RBP	TF	P6	T2	T1	Td	molec	cell	func	categ		CP>vz	GP	1.60986	6.7851	0.000238716	P-pm	P tgt	Su-1i	P Co	P Pa	-0.323063	6.85599	0.0237361				T2-pm	B-2i				T1-pm	B-1i1u
14702	Gng2		clusters	SVZ-IZ∩CP	Telley	H-S et a	NSC	N-iz	ID/cl	fate	Cam	Notch	Pr	R-C	RBP	TF	P6	T2	T1	Td	molec	cell	func	categ		cp,iz	GP	1.6098	8.96273	0.00773209	P-pm	P tgt	Su-1i	P Co	P Pa	-0.455267	9.77214	0.0152051	-0.0640489	7.14361	0.467351	T2-pm	B-1i1du	0.0832263	9.3714	0.562192	T1-pm	T1 tgt	-0.553677
68970	Dcaf12	Wdr40a	clusters	zone	Telley	H-S et a	NSC	ident	ID/cl	fate	Cam	Notch	Pr	R-C	RBP	TF	P6	T2	T1	Td	molec	cell	func	categ				1.60936	7.27417	5.95606e-05	P-pm	P tgt	P-Su	P Co	P Pa							T2-pm	B-1i				T1-pm	T1 tgt
19305	Pex5		clusters	zone	Telley	H-S et a	NSC	ident	ID/cl	fate	Cam	Notch	Pr	R-C	RBP	TF	P6	T2	T1	Td	molec	cell	Pex	categ		CP>iz,svz,vz	GP	1.60797	8.62388	7.36449e-05	P-pm	P tgt	P-Su	P Co	P Pa							T2-pm	T2 tg				T1-pm	T1 tgt
319953	Ttll1		clusters	CP	Neu	H-S et a	NSC	PN-cp	ID/cl	fate	Cam	Notch	Pr	R-C	RBP	TF	P6	T2	T1	Td	molec	cell	func	categ		cp	GP	1.60783	7.67543	9.1602e-05	P-pm	P tgt	P-Su	P Co	P Pa	-0.27725	9.29752	0.0209775	-0.281276	5.27665	0.00278126	T2-pm	T2 tg	0.0283179	7.91381	0.811617	T1-pm	T1 tgt	0.114122
16554	Kif13b		clusters	zone	Neu	H-S et a	NSC	ident	ID/cl	fate	Cam	Notch	Pr	R-C	RBP	TF	P6	T2	T1	Td	molec	cell	func	categ		cp (weak)	GP	1.60733	7.46331	7.67582e-06	P-pm	P tgt	Su-1i	P Co	P Pa							T2-pm	T2 tg				T1-pm	B-1i
16564	Kif21a	antero; MT termin	clusters	VZ∩SVZ-IZ	Telley	H-S et a	NSC	IP-ab	ind/19	fate	Cam	Notch	Pr	R-C	RBP	TF	P6	T2	T1	Td	KIF	CytSk	MT growth	unk	24120883, 22465342	vz,svz	GP	1.60686	8.99454	4.94031e-07	P-pm	P tgt	Su-2i1u1du	P Co	Pa-1i1s1du	-0.323375	10.3956	0.0342189	-0.0220536	6.67362	0.662792	T2-pm	B-2du	0.282725	9.3727	0.00865216	T1-pm	B-1du	-0.800644
14030	Ewsr1	EWS, Ewsh	clusters	zone	Telley	H-S et a	NSC	ident	ID/cl	fate	Cam	Notch	Pr	R-C	RRM	nonTF	P6	T2	T1	Td	RBP-FET	cell	func	categ				1.60463	9.38498	3.16943e-05	P-pm	P tgt	P-Su	P Co	P Pa							T2-pm	T2 tg				T1-pm	T1 tgt
60365	Rbm8a	Rbm8; EJC; microceph; core component of exon junction complex	clusters	zone	Telley	H-S et a	NSC	IP-ab	ID/cl	fate	Cam	Notch	Pr	R-C	RRM	TF	P6	T2	T1	Td	RBPrrm	EJC	IPgen	IPgen	25948253, 26094033	SVZ,VZ	GP	1.60375	7.32139	0.00179672	P-pm	P tgt	P-Su	P Co	P Pa	0.197176	10.0964	0.0975299	-0.0218577	6.94173	0.814269	T2-pm	T2 tg	-0.0893707	9.87197	0.272844	T1-pm	T1 tgt	0.0656916
26419	Mapk8	JNK, JNK1, AK039254; Dusp18 inac	clusters	CP	Telley	H-S et a	NSC	N-iz	ID/cl	fate	Cam	Notch	Pr	R-C	RBP	TF	P6	T2	T1	Td	kin-MAPK	CytSk	polarization	NrDiff	32823764, 26500496, 31915148, 9851932, 10230788	CP>IZ	GP	1.60326	3.66089	0.0259004	P-pm	P tgt	P-Su	P Co	P Pa	-0.49666	8.76099	0.0330967	-0.180905	5.79474	0.00899517	T2-pm	B-1du	-0.0671251	9.19988	0.607239	T1-pm	B-1du	-1.59099
394191	BC046401		clusters	zone	Neu	H-S et a	NSC	ident	ID/cl	fate	Cam	Notch	Pr	R-C	RBP	TF	P6	T2	T1	Td	molec	cell	func	categ		n.a.	GP	1.60297	4.56179	1.19957e-05	P-pm	P tgt	P-Su	P Co	P Pa							T2-pm	T2 tg				T1-pm	T1 tgt	-0.587565
70435	Inf2	inverted formin; 2610204M08Rik	clusters	zone	Neu	H-S et a	NSC	PN-iz	ID/cl	fate	Cam	Notch	Pr	R-C	RBP	TF	P6	T2	T1	Td	molec	cell	func	categ		IZ,CP	GP	1.60016	5.87437	0.00181981	P-pm	P tgt	P-Su	P Co	P Pa	n.a.			-0.308307	2.87969	0.00325554	T2-pm	B-1i	-0.0250398	6.21045	0.802077	T1-pm	B-1i1du	0.156638
11847	Arg2	arginase II; L-arginine to urea and ornithine	clusters	zone	Neu	H-S et a	NSC	ident	ID/cl	fate	Cam	Notch	Pr	R-C	RBP	TF	P6	T2	T1	Td	enz	enz	NO	growth	25930708, 11154268	hem>cp,iz (weak)	GP	1.5999	5.97321	0.000147894	P-pm	P tgt	P-Su	P Co	P Pa	-0.182876	6.30237	0.10564	-0.0391067	2.26448	0.551388	T2-pm	T2 tg	-0.0865774	5.08954	0.41428	T1-pm	T1 tgt	0.516176
240888	Gpr161		clusters	zone	Telley	H-S et a	NSC	ident	ID/cl	fate	Cam	Notch	Pr	R-C	RBP	TF	P6	T2	T1	Td	molec	cell	func	categ				1.59757	8.51819	0.000348453	P-pm	P tgt	P-Su	P Co	P Pa							T2-pm	B-1i				T1-pm	T1 tgt
100213	Rusc2		clusters	SVZ-IZ∩CP	Neu	H-S et a	NSC	ident	ID/cl	fate	Cam	Notch	Pr	R-C	RBP	TF	P6	T2	T1	Td	molec	cell	func	categ		n.a.	n.a.	1.59739	5.64904	0.00778598	P-pm	P tgt	P-Su	P Co	P Pa	-0.213732	9.97499	0.0281704				T2-pm	T2 tg				T1-pm	T1 tgt
230126	Shb	src homology 2 domain-containing transforming protein B	clusters	SVZ-IZ	Neu	H-S et a	NSC	N-iz	ID/cl	fate	N-cp	Notch	Pr	R-C	RBP	TF	P6	T2	T1	Td	adaptor	cell	NTDs	unk	17676633	IZ>CP	GP	1.59737	7.39904	0.00021017	P-pm	P tgt	P-Su	P Co	P Pa	n.a.			n.a.			T2-pm	B-4i	-0.555163	6.80544	0.00460404	T1-pm	B-1i	-0.513999
20404	Sh3gl2		clusters	CP	Neu	H-S et a	NSC	PN-cp	CTh/6	fate	Cam	Notch	Pr	R-C	RBP	TF	P6	T2	T1	Td	molec	cell	func	categ		n.d.	GP	1.5971	6.55401	7.65244e-05	P-pm	P tgt	P-Su	P Co	P Pa	-0.162079	9.45257	0.113304	-0.0617103	3.71632	0.451121	T2-pm	B-2i	-0.131695	7.43971	0.371289	T1-pm	B-2i	-0.0976344
22591	Xpc	Xeroderma pigmentosum C	clusters	zone	Telley	H-S et a	NSC	ident	ID/cl	fate	Cam	Notch	Pr	R-C	RBP	TF	P6	T2	T1	Td	molec	cell	func	categ				1.59674	7.50722	5.55527e-05	P-pm	P tgt	P-Su	P Co	P Pa	0.0274185	7.90113	0.743875	-0.12628	3.95312	0.0745092	T2-pm	T2 tg	-0.0370631	6.63663	0.727539	T1-pm	T1 tgt	-0.0649922
22628	Ywhag		clusters	CP	Neu	H-S et a	NSC	ident	ID/cl	fate	Cam	Notch	Pr	R-C	RBP	TF	P6	T2	T1	Td	molec	cell	func	categ		CP>iz,vz	GP	1.59548	10.0773	1.51245e-05	P-pm	P tgt	P-Su	P Co	P Pa	-0.244363	11.2849	0.0183735				T2-pm	T2 tg				T1-pm	T1 tgt
69922	Vrk2	vaccinia-rel kin; schiz	clusters	zone	Telley	H-S et a	NSC	PN-cp	Sub/7	fate	Cam	Notch	Pr	C-cp	RBP	TF	P6	T2	T1	Td	kin-S/T	cell	Ax.Growth	Ax.Growth	30062698, 30643786, 32583282, 25079070, 31050055, 30488434	cp (c>r)	GP	1.59492	4.35835	0.001251	P-pm	P tgt	P-Su	M/H	P Pa	-0.125907	6.36302	0.352691	0.0801424	3.14319	0.254108	T2-pm	B-3i	-0.402187	6.74671	0.00337066	T1-pm	B-2i	0.674295
77559	Agl		clusters	zone	Telley	H-S et a	NSC	ident	ID/cl	fate	Cam	Notch	Pr	R-C	RBP	TF	P6	T2	T1	Td	molec	cell	func	categ				1.59487	7.30894	1.69561e-05	P-pm	P tgt	P-Su	P Co	Pa-1dd							T2-pm	T2 tg				T1-pm	T1 tgt
68729	Trim37	ubiquitinates H2A	clusters	zone	Telley	H-S et a	NSC	ident	ID/cl	fate	Cam	Notch	Pr	R-C	RBP	nonTF	P6	T2	T1	Td	molec	cell	func	categ		n.d.	GP	1.59296	7.66962	4.69452e-05	P-pm	P tgt	P-Su	P Co	P Pa	-0.240249	8.18013	0.0409147				T2-pm	T2 tg				T1-pm	B-1i	mixed
66625	Pnisr	5730406M06Rik	clusters	zone	Telley	H-S et a	NSC	ident	ID/cl	fate	Cam	Notch	Pr	R-C	RBP	TF	P6	T2	T1	Td	molec	cell	func	categ				1.59243	9.02494	4.15668e-06	P-pm	P tgt	P-Su	P Co	P Pa							T2-pm	T2 tg				T1-pm	T1 tgt
264134	Ttc26		clusters	zone	Telley	H-S et a	NSC	ident	ID/cl	fate	Cam	Notch	Pr	R-C	RBP	TF	P6	T2	T1	Td	molec	cell	func	categ				1.59157	6.45204	0.00133436	P-pm	P tgt	Su-1i	P Co	P Pa							T2-pm	T2 tg				T1-pm	T1 tgt
66568	Rwdd3	Rsume; sumoylation enhancer	III+	zone	Telley	H-S et a	NSC	IP-b	ID/cl	fate	Cam	Notch	Pr	R-C	RBP	TF	P6	T2	T1	Td	Sumo enh	IkB sumoyl	NF-kB	NSC maint	17956732	SVZ	GP	1.59069	7.93011	0.000434506	P-pm	P tgt	Su-1i	P Co	Pa-1i	-0.478955	5.08871	0.00129188	-0.142732	2.62125	0.147641	T2-pm	B-1i	0.0675505	4.82443	0.58579	T1-pm	B-1i	0.158501
22652	Mkrn3	makorin 3	clusters	zone	Telley	H-S et a	NSC	ident	ID/cl	fate	Cam	Notch	Pr	R-C	RBP	zcccTF	P6	T2	T1	Td	TFzccc	cell	func	categ				1.58666	5.86737	0.000489545	P-pm	P tgt	P-Su	P Co	P Pa				0.206343	4.51374	0.0213082	T2-pm	T2 tg				T1-pm	T1 tgt
74351	Ddx23		clusters	zone	Telley	H-S et a	NSC	ident	ID/cl	fate	Cam	Notch	Pr	R-C	RBP	TF	P6	T2	T1	Td	molec	cell	func	categ				1.58553	5.52793	0.000113455	P-pm	P tgt	P-Su	P Co	P Pa							T2-pm	T2 tg				T1-pm	T1 tgt
15476	Hs3st1	hep sulf SulfoTransferase	clusters	SVZ-IZ	Neu	H-S et a	NSC	IP-b	CPN/15	CPN	Cam	Notch	Pr	R-C	RBP	TF	P6	T2	T1	Td	STase	cell	func	unk	12975616, 15944372	SVZ>IZ,CP	GP	1.5855	7.43214	0.000488901	P-pm	P tgt	P-Su	P Co	P Pa	-1.1354	8.54063	4.44778e-07	0.0964537	3.0344	0.398441	T2-pm	T2 tg	-0.626488	6.25384	0.000146263	T1-pm	T1 tgt	-0.555223
226412	R3hdm1	mir128-1 in intron	clusters	zone	Telley	H-S et a	NSC	ident	ID/cl	fate	Cam	Notch	Pr	R-C	RBP	TF	P6	T2	T1	Td	RBP	cell	func	categ				1.5847	6.67673	0.0223517	P-pm	B-S1	P-Su	P Co	P Pa							T2-pm	T2 tg				T1-pm	T1 tgt	-0.690953
11858	Rnd2	Tbr2-dep ( w/ Neurog2), hi-Tbr2 repr; inhibits RhoA	II+/-III+IV+	SVZ-IZ	Neu	H-S et a	NSC	PN-iz	n.a.	fate	N-iz	Notch	Pr	R-C	RBP	TF	P6	T2	T1	Td	G-Rnd	cell	Mig.Rad	Mig.Rad	27600842, 18690213, 21435554	CP,IZ	GP	1.58458	13.2529	0.000125578	P-pm	P tgt	P-Su	P Co	P Pa	0.115075	10.3732	0.207277	-0.170475	7.57558	0.287765	A/R-T2/N2(Act)	B-1dd	0.262851	9.45167	0.0234529	T1-pm	B-1dd	-0.0320488
219150	Hmbox1	hx containing 1	clusters	zone	Telley	H-S et a	NSC	ident	ID/cl	fate	Cam	Notch	Pr	R-C	RBP	hxTF	P6	T2	T1	Td	TFhx	cell	TF	categ		vz (weak)	GP	1.58442	5.78765	2.06318e-05	P-pm	B-S1	P-Su	P Co	P Pa							T2-pm	T2 tg				T1-pm	T1 tgt
67602	Necap1		clusters	zone	Neu	H-S et a	NSC	ident	ID/cl	fate	Cam	Notch	Pr	R-C	RBP	TF	P6	T2	T1	Td	molec	cell	func	categ		n.d.	GP	1.58309	8.49872	2.11004e-06	P-pm	P tgt	P-Su	P Co	P Pa	-0.3016	8.74934	0.010077				T2-pm	T2 tg				T1-pm	B-1u
208638	Slc25a38	appoptosin	clusters	zone	Telley	H-S et a	NSC	ident	ID/cl	fate	Cam	Notch	Pr	R-C	RBP	TF	P6	T2	T1	Td	molec	mit IM	apop	categ				1.58289	6.14884	0.000181201	P-pm	P tgt	P-Su	P Co	P Pa				0.216074	5.49659	0.036666	T2-pm	T2 tg				T1-pm	T1 tgt
30959	Ddx25		clusters	CP	Telley	H-S et a	NSC	N-cp	ID/cl	fate	Cam	Notch	Pr	R-C	RBP	TF	P6	T2	T1	Td	molec	cell	func	categ		CP	GP	1.58152	8.01927	1.80985e-05	P-pm	P tgt	P-Su	P Co	P Pa	-0.137459	8.80602	0.135127	-0.114876	4.13084	0.168556	T2-pm	T2 tg	0.0187239	6.7184	0.857034	T1-pm	T1 tgt	-0.163105
15463	Agfg1	Hrb	clusters	zone	Telley	H-S et a	NSC	ident	ID/cl	fate	Cam	Notch	Pr	R-C	RBP	TF	P6	T2	T1	Td	molec	cell	func	categ				1.58118	9.14581	1.91661e-07	P-pm	P tgt	P-Su	P Co	P Pa				-0.121394	7.23448	0.0188121	T2-pm	T2 tg				T1-pm	T1 tgt	-1.7713
74002	Psd2		clusters	CP	Telley	H-S et a	NSC	ident	ID/cl	fate	Cam	Notch	Pr	R-C	RBP	TF	P6	T2	T1	Td	molec	cell	func	categ		n.a.	n.a.	1.58073	6.22266	0.0226595	P-pm	P tgt	Su-1du	P Co	Pa-1du							T2-pm	B-2du				T1-pm	T1 tgt
382571	Kcnf1		clusters	zone	Telley	H-S et a	NSC	ident	ID/cl	fate	Cam	Notch	Pr	R-C	RBP	TF	P6	T2	T1	Td	molec	cell	ion ch	categ				1.58001	4.52522	0.00100456	P-pm	P tgt	P-Su	P Co	Pa-1dd							T2-pm	T2 tg	0.278528	4.16215	0.00243772	T1-pm	T1 tgt
234076	Tmco3		clusters	zone	Telley	H-S et a	NSC	ident	ID/cl	fate	Cam	Notch	Pr	R-C	RBP	TF	P6	T2	T1	Td	molec	cell	func	categ				1.57985	8.06919	0.000480885	P-pm	P tgt	P-Su	P Co	P Pa				-0.134598	4.02162	0.040792	T2-pm	T2 tg				T1-pm	T1 tgt	0.624249
19646	Rbbp4	RbAp48;NURF55	clusters	zone	Telley	H-S et a	NSC	ident	ID/cl	fate	Cam	Notch	Pr	R-C	RBP	TF	P6	T2	T1	Td	WDrep	NuRF/PRC2core/NuRD	func	epigen	21248841	n.d.	GP	1.57934	8.0719	0.00247857	P-pm	P tgt	P-Su	P Co	P Pa	0.127026	12.1152	0.227256	n.a.			T2-pm	T2 tg				T1-pm	T1 tgt
13612	Edil3		clusters	CP	Neu	H-S et a	NSC	PN-iz	ID/cl	fate	N-cp	Notch	Pr	R-C	RBP	TF	P6	T2	T1	Td	molec	cell	func	categ		CP>IZ	GP	1.57669	10.7544	2.46884e-05	P-pm	B-S1	P-Su	P Co	Pa-1dd	-0.609117	7.39918	0.00412985	-0.296709	4.15109	0.000788763	T2-pm	B-1i	0.437582	7.66345	0.0501939	T1-pm	T1 tgt	0.108768
16597	Klf12	AP-2 rep	clusters	zone	Telley	H-S et a	NSC	ident	CTh/6	fate	Cam	Notch	Pr	R-C	RBP	zc2hTF	P6	T2	T1	Td	TFzc2h	cell	AP2rep	categ		n.d.	GP	1.57456	6.48357	0.000157156	P-pm	P tgt	P-Su	P Co	Pa-1i1du	0.206636	6.88777	0.225856	0.0346385	5.01346	0.740053	T2-pm	B-2i	0.295908	8.65518	0.00572809	T1-pm	B-1s	-1.51011
230674	Kdm4a	Jmjd2a; H3K9 DMase	clusters	zone	Telley	H-S et a	NSC	ident	ID/cl	fate	Cam	Notch	Pr	R-C	RBP	zphdTF	P6	T2	T1	Td	KDM/TFzphd	cell	func	epigen		CP,IZ>vz,svz	GP	1.57433	8.59356	0.000123284	P-pm	P tgt	P-Su	P Co	P Pa				-0.0996626	6.39306	0.034655	T2-pm	T2 tg				T1-pm	T1 tgt
170791	Rbm39	Rnpc2	clusters	zone	Telley	H-S et a	NSC	ident	ID/cl	fate	Cam	Notch	Pr	R-C	RRM	TF	P6	T2	T1	Td	RBPrrm	cell	RNA-bp	categ		svz,vz>cp>iz	GP	1.57334	11.3663	0.000971354	P-pm	P tgt	P-Su	P Co	P Pa							T2-pm	B-1s				T1-pm	B-1s	-1.1546
54525	Syt7	B230112P13Rik	clusters	CP	Telley	H-S et a	NSC	N-svz	ID/cl	fate	Cam	Notch	Pr	R-C	RBP	TF	P6	T2	T1	Td	molec	cell	func	categ		cp>svz	GP	1.57149	8.74789	4.36287e-05	P-pm	P tgt	P-Su	P Co	Pa-1i	-0.125424	6.85708	0.19447	-0.166019	3.80065	0.0185619	T2-pm	B-2i1s	-0.0263511	6.24628	0.774237	T1-pm	B-1s	0.117407
20257	Stmn2	SCG10, stathmin-2	clusters	SVZ-IZ∩CP	Neu	H-S et a	NSC	N-cp	ID/cl	fate	N-cp	Notch	Pr	R-C	RBP	nonTF	P6	T2	T1	Td	molec	CytSk	AxGr	categ		cp>iz	GP	1.57092	11.7812	0.00035221	P-pm	P tgt	P-Su	P Co	P Pa	-0.431167	12.3099	0.00139693	-0.184283	6.80784	0.024294	T2-pm	T2 tg	0.40451	9.97169	0.0394035	T1-pm	T1 tgt	-0.187198
68497	Arel1	1110018G07Rik, NM_178065	clusters	zone	Telley	H-S et a	NSC	ident	ID/cl	fate	Cam	Notch	Pr	R-C	RBP	TF	P6	T2	T1	Td	molec	cell	func	categ				1.56839	4.73783	0.000132165	P-pm	P tgt	Su-1i	P Co	Pa-1i				-0.190924	5.89188	0.0185011	T2-pm	T2 tg				T1-pm	B-1i
226757	Wdr26		clusters	zone	Telley	H-S et a	NSC	ident	ID/cl	fate	Cam	Notch	Pr	R-C	RBP	TF	P6	T2	T1	Td	molec	cell	func	categ				1.56382	7.73718	0.000358387	P-pm	P tgt	P-Su	P Co	P Pa							T2-pm	T2 tg				T1-pm	T1 tgt
72699	Lime1		clusters	zone	Telley	H-S et a	NSC	ident	ID/cl	fate	Cam	Notch	Pr	R-C	RBP	TF	P6	T2	T1	Td	molec	cell	func	categ		CP (weak)	GP	1.56372	4.35431	1.87218e-07	P-pm	P tgt	P-Su	P Co	P Pa	-0.203814	8.25277	0.0448793				T2-pm	T2 tg				T1-pm	T1 tgt
100072	Camta1	CaM binding transcrip activ	clusters	zone	Neu	H-S et a	NSC	ident	ID/cl	fate	Cam	Notch	Pr	R-C	RBP	TF	P6	T2	T1	Td	molec	cell	func	categ		n.d.	GP	1.56205	7.48775	0.00116153	P-pm	P tgt	Su-1i	P Co	Pa-3i							T2-pm	B-11i				T1-pm	B-9i	-1.40118
228536	Bahd1		clusters	zone	Telley	H-S et a	NSC	ident	ID/cl	fate	Cam	Notch	Pr	R-C	RBP	TF	P6	T2	T1	Td	molec	cell	func	categ				1.56067	7.69554	1.80938e-05	P-pm	P tgt	P-Su	P Co	P Pa							T2-pm	B-1i				T1-pm	T1 tgt
78908	Igsf3		clusters	SVZ-IZ∩CP	Neu	H-S et a	NSC	ident	ID/cl	fate	Cam	Notch	Pr	R-C	RBP	TF	P6	T2	T1	Td	molec	cell	func	categ		n.a.	n.a.	1.55884	9.76076	0.000149905	P-pm	B-S1	P-Su	P Co	P Pa							T2-pm	B-2du				T1-pm	B-1i3du
13193	Dcx	doublecortin	II+/-III+IV+	SVZ-IZ∩CP	Neu	H-S et a	NSC	N-svz	ind/19	fate	N-cp	Notch	Pr	R-C	RBP	TF	P6	T2	T1	Td	MT-bp	cell	MigRad	categ	25183872	CP>SVZ,IZ	GP	1.55775	9.19406	0.00452151	P-pm	P tgt	P-Su	P Co	P Pa	0.204304	12.3706	0.141952	-0.281155	7.75372	0.000232726	T2-pm	B-4i	-0.009174	10.9081	0.955468	T1-pm	T1 tgt	-1.75251
330938	Dixdc1		clusters	CP	Telley	H-S et a	NSC	ident	ID/cl	fate	N-cp	Notch	Pr	R-C	RBP	TF	P6	T2	T1	Td	molec	cell	func	categ		CP weak	GP	1.55633	11.319	5.03355e-05	P-pm	P tgt	P-Su	P Co	P Pa				-0.205281	3.65626	0.00106903	T2-pm	B-2i	0.228461	7.23747	0.0469337	T1-pm	B-1i
66105	Ube2d3		clusters	zone	Telley	H-S et a	NSC	ident	ID/cl	fate	Cam	Notch	Pr	R-C	RBP	TF	P6	T2	T1	Td	molec	cell	func	categ				1.55544	8.28608	3.24125e-05	P-pm	P tgt	P-Su	P Co	P Pa							T2-pm	T2 tg				T1-pm	T1 tgt
67222	Srfbp1		clusters	zone	Telley	H-S et a	NSC	ident	ID/cl	fate	Cam	Notch	Pr	R-C	RBP	TF	P6	T2	T1	Td	molec	cell	func	categ				1.55536	5.36156	0.000127368	P-pm	B-S1	P-Su	P Co	P Pa							T2-pm	T2 tg				T1-pm	T1 tgt
56224	Tspan5	tetraspanin-5	clusters	zone	Telley	H-S et a	NSC	PN-cp	ID/cl	fate	Cam	Notch	Pr	R-C	RBP	TF	P6	T2	T1	Td	tm-GP	PM	unk	unk	11472858, 11043545, 16314869, 15682397	CP not subcortex	pmid	1.55517	7.47278	0.0117458	P-pm	P tgt	P-Su	P Co	P Pa	-0.318858	10.5822	0.00553019	0.0513135	6.55324	0.395772	T2-pm	B-9i2du	-0.217134	8.94238	0.0295285	T1-pm	B-3i	-1.63711
71833	Dcaf7	Wdr68; DDB1 and CUL4 associated factor 7	clusters	zone	Telley	H-S et a	NSC	ident	ID/cl	fate	Cam	Notch	Pr	R-C	RBP	TF	P6	T2	T1	Td	molec	cell	func	categ	30448639	CP>SVZ>all	GP	1.5539	7.26514	0.0433453	P-pm	P tgt	P-Su	P Co	P Pa				-0.162207	6.56051	0.0166719	T2-pm	T2 tg				T1-pm	T1 tgt	-1.06112
94315	Prcc		clusters	zone	Telley	H-S et a	NSC	ident	ID/cl	fate	Cam	Notch	Pr	R-C	RBP	TF	P6	T2	T1	Td	molec	cell	func	categ				1.55376	5.30129	0.000485151	P-pm	P tgt	P-Su	P Co	P Pa							T2-pm	T2 tg				T1-pm	T1 tgt
12050	Bcl2l2		clusters	zone	Neu	H-S et a	NSC	ident	ID/cl	fate	Cam	Notch	Pr	R-C	RBP	TF	P6	T2	T1	Td	molec	cell	func	categ		cp,vz (weak)	GP	1.55336	8.29922	2.50859e-05	P-pm	P tgt	P-Su	P Co	P Pa				0.174362	3.13507	0.0476679	T2-pm	T2 tg				T1-pm	T1 tgt
224671	Btbd9		clusters	zone	Telley	H-S et a	NSC	ident	ID/cl	fate	Cam	Notch	Pr	R-C	RBP	zbtbTF	P6	T2	T1	Td	TFzbtb	cell	func	categ		VZ/SVZ>cp	GP	1.55238	7.90712	0.000175642	P-pm	P tgt	Su-1i	P Co	Pa-2i							T2-pm	B-5i				T1-pm	B-3i	-0.852655
14660	Gls	glutaminase KGA,, AI314027	clusters	zone	Telley	H-S et a	NSC	PN-cp	ID/cl	fate	Cam	Notch	Pr	R-C	RBP	TF	P6	T2	T1	Td	Pre	cell	Glu	categ	16899818	CP,OB	GP	1.55174	9.73087	9.02197e-06	P-pm	P tgt	P-Su	P Co	P Pa	n.a.			n.a.			T2-pm	B-1du	0.16179	8.61303	0.302296	T1-pm	B-1du	-0.452707
19258	Ptpn4	PTP-MEG1	clusters	zone	Neu	H-S et a	NSC	PN-iz	ID/cl	fate	Cam	Notch	Pr	R-C	RBP	TF	P6	T2	T1	Td	nrPTP	cell	nrPTP	categ		CP,IZ	GP	1.5487	7.46365	3.99935e-05	P-pm	B-S2	P-Su	P Co	P Pa	-0.0518129	5.92974	0.706191	-0.0957239	4.86515	0.351559	T2-pm	T2 tg	-0.368501	8.79505	0.0156432	T1-pm	B-1i	-1.14647
100182	Akna	AT-hook TF; AI597013; subdistal appendage of mother centriole	clusters	VZ	BP	H-S et a	NSC	IP-ab	mix/3	fate	Cam	Notch	Pr	R-C	RBP	hmgTF	P6	T2	T1	Td	TFhmg	C-ole/m	EMT	EMT	21606955, 30787442	SVZ,VZ>CP	GP	1.54647	5.87507	0.0157566	P-pm	P tgt	P-Su	P Co	P Pa	1.04102	7.51458	9.81875e-06	-0.591786	4.44139	4.4326e-06	T2-pm	B-4i	0.178658	6.93963	0.254303	T1-pm	T1 tgt	0.252557
245867	Pcmtd2		clusters	zone	BP	H-S et a	NSC	ident	ID/cl	fate	Cam	Notch	Pr	R-C	RBP	TF	P6	T2	T1	Td	molec	cell	func	categ		n.a.	n.a.	1.54491	9.74744	2.53896e-05	P-pm	P tgt	P-Su	P Co	P Pa							T2-pm	T2 tg	0.262711	8.18349	0.0400965	T1-pm	T1 tgt
68458	Ppp1r14a		clusters	zone	Telley	H-S et a	NSC	ident	Sub/7	fate	IP/N	Notch	Pr	R-C	RBP	TF	P6	T2	T1	Td	molec	cell	func	categ		CPweak,VZ	BG	1.54461	8.87436	0.00577225	P-pm	P tgt	P-Su	P Co	P Pa	-0.219723	6.82413	0.215541				T2-pm	T2 tg	0.22666	7.17103	0.227191	T1-pm	T1 tgt	0.245534
52712	Zkscan6	Zfp535, ZNF18	clusters	zone	Telley	H-S et a	NSC	ident	ID/cl	fate	Cam	Notch	Pr	R-C	RBP	zc2hTF	P6	T2	T1	Td	TFzc2h	cell	func	categ		svz,vz>cp	GP	1.54083	4.95307	9.68818e-05	P-pm	P tgt	P-Su	P Co	P Pa							T2-pm	B-1i				T1-pm	T1 tgt
74352	Zfp84	2210410P13Rik	clusters	zone	Telley	H-S et a	NSC	ident	ID/cl	fate	Cam	Notch	Pr	R-C	RBP	zc2hTF	P6	T2	T1	Td	TFzc2h	cell	func	categ		n.d.	GP	1.54072	8.10401	6.54431e-07	P-pm	P tgt	P-Su	P Co	P Pa							T2-pm	T2 tg				T1-pm	T1 tgt	-1.01899
67874	Rprm	reprimo	clusters	CP	BP	H-S et a	NSC	ident	ID/cl	fate	Cam	Notch	Pr	R-C	RBP	TF	P6	T2	T1	Td	molec	cell	func	categ		CP>vz	GP	1.5376	11.5018	4.92147e-07	P-pm	P tgt	P-Su	P Co	P Pa	-0.247639	10.196	0.0175763	0.229258	7.03936	0.00689401	T2-pm	T2 tg				T1-pm	B-1dd
320343	Lypd6	promotes Ca; E130115E03Rik	clusters	zone	Neu	H-S et a	NSC	ident	ID/cl	fate	Cam	Notch	Pr	R-C	RBP	TF	P6	T2	T1	Td	uPAR-Ly6	PM-GPI	nAChR-Ca++	nAChR-Ca++	27344019, 29195920, 19403274, 23987510, 32298703	CP>svz/vz	BG	1.5371	6.0224	1.98519e-05	P-pm	P tgt	P-Su	P Co	Pa-1i	n.a.			-0.219805	3.62562	0.0390816	T2-pm	B-1i1du	-0.996021	6.18438	0.000132457	T1-pm	B-1du	-0.72528
76965	Slitrk1	rc RPTP-sigma	clusters	CP	Neu	H-S et a	NSC	N-cp	ID/cl	fate	N-cp	Notch	Pr	R-C	RBP	TF	P6	T2	T1	Td	LRR-tm	SynPos-ex	SynGen	categ	27273464, 23835198	cp>svz,iz	GP	1.53555	8.41519	4.78364e-05	P-pm	P tgt	P-Su	P Co	P Pa	-0.374855	9.55166	0.00381076	-0.511487	4.9309	0.032327	T2-pm	B-1du	-0.149423	7.41487	0.144228	T1-pm	B-1s	-0.260438
108155	Ogt		clusters	zone	Telley	H-S et a	NSC	ident	ID/cl	fate	Cam	Notch	Pr	R-C	RBP	TF	P6	T2	T1	Td	molec	cell	func	categ		CP > all	GP	1.53457	8.89825	3.77636e-05	P-pm	B-S1	P-Su	M	P Pa							T2-pm	T2 tg				T1-pm	T1 tgt	-1.11933
67605	Akt1s1	PRAS40; mTORC1 inhib sub	clusters	zone	Telley	H-S et a	NSC	ident	ID/cl	fate	Cam	Notch	Pr	R-C	RBP	TF	P6	T2	T1	Td	molec	mTORC1	func	categ				1.53306	6.06651	0.00022036	P-pm	P tgt	P-Su	P Co	P Pa							T2-pm	T2 tg				T1-pm	T1 tgt
67087	Ctnnbip1		clusters	zone	Telley	H-S et a	NSC	ident	ID/cl	fate	Cam	Notch	Pr	R-C	RBP	TF	P6	T2	T1	Td	molec	cell	func	categ				1.53276	7.43567	7.8758e-05	P-pm	P tgt	P-Su	P Co	Pa-1i							T2-pm	T2 tg				T1-pm	T1 tgt
56876	Nsmf	Nelf	clusters	CP	Neu	H-S et a	NSC	PN-cp	ID/cl	fate	N-cp	Notch	Pr	R-C	RBP	TF	P6	T2	T1	Td	molec	cell	func	categ		CP	GP	1.53186	5.95548	2.01895e-06	P-pm	P tgt	P-Su	P Co	P Pa	-0.209423	10.06	0.107675	-0.103378	5.95386	0.363149	T2-pm	T2 tg	-0.0856533	8.19805	0.330368	T1-pm	T1 tgt	-0.320612
66075	Chchd3		clusters	VZ	Telley	H-S et a	NSC	ident	ID/cl	fate	Cam	Notch	Pr	R-C	RBP	TF	P6	T2	T1	Td	molec	cell	func	categ		vz,iz	GP	1.53121	6.15381	0.0135118	P-pm	P tgt	P-Su	P Co	Pa-1i							T2-pm	B-4i1d1dd				T1-pm	B-4i1d1du1dd
66884	Appbp2		clusters	zone	Telley	H-S et a	NSC	ident	ID/cl	fate	Cam	Notch	Pr	R-C	RBP	TF	P6	T2	T1	Td	molec	cell	func	categ				1.53046	7.32452	8.96937e-05	P-pm	B-S2	P-Su	P Co	P Pa							T2-pm	T2 tg				T1-pm	T1 tgt	-0.389912
214585	Spg11	6030465E24Rik	clusters	zone	Telley	H-S et a	NSC	ident	ID/cl	fate	Cam	Notch	Pr	R-C	RBP	TF	P6	T2	T1	Td	molec	cell	func	categ				1.52924	7.4563	1.42918e-05	P-pm	P tgt	P-Su	P Co	P Pa	-0.207878	8.4136	0.0345327	-0.225634	4.11068	0.00134472	T2-pm	T2 tg				T1-pm	T1 tgt
56324	Stam2		clusters	zone	Telley	H-S et a	NSC	ident	ID/cl	fate	Cam	Notch	Pr	R-C	RBP	TF	P6	T2	T1	Td	molec	cell	func	categ				1.52848	7.68544	3.49186e-06	P-pm	P tgt	Su-1i	P Co	Pa-1i							T2-pm	B-2du				T1-pm	B-1i1du
105522	Ankrd28		clusters	zone	Telley	H-S et a	NSC	ident	ID/cl	fate	Cam	Notch	Pr	R-C	RBP	TF	P6	T2	T1	Td	molec	cell	func	categ				1.5277	7.92042	6.29424e-05	P-pm	P tgt	Su-1i	P Co	Pa-2i							T2-pm	T2 tg				T1-pm	T1 tgt
68975	Med27	Crsp8	clusters	zone	Telley	H-S et a	NSC	ident	ID/cl	fate	Cam	Notch	Pr	R-C	RBP	TF	P6	T2	T1	Td	molec	cell	func	categ				1.52761	6.76268	0.0149779	P-pm	B-S1	P-Su	P Co	Pa-1i							T2-pm	B-12i1d1du				T1-pm	B-1i1s1d1dd
268469	Zfp652	9530033F24Rik	clusters	zone	Telley	H-S et a	NSC	ident	ID/cl	fate	Cam	Notch	Pr	R-C	RBP	zc2hTF	P6	T2	T1	Td	TFzc2h	cell	func	categ				1.52552	6.3279	9.18744e-05	P-pm	P tgt	P-Su	P Co	P Pa							T2-pm	T2 tg				T1-pm	T1 tgt	mixed
26379	Esrra	estrogen rel rec a	clusters	zone	Neu	H-S et a	NSC	ident	ID/cl	fate	Cam	Notch	Pr	R-C	RBP	nrTF	P6	T2	T1	Td	TFnr	cell	func	categ		cp (weak)	GP	1.52526	6.27772	0.0265852	P-pm	P tgt	P-Su	P Co	P Pa							T2-pm	T2 tg				T1-pm	T1 tgt
12386	Ctnna2	alphaN-catenin (neuronal)	clusters	SVZ-IZ∩CP	Neu	H-S et a	NSC	N-iz	ID/cl	fate	N-cp	Notch	Pr	R-C	RBP	TF	P6	T2	T1	Td	molec	adh j	AJ	categ		cp,iz>vz/svz	GP	1.52465	3.29916	9.11224e-05	P-pm	P tgt	Su-1i	P Co	Pa-2i	0.0370434	8.53844	0.791297	-0.266589	5.87044	0.000592247	T2-pm	B-15i	-0.0355088	8.53234	0.82591	T1-pm	B-5i1dd	-0.469033
78521	B230219D22Rik		clusters	zone	Telley	H-S et a	NSC	ident	ID/cl	fate	Cam	Notch	Pr	R-C	RBP	TF	P6	T2	T1	Td	molec	cell	func	categ				1.52331	10.664	3.3361e-06	P-pm	P tgt	P-Su	P Co	P Pa							T2-pm	T2 tg				T1-pm	T1 tgt	-1.636
22589	Atrx	dep H3.3 at het-chr w/Daxx; 4833408C14Rik	clusters	zone	Telley	H-S et a	NSC	ident	ID/cl	fate	Cam	Notch	Pr	R-C	RBP	TF	P6	T2	T1	Td	ATPase	cell	ChrRem	epigen	25865896	VZ,CP	GP	1.5221	10.0976	4.36959e-06	P-pm	P tgt	P-Su	P Co	P Pa	0.574261	7.71966	0.00505476				T2-pm	T2 tg				T1-pm	T1 tgt	-1.72982
72180	Zfp661	Znf2	clusters	zone	Telley	H-S et a	NSC	ident	ID/cl	fate	Cam	Notch	Pr	R-C	RBP	zc2hTF	P6	T2	T1	Td	TFzc2h	cell	func	categ				1.52109	4.60309	0.000492184	P-pm	P tgt	P-Su	P Co	P Pa							T2-pm	T2 tg				T1-pm	T1 tgt
100215	Gm11266	AI843755	clusters	zone	Telley	H-S et a	NSC	ident	ID/cl	fate	Cam	Notch	Pr	R-C	RBP	TF	P6	T2	T1	Td	molec	cell	func	categ				1.52	10.5434	0.000160365	P-pm	P tgt	P-Su	P Co	P Pa							T2-pm	T2 tg				T1-pm	T1 tgt
73251	Setd7		clusters	zone	Telley	H-S et a	NSC	ident	ID/cl	fate	Cam	Notch	Pr	R-C	RBP	TF	P6	T2	T1	Td	molec	cell	func	categ				1.51898	9.27036	0.000176329	P-pm	P tgt	Su-1i	P Co	Pa-1i				-0.149097	4.27125	0.0181172	T2-pm	T2 tg				T1-pm	T1 tgt
24135	Zfp68		clusters	zone	Telley	H-S et a	NSC	ident	ID/cl	fate	Cam	Notch	Pr	R-C	RBP	zc2hTF	P6	T2	T1	Td	TFzc2h	cell	func	categ				1.51682	9.36662	8.80849e-09	P-pm	P tgt	Su-1i	P Co	P Pa							T2-pm	T2 tg				T1-pm	T1 tgt
102009	AI195381		clusters	zone	Telley	H-S et a	NSC	ident	ID/cl	fate	Cam	Notch	Pr	R-C	RBP	TF	P6	T2	T1	Td	molec	cell	func	categ				1.51627	7.06633	0.000792766	P-pm	P tgt	P-Su	P Co	P Pa							T2-pm	T2 tg				T1-pm	T1 tgt
52480	Snhg14	D7Ertd715e	clusters	zone	Telley	H-S et a	NSC	ident	ID/cl	fate	Cam	Notch	Pr	R-C	RBP	TF	P6	T2	T1	Td	ncRNA	cell	ncRNA	categ		n.a.	GP	1.5151	11.2528	4.84758e-05	P-pm	P tgt	P-Su	P Co	P Pa							T2-pm	T2 tg				T1-pm	T1 tgt	-1.70667
12561	Cdh4	R-cad; enr PSPB; on neuron; binds CDH2 on RG	clusters	zone	Neu	H-S et a	NSC	ident	ID/cl	fate	Cam	Notch	Pr	R-iz	RBP	TF	P6	T2	T1	Td	Cdh-I	AdhJ	MigRad	MigRad	27151949	cp,iz,mz,hem>vz	GP	1.51467	8.13375	5.6121e-05	P-pm	P tgt	Su-2i	P Co	Pa-3i1u	-0.683845	7.42442	0.000126778	-0.0635707	4.81799	0.311212	T2-pm	B-13i1du	-0.274294	7.65313	0.0254654	T1-pm	B-6i	-0.263789
14365	Fzd3	D930050A07Rik; req for T-C, C-T, ac, cc	clusters	zone	Telley	H-S et a	NSC	ident	ID/cl	fate	Cam	Notch	Pr	R-C	RBP	TF	P6	T2	T1	Td	GPCR	PCPd	AxTracts	connectivity	12351730, 16487141, 24799694	all zones	GP	1.51409	5.24774	4.2671e-06	P-pm	P tgt	P-Su	P Co	P Pa	0.218972	7.17915	0.0380952	-0.158255	7.3665	0.130342	T2-pm	B-1i	0.172932	9.94748	0.0619833	T1-pm	B-1dd	-1.48201
12326	Camk4	CaMKIV	clusters	zone	Telley	H-S et a	NSC	PN-cp	CTh/9	CTh	Cam	Notch	Pr	R-C	RBP	TF	P6	T2	T1	Td	kin S/T	CREB	Dend-elong	DendGr	10964952, 21989476, 20209163	CP	GP	1.51033	7.01733	0.00810472	P-pm	B-S1	Su-1du	P Co	Pa-1i	0.0737004	6.88097	0.541294	0.093224	2.3173	0.104665	T2-pm	B-4i	-1.12207	5.87943	0.000686973	T1-pm	B-6i	0.202464
24050	Septin3	Sept3; septin 3	clusters	CP	Telley	H-S et a	NSC	N-cp	ID/cl	fate	Cam	Notch	Pr	R-C	RBP	TF	P6	T2	T1	Td	molec	cell	func	categ	33188984	CP>IZ,SVZ,VZ	GP	1.50795	11.1145	0.000224031	P-pm	P tgt	P-Su	P Co	P Pa	-0.219396	10.8541	0.0778107	-0.235386	6.48487	0.000308615	T2-pm	B-1i	-0.0700093	9.38382	0.472001	T1-pm	T1 tgt	-0.630782
16332	Inppl1	SHIP2; antag IGF-1 rec and AKT sign; similar to PTEN	clusters	VZ∩SVZ-IZ	Telley	H-S et a	NSC	IP-a	ID/cl	fate	Cam	Notch	Pr	R-C	RBP	TF	P6	T2	T1	Td	PIP P-ase	cytosol	IGF-1/AKT	growth	20829391, 32881386	VZ strong	GP	1.50739	8.37154	0.000477035	P-pm	B-S1	P-Su	P Co	P Pa	0.0917527	8.69724	0.319682	-0.0998542	5.58744	0.0747403	T2-pm	B-1i	0.179067	7.7128	0.107769	T1-pm	T1 tgt	0.178519
57754	Cend1		clusters	CP	Telley	H-S et a	NSC	ident	ID/cl	fate	Cam	Notch	Pr	R-C	RBP	TF	P6	T2	T1	Td	molec	cell	func	categ	31191667	n.a.	n.a.	1.50691	5.40321	0.000940778	P-pm	P tgt	P-Su	P Co	P Pa				-0.261148	2.98622	0.0602508	T2-pm	T2 tg				T1-pm	T1 tgt
320633	Zbtb26		clusters	zone	Telley	H-S et a	NSC	ident	ID/cl	fate	Cam	Notch	Pr	R-C	RBP	zc2hTF	P6	T2	T1	Td	TFzc2h	cell	func	categ				1.50588	8.07379	0.000606521	P-pm	P tgt	P-Su	P Co	P Pa							T2-pm	T2 tg				T1-pm	T1 tgt	-0.583712
53621	Cnot4	RBP and E3 ligase; part of CCR4-Not complex	clusters	zone	Telley	H-S et a	NSC	ident	ID/cl	fate	Cam	Notch	Pr	R-C	RRM	nonTF	P6	T2	T1	Td	RBPrrm-E3 ligase	cell	func	categ		n.d.	GP	1.50575	5.03971	8.65356e-05	P-pm	P tgt	P-Su	P Co	P Pa							T2-pm	B-1dd				T1-pm	B-1dd	mixed
72144	Slc37a3		clusters	zone	Telley	H-S et a	NSC	ident	ID/cl	fate	Cam	Notch	Pr	R-C	RBP	TF	P6	T2	T1	Td	molec	cell	func	categ				1.50545	7.39939	0.000298676	P-pm	P tgt	P-Su	P Co	P Pa							T2-pm	T2 tg	0.216183	8.25852	0.0353381	T1-pm	T1 tgt
22631	Ywhaz	14-3-3zeta	clusters	zone	Telley	H-S et a	NSC	ident	ID/cl	fate	Cam	Notch	Pr	R-C	RBP	TF	P6	T2	T1	Td	14-3-3	cell	func	categ		cp,sp (weak)	GP	1.50542	8.75161	5.1682e-05	P-pm	P tgt	P-Su	P Co	P Pa	-0.541963	8.97757	0.00077999	-0.12408	8.68313	0.0446298	T2-pm	T2 tg				T1-pm	T1 tgt
13211	Dhx9	Ddx9	clusters	zone	Telley	H-S et a	NSC	ident	ID/cl	fate	Cam	Notch	Pr	R-C	dsRM	TF	P6	T2	T1	Td	RBPdsrm	cell	func	categ				1.50534	9.57209	1.25005e-05	P-pm	P tgt	P-Su	P Co	P Pa							T2-pm	T2 tg				T1-pm	T1 tgt
74136	Sec14l1		clusters	zone	Telley	H-S et a	NSC	ident	ID/cl	fate	Cam	Notch	Pr	R-C	RBP	TF	P6	T2	T1	Td	molec	cell	func	categ				1.50504	3.48879	0.00187136	P-pm	P tgt	P-Su	P Co	P Pa				-0.174486	5.64084	0.00579132	T2-pm	T2 tg				T1-pm	T1 tgt
271305	Phf21b	BC048859	clusters	zone	Neu	H-S et a	NSC	N-svz	Sub/7	fate	Cam	Notch	Pr	R-C	RBP	zphdTF	P6	T2	T1	Td	TFzphd	cell	func	epigen		SVZ,IZ,CP	GP	1.50499	9.08432	5.97346e-06	P-pm	P tgt	P-Su	P Co	P Pa	n.a.			n.a.			T2-pm	T2 tg	-0.322071	7.60538	0.00829509	T1-pm	T1 tgt	-0.424672
23963	Tenm1	Odz1 (teneurin TM), NM_011855	clusters	zone	Telley	H-S et a	NSC	ident	ID/cl	fate	IP/N	Notch	Pr	R-C	RBP	TF	P6	T2	T1	Td	post	cell	post	categ		vz,cp (weak)	GP	1.50468	7.56277	2.42411e-06	P-pm	P tgt	P-Su	P Co	Pa-1i	-0.0751568	7.02493	0.457829	-0.0722047	2.0181	0.298508	T2-pm	B-3i	-0.353499	4.95579	0.044546	T1-pm	B-1i	-0.0104399
13043	Cttn	cortactin	clusters	zone	Telley	H-S et a	NSC	ident	ID/cl	fate	Cam	Notch	Pr	R-C	RBP	nonTF	P6	T2	T1	Td	actin-BP	CytSk	func	categ				1.50463	8.3328	0.000786633	P-pm	P tgt	P-Su	P Co	P Pa							T2-pm	B-1i				T1-pm	T1 tgt
18641	Pfkl		clusters	zone	Telley	H-S et a	NSC	ident	ID/cl	fate	Cam	Notch	Pr	R-C	RBP	TF	P6	T2	T1	Td	molec	cell	func	categ		vz,cp	GP	1.50351	5.56519	0.00584957	P-pm	P tgt	P-Su	P Co	P Pa				0.393486	6.33187	0.0202519	T2-pm	T2 tg				T1-pm	T1 tgt
93686	Rbfox2	Rbm9, NM_053104	clusters	SVZ-IZ∩CP	Neu	H-S et a	NSC	N-vz	ID/cl	fate	Cam	Notch	Pr	R-C	RRM	TF	P6	T2	T1	Td	RBPrrm	cell	EMT-mes	EMT	27565344, 27368099	cp,svz,iz>>vz	GP	1.50203	8.40791	0.000311696	P-pm	P tgt	P-Su	P Co	P Pa	-0.34866	6.23707	0.0619804	-0.229602	6.73878	0.00236723	T2-pm	B-1i1du	0.0611817	9.64715	0.552209	T1-pm	T1 tgt	0.131053
72518	2610307P16Rik		clusters	zone	Telley	H-S et a	NSC	ident	ID/cl	fate	Cam	Notch	Pr	R-C	RBP	TF	P6	T2	T1	Td	molec	cell	func	categ				1.50148	3.75911	0.00991754	P-pm	P tgt	P-Su	P Co	P Pa							T2-pm	T2 tg				T1-pm	T1 tgt
14025	Bcl11a	Ctip1, BAF100a; neg Sema3c	clusters	CP	Neu	H-S et a	NSC	N-iz	ID/cl	L5-6	Cam	Notch	Pr	C-iz	RBP	zc2hTF	P6	T2	T1	Td	TFzc2h	BAF/epigen	R-C, lam	epigen	27100196, 26182416, 27117402	IZ,CP (c>r)	GP	1.50032	9.0253	5.59278e-05	P-pm	P tgt	Su-2i	P Co	Pa-2i	-0.433119	9.21484	0.00529807	-0.197901	6.82761	0.00120328	T2-pm	B-1i	-0.0774173	10.2068	0.39662	T1-pm	T1 tgt	-1.28958
75785	Klhl24		clusters	zone	Telley	H-S et a	NSC	ident	ID/cl	fate	Cam	Notch	Pr	R-C	RBP	TF	P6	T2	T1	Td	molec	cell	func	categ				1.5001	9.8232	9.08417e-08	P-pm	P tgt	P-Su	P Co	P Pa							T2-pm	T2 tg				T1-pm	T1 tgt	-1.22879
240726	Slco5a1	organic anion transp	clusters	zone	Neu	H-S et a	NSC	ident	ID/cl	fate	Cam	Notch	Pr	R-C	RBP	TF	P6	T2	T1	Td	molec	cell	func	categ		n.d.	GP	1.49945	3.99229	0.036201	P-pm	P tgt	P-Su	P Co	Pa-1s				-0.163682	3.21264	0.0239501	T2-pm	B-1du				T1-pm	T1 tgt
93736	Aff4		clusters	zone	Telley	H-S et a	NSC	ident	ID/cl	fate	Cam	Notch	Pr	R-C	RBP	TF	P6	T2	T1	Td	RBP	speckles	TF	categ	22528490			1.499	11.8339	4.89038e-06	P-pm	B-S2	P-Su	P Co	P Pa							T2-pm	T2 tg				T1-pm	T1 tgt	-1.02159
20614	Snap25	with Rab3, Zwint1	clusters	SVZ-IZ∩CP	Neu	H-S et a	NSC	PN-cp	ID/cl	fate	N-cp	Notch	Pr	R-C	RBP	TF	P6	T2	T1	Td	SNARE	Pre	SV fus	NrDiff	29850799	CP>iz	GP	1.49556	10.518	3.83943e-05	P-pm	P tgt	P-Su	P Co	P Pa	-0.570855	9.20132	0.000126038	-0.193491	3.86277	0.0449328	T2-pm	B-1i	-0.116957	8.1676	0.568001	T1-pm	B-1du	-0.451754
65254	Dpysl5	Crmp5	clusters	SVZ-IZ∩CP	Neu	H-S et a	NSC	N-svz	ID/cl	fate	N-cp	Notch	Pr	R-C	RBP	TF	P6	T2	T1	Td	molec	cell	func	categ	20220019	SVZ,IZ,CP	GP	1.49502	8.33141	1.29457e-05	P-pm	P tgt	P-Su	P Co	Pa-1i	-0.327219	10.0439	0.0502941	-0.248457	6.73909	0.000914915	T2-pm	B-3i	-0.0938867	9.03718	0.333115	T1-pm	B-1i	-0.223958
210933	Adgrb3	Ba; Bai3; binds Elmo1 (exp in CP)	clusters	CP	Telley	H-S et a	NSC	ident	CTh/6	fate	Cam	Notch	Pr	R-C	RBP	TF	P6	T2	T1	Td	adGPR	cell	Dend.Morph	Dend.Morph	23628982, 30659260	n.d.	GP	1.49428	4.98083	0.00434843	P-pm	B-S1	Su-1i1dd	P Co	Pa-2i1dd	n.a.						T2-pm	B-5i	-0.0209771	8.28324	0.84267	T1-pm	B-5i	-1.77719
73945	Otud4		clusters	zone	Telley	H-S et a	NSC	ident	ID/cl	fate	Cam	Notch	Pr	R-C	RBP	TF	P6	T2	T1	Td	molec	cell	func	categ				1.49375	3.0941	0.0115599	P-pm	P tgt	P-Su	P Co	Pa-1i							T2-pm	B-1u1du				T1-pm	B-1u	-1.45756
233877	Kctd13	Bacurd1	clusters	SVZ-IZ∩CP	Neu	H-S et a	NSC	ident	ID/cl	fate	Cam	Notch	Pr	R-C	RBP	TF	P6	T2	T1	Td	molec	cell	func	categ	26969432	cp>vz,svz	BG	1.49258	6.51244	0.000152766	P-pm	P tgt	P-Su	P Co	P Pa							T2-pm	T2 tg				T1-pm	T1 tgt
16443	Itsn1	intersectin, AI839402; assoc w/ VLDLR, Dab1	clusters	CP	Neu	H-S et a	NSC	PN-cp	ID/cl	fate	Cam	Notch	Pr	R-C	RBP	TF	P6	T2	T1	Td	scaffold	Reelin	Reelin	MigRad	23447614, 28484035, 23574942	CP	GP	1.49257	8.39703	0.000644074	P-pm	P tgt	P-Su	P Co	P Pa	-0.348804	9.45697	0.0362196	-0.129213	5.68606	0.028533	T2-pm	B-2i	-0.120173	9.19808	0.358325	T1-pm	B-4i	-2.05902
27062	Cadps	CAPS1; Ca-dep secretion activ	clusters	zone	Neu	H-S et a	NSC	ident	ID/cl	fate	Cam	Notch	Pr	R-C	RBP	TF	P6	T2	T1	Td	perMP	SynPre	SV release	categ	27545744	cp(weak)<hipp	GP	1.4909	10.9637	7.10688e-06	P-pm	B-S1	Su-1i	P Co	Pa-2i	-0.272482	9.5461	0.0360825	-0.166049	5.70332	0.0436091	T2-pm	B-6i1du	0.0401267	8.96178	0.768112	T1-pm	B-7i1du	-1.19777
140577	Ankrd6	Diego, diversin; binds Fzd, Vangl2; interacts w/ Axin, Dvl	clusters	VZ∩SVZ-IZ	Telley	H-S et a	NSC	IP-ab	ID/cl	fate	Cam	Notch	Pr	R-C	RBP	TF	P6	T2	T1	Td	adap	PCPd	Wnt-c	PCP	25218921, 12203740, 12183362, 25200652	SVZ=VZ strong	GP	1.49071	7.90139	0.000519746	P-pm	P tgt	P-Su	P Co	P Pa	0.0968506	8.34132	0.292963	-0.0500676	5.30794	0.697963	T2-pm	B-1i	0.0083126	8.17894	0.919599	T1-pm	T1 tgt	0.0617813
18949	Pnn	pinin	clusters	zone	Telley	H-S et a	NSC	ident	ID/cl	fate	Cam	Notch	Pr	R-C	RBP	TF	P6	T2	T1	Td	molec	speckle	splicing	categ	16427813			1.4907	3.99361	0.000139339	P-pm	P tgt	P-Su	P Co	P Pa							T2-pm	T2 tg				T1-pm	T1 tgt
381511	Pdp1	Ppm2c	clusters	zone	Telley	H-S et a	NSC	ident	ID/cl	fate	Cam	Notch	Pr	R-C	RBP	TF	P6	T2	T1	Td	molec	cell	func	categ				1.49064	7.37106	0.00225068	P-pm	P tgt	P-Su	P Co	P Pa							T2-pm	T2 tg				T1-pm	T1 tgt	-1.43118
71982	Snx10	sorting nexin 10	clusters	zone	Telley	H-S et a	NSC	ident	ID/cl	fate	Cam	Notch	Pr	R-C	RBP	TF	P6	T2	T1	Td	molec	cell	func	categ				1.48852	8.81118	4.51503e-05	P-pm	P tgt	P-Su	P Co	P Pa	-0.27148	9.0419	0.0310406				T2-pm	T2 tg				T1-pm	T1 tgt
76809	Bri3bp		clusters	zone	Telley	H-S et a	NSC	ident	ID/cl	fate	Cam	Notch	Pr	R-C	RBP	TF	P6	T2	T1	Td	molec	cell	func	categ				1.48721	6.49807	0.000607175	P-pm	P tgt	P-Su	P Co	P Pa							T2-pm	T2 tg				T1-pm	T1 tgt
268510	Mgat5b	GnT-IX, mGnTVB; reg by NeuroD1	III+	zone	Neu	H-S et a	NSC	IP-b	n.a.	fate	Cam	Notch	Pr	R-C	RBP	TF	P6	T2	T1	Td	NAG tr	cell	func	unk	22715095	SVZ	AI	1.48382	6.8332	0.00339615	P-pm	P tgt	P-Su	P Co	Pa-2dd	n.a.			-0.434565	5.24056	0.0034023	T2-pm	B-1i1du2dd	-0.315193	7.36501	0.0103395	T1-pm	T1 tgt	-0.40034
16834	Cog1	component of golgi 1	clusters	zone	Neu	H-S et a	NSC	PN-iz	ID/cl	fate	Cam	Notch	Pr	C-iz	RBP	TF	P6	T2	T1	Td	molec	cell	func	categ		IZ (c>r)	GP	1.48167	8.67078	0.000170422	P-pm	P tgt	P-Su	P Co	P Pa	-0.150388	9.43772	0.142779	-0.235953	5.14082	0.00080216	T2-pm	T2 tg	-0.0943209	7.7493	0.310318	T1-pm	T1 tgt	-0.121959
216505	Pik3ip1	1500004A08Rik, 5830455E04Rik	clusters	zone	Telley	H-S et a	NSC	ident	ID/cl	fate	Cam	Notch	Pr	R-C	RBP	TF	P6	T2	T1	Td	molec	cell	func	categ		n.d.	GP	1.48167	4.1152	2.59675e-07	P-pm	P tgt	P-Su	P Co	P Pa				0.314351	3.19406	0.00751772	T2-pm	T2 tg				T1-pm	T1 tgt
17918	Myo5a	myosin VA	clusters	CP	Telley	H-S et a	NSC	ident	ID/cl	fate	Cam	Notch	Pr	R-C	RBP	TF	P6	T2	T1	Td	molec	cell	func	categ		CP>VZ	GP	1.48155	10.5883	1.00821e-06	P-pm	P tgt	P-Su	P Co	Pa-1i							T2-pm	T2 tg				T1-pm	T1 tgt
18475	Pafah1b2		clusters	zone	Telley	H-S et a	NSC	ident	ID/cl	fate	Cam	Notch	Pr	R-C	RBP	TF	P6	T2	T1	Td	molec	cell	func	categ				1.47981	10.6256	1.37952e-06	P-pm	P tgt	P-Su	P Co	P Pa							T2-pm	B-1du				T1-pm	T1 tgt
16569	Kif3b		clusters	zone	Telley	H-S et a	NSC	ident	ID/cl	fate	Cam	Notch	Pr	R-C	RBP	TF	P6	T2	T1	Td	kin-2	cell	func	categ		n.d.	GP	1.4796	5.87381	0.000993569	P-pm	P tgt	P-Su	P Co	P Pa	-0.294973	7.93115	0.0300906	-0.263702	4.29503	0.000762431	T2-pm	T2 tg				T1-pm	T1 tgt
404634	Macroh2a2	H2afy2	clusters	zone	Telley	H-S et a	NSC	ident	ID/cl	fate	Cam	Notch	Pr	R-C	RBP	TF	P6	T2	T1	Td	histone	TrSiChr	func	categ	25561719	SVZ/VZ>co	GP	1.47891	9.62705	3.82211e-05	P-pm	P tgt	P-Su	P Co	P Pa							T2-pm	T2 tg				T1-pm	T1 tgt
235534	Pxylp1	Acpl2; 2-phosphoxylose P-ase 1 (de-phos PGs)	clusters	zone	Telley	H-S et a	NSC	ident	n.a.	fate	Cam	Notch	Pr	R-C	RBP	TF	P6	T2	T1	Td	P-ase	cell	func	unk	24425863	svz,cp,iz,vz	GP	1.47873	10.0052	0.000286507	P-pm	P tgt	P-Su	P Co	P Pa	n.a.			-0.413537	4.09478	2.42934e-05	T2-pm	B-1i	0.182677	6.78666	0.0425437	T1-pm	T1 tgt	0.609024
74476	4933439C10Rik		clusters	zone	Telley	H-S et a	NSC	ident	ID/cl	fate	Cam	Notch	Pr	R-C	RBP	TF	P6	T2	T1	Td	molec	cell	func	categ				1.47588	4.80065	3.26979e-05	P-pm	P tgt	P-Su	P Co	P Pa							T2-pm	T2 tg				T1-pm	B-1i
14137	Fdft1		clusters	zone	Telley	H-S et a	NSC	ident	ID/cl	fate	Cam	Notch	Pr	R-C	RBP	TF	P6	T2	T1	Td	molec	cell	func	categ				1.47449	7.45385	0.000120255	P-pm	P tgt	P-Su	P Co	P Pa	-0.413755	10.158	0.00256677				T2-pm	B-1i				T1-pm	B-1i
320855	A230061C15Rik		clusters	zone	Telley	H-S et a	NSC	ident	ID/cl	fate	Cam	Notch	Pr	R-C	RBP	TF	P6	T2	T1	Td	molec	cell	func	categ				1.47432	7.89334	0.00677257	P-pm	P tgt	P-Su	P Co	P Pa							T2-pm	T2 tg				T1-pm	T1 tgt
72386	2610035D17Rik		clusters	zone	Telley	H-S et a	NSC	ident	ID/cl	fate	Cam	Notch	Pr	R-C	RBP	TF	P6	T2	T1	Td	molec	cell	func	categ				1.47268	4.80281	0.00104835	P-pm	P tgt	Su-1i	P Co	Pa-1i1dd							T2-pm	B-4i2du1dd				T1-pm	B-2i1du
140810	Ttbk2		clusters	zone	Telley	H-S et a	NSC	ident	ID/cl	fate	Cam	Notch	Pr	R-C	RBP	TF	P6	T2	T1	Td	molec	cell	func	categ				1.47217	9.04278	1.10996e-06	P-pm	P tgt	P-Su	P Co	P Pa							T2-pm	T2 tg				T1-pm	T1 tgt
56398	Chp1	1500003O03Rik, NM_019769	clusters	zone	Telley	H-S et a	NSC	ident	ID/cl	fate	Cam	Notch	Pr	R-C	RBP	TF	P6	T2	T1	Td	molec	cell	func	categ				1.47116	7.93957	4.17233e-05	P-pm	P tgt	P-Su	P Co	P Pa				-0.199817	5.82665	0.0071015	T2-pm	T2 tg				T1-pm	T1 tgt
21974	Top2b	topoisomerase IIb; active neuronal promoters	clusters	zone	Telley	H-S et a	NSC	ident	ID/cl	fate	Cam	Notch	Pr	R-C	RBP	TF	P6	T2	T1	Td	molec	TrAcChr	NrDiff	categ	22474351, 23995680	CP>iz,svz,vz	GP	1.46705	7.20823	0.000577518	P-pm	B-S1	P-Su	P Co	Pa-1u				-0.216615	6.83957	0.00167532	T2-pm	T2 tg				T1-pm	T1 tgt
17174	Masp1		clusters	zone	Telley	H-S et a	NSC	ident	ID/cl	fate	Cam	Notch	Pr	R-C	RBP	TF	P6	T2	T1	Td	molec	cell	func	categ				1.46672	7.26383	0.000175841	P-pm	P tgt	P-Su	P Co	P Pa	-0.601207	9.10722	0.000653516				T2-pm	B-1i				T1-pm	B-1i1du
12739	Cldn3	AI182374	clusters	SVZ-IZ	Neu	H-S et a	NSC	ident	ID/cl	fate	Cam	Notch	Pr	R-C	RBP	TF	P6	T2	T1	Td	IMP	TJ	apic-TJ	categ		CP weak, ch. pl.	GP	1.46662	4.2057	0.0146966	P-pm	P tgt	P-Su	P Co	P Pa	-1.02462	6.99095	6.4174e-05				T2-pm	B-1i				T1-pm	T1 tgt
11842	Arf3		clusters	CP	Neu	H-S et a	NSC	ident	ID/cl	fate	Cam	Notch	Pr	R-C	RBP	TF	P6	T2	T1	Td	molec	cell	func	categ		CP weak	GP	1.46605	9.19478	0.000135384	P-pm	P tgt	P-Su	P Co	P Pa	-0.228326	10.0408	0.0209195	-0.216459	6.38066	0.00218537	T2-pm	T2 tg				T1-pm	T1 tgt
209707	Lcorl	Mlr1, A830039H10Rik	clusters	zone	Telley	H-S et a	NSC	ident	ID/cl	fate	Cam	Notch	Pr	R-C	RBP	rpolCoF	P6	T2	T1	Td	TFrpol	cell	func	categ		n.s.	Jax	1.46536	8.35888	0.00229008	P-pm	P tgt	P-Su	P Co	P Pa							T2-pm	T2 tg				T1-pm	T1 tgt	-1.68123
74125	Armc8		clusters	zone	Telley	H-S et a	NSC	ident	ID/cl	fate	Cam	Notch	Pr	R-C	RBP	TF	P6	T2	T1	Td	molec	cell	func	categ				1.46535	6.85251	0.00312551	P-pm	P tgt	P-Su	P Co	Pa-1s							T2-pm	T2 tg				T1-pm	T1 tgt	-1.39462
67384	Bag4		clusters	zone	Telley	H-S et a	NSC	ident	ID/cl	fate	Cam	Notch	Pr	R-C	RBP	TF	P6	T2	T1	Td	molec	cell	func	categ				1.46502	8.22969	1.00981e-05	P-pm	P tgt	P-Su	P Co	P Pa							T2-pm	T2 tg				T1-pm	T1 tgt
218975	Mapk1ip1l	C130032J12Rik	clusters	zone	Telley	H-S et a	NSC	ident	ID/cl	fate	Cam	Notch	Pr	R-C	RBP	TF	P6	T2	T1	Td	molec	cell	func	categ				1.46501	12.0427	3.21258e-06	P-pm	B-S1	P-Su	P Co	P Pa							T2-pm	B-1dd				T1-pm	B-1u1dd
140492	Kcnn2	SK2, KCa2.2 (Ca-act); mAHP	clusters	zone	Neu	H-S et a	NSC	PN-iz	CPN/10	fate	Cam	Notch	Pr	R-C	RBP	TF	P6	T2	T1	Td	CaGKC	cell	mAHP	NrDiff	16467533, 15190101	iz,cp	AI	1.46386	8.78184	8.79702e-05	P-pm	B-S2	P-Su	P Co	P Pa	-0.0979434	7.7238	0.488588	0.275061	4.39739	0.0141559	T2-pm	B-1i1dd	-0.423259	8.00344	0.00208615	T1-pm	B-2dd	-2.26432
434377	Zfp560		clusters	zone	Neu	H-S et a	NSC	ident	ID/cl	fate	Cam	Notch	Pr	R-C	RBP	TF	P6	T2	T1	Td	molec	cell	func	categ		n.d.	GP	1.4637	6.83644	0.00176442	P-pm	P tgt	P-Su	P Co	P Pa							T2-pm	T2 tg				T1-pm	B-1s
330286	D630045J12Rik		clusters	CP	Neu	H-S et a	NSC	N-cp	ID/cl	fate	Cam	Notch	Pr	R-C	RBP	TF	P6	T2	T1	Td	molec	cell	func	categ		CP	GP	1.46217	8.41508	0.000647747	P-pm	P tgt	P-Su	P Co	P Pa	n.a.			n.a.			T2-pm	T2 tg	-0.10752	8.47402	0.229033	T1-pm	T1 tgt	-0.25697
669787	LOC669787	discontinued	clusters	zone	Telley	H-S et a	NSC	ident	ID/cl	fate	Cam	Notch	Pr	R-C	RBP	TF	P6	T2	T1	Td	molec	cell	func	categ				1.46163	9.74282	1.66826e-06	P-pm	P tgt	P-Su	P Co	P Pa							T2-pm	T2 tg				T1-pm	T1 tgt
320714	Trappc11	D030016E14Rik	clusters	zone	Neu	H-S et a	NSC	ident	ID/cl	fate	Cam	Notch	Pr	R-C	RBP	TF	P6	T2	T1	Td	molec	cell	func	categ		n.a.	n.a.	1.46146	9.67551	4.06047e-07	P-pm	P tgt	P-Su	P Co	P Pa							T2-pm	T2 tg				T1-pm	T1 tgt
71844	Nupl1		clusters	zone	Telley	H-S et a	NSC	ident	ID/cl	fate	Cam	Notch	Pr	R-C	RBP	TF	P6	T2	T1	Td	molec	cell	func	categ				1.46118	9.48095	0.000790953	P-pm	P tgt	P-Su	P Co	P Pa							T2-pm	T2 tg				T1-pm	T1 tgt
320817	Atad2b	D530031C13Rik	clusters	zone	Telley	H-S et a	NSC	ident	ID/cl	fate	Cam	Notch	Pr	R-C	RBP	TF	P6	T2	T1	Td	molec	cell	func	categ		n.s.	GP	1.46117	11.5598	9.13496e-05	P-pm	P tgt	P-Su	P Co	P Pa							T2-pm	B-1i				T1-pm	T1 tgt	-1.70164
67630	Samd8		clusters	zone	Telley	H-S et a	NSC	ident	ID/cl	fate	Cam	Notch	Pr	R-C	RBP	TF	P6	T2	T1	Td	molec	cell	func	categ				1.46082	10.6252	0.000282648	P-pm	B-S2	P-Su	P Co	P Pa							T2-pm	T2 tg				T1-pm	T1 tgt
270166	Clpx		clusters	zone	Telley	H-S et a	NSC	ident	ID/cl	fate	Cam	Notch	Pr	R-C	RBP	TF	P6	T2	T1	Td	molec	cell	func	categ				1.46041	8.59058	2.66951e-07	P-pm	P tgt	P-Su	P Co	P Pa							T2-pm	T2 tg				T1-pm	T1 tgt
665563	Mthfd2l	1110019K23Rik	clusters	zone	Telley	H-S et a	NSC	ident	ID/cl	fate	Cam	Notch	Pr	R-C	RBP	TF	P6	T2	T1	Td	molec	cell	func	categ				1.45988	8.13634	3.64933e-07	P-pm	P tgt	Su-1i	P Co	Pa-1i							T2-pm	B-1i				T1-pm	T1 tgt	-0.166804
66083	Setd6	H2AZK7me1; 0610039J04Rik	clusters	SVZ-IZ	Telley	H-S et a	NSC	PN-iz	ID/cl	fate	Cam	Notch	Pr	R-C	RBP	TF	P6	T2	T1	Td	KMTase	cell	epigen	NrDif	23324626	IZ, CP	GP	1.45898	6.61338	0.00101298	P-pm	P tgt	P-Su	P Co	P Pa	-0.270192	7.14673	0.0337511	n.a.			T2-pm	T2 tg	-0.00795293	7.50768	0.912065	T1-pm	T1 tgt	0.220322
229663	Csde1	D3Jfr1	clusters	zone	Telley	H-S et a	NSC	ident	ID/cl	fate	Cam	Notch	Pr	R-C	RBP	TF	P6	T2	T1	Td	molec	cell	RNA-bp	categ		n.d.	GP	1.45889	10.872	0.000156596	P-pm	P tgt	P-Su	P Co	P Pa							T2-pm	T2 tg				T1-pm	T1 tgt	-1.60111
56736	Rnf14		clusters	zone	Telley	H-S et a	NSC	ident	ID/cl	fate	Cam	Notch	Pr	R-C	RBP	nonTF	P6	T2	T1	Td	molec	cell	func	categ				1.45782	5.14041	0.00095112	P-pm	P tgt	P-Su	P Co	P Pa	-0.524099	7.62249	0.0214651				T2-pm	T2 tg				T1-pm	T1 tgt
67588	Rnf41		clusters	zone	Telley	H-S et a	NSC	ident	ID/cl	fate	Cam	Notch	Pr	R-C	RBP	nonTF	P6	T2	T1	Td	molec	cell	func	categ				1.45756	6.78467	0.000113365	P-pm	P tgt	P-Su	P Co	P Pa							T2-pm	T2 tg				T1-pm	T1 tgt
15525	Hspa4	Hsp110	clusters	zone	Telley	H-S et a	NSC	ident	ID/cl	fate	Cam	Notch	Pr	R-C	RBP	TF	P6	T2	T1	Td	molec	cell	func	categ		vz>cp	GP	1.4569	9.67631	2.50488e-07	P-pm	P tgt	P-Su	P Co	P Pa				-0.155374	6.8958	0.0178044	T2-pm	T2 tg				T1-pm	T1 tgt
15505	Hsph1	Hsp110	clusters	zone	Telley	H-S et a	NSC	ident	ID/cl	fate	Cam	Notch	Pr	R-C	RBP	TF	P6	T2	T1	Td	molec	cell	func	categ				1.4569	9.67631	2.50488e-07	P-pm	P tgt	P-Su	P Co	P Pa				-0.165155	7.01347	0.0217628	T2-pm	T2 tg				T1-pm	T1 tgt
17391	Mmp24	MT5-MMP	clusters	SVZ-IZ∩CP	Neu	H-S et a	NSC	N-svz	Sub/18	fate	N-cp	Notch	Pr	R-C	RBP	TF	P6	T2	T1	Td	ECM	cell	Proteas	categ	14741353	cp,svz,iz	GP	1.45543	6.77136	0.0016928	P-pm	P tgt	P-Su	P Co	P Pa	-0.376769	7.55491	0.0188391	-0.488579	3.5587	0.000295121	T2-pm	B-1i	0.033863	6.76486	0.761226	T1-pm	T1 tgt	-0.481941
100502767	5230400M03Rik		clusters	zone	Telley	H-S et a	NSC	ident	ID/cl	fate	Cam	Notch	Pr	R-C	RBP	TF	P6	T2	T1	Td	molec	cell	func	categ				1.45486	9.19511	4.06398e-08	P-pm	P tgt	P-Su	P Co	P Pa							T2-pm	T2 tg				T1-pm	T1 tgt	-1.01372
20607	Sstr3	Sst rec 3	clusters	zone	Neu	H-S et a	NSC	ident	ID/cl	fate	Cam	Notch	Pr	R-C	RBP	TF	P6	T2	T1	Td	molec	Pri Cil	PriCil	categ	23392690	n.d.	GP	1.45467	4.46413	0.000414559	P-pm	P tgt	P-Su	P Co	P Pa	0.157589	5.44835	0.443432	-0.294336	2.69358	0.0371422	T2-pm	B-1i	-0.144842	5.27765	0.162052	T1-pm	T1 tgt
218194	Phactr1	P-ase and actin reg	clusters	CP	Telley	H-S et a	NSC	PN-cp	ID/cl	fate	Cam	Notch	Pr	R-C	RBP	TF	P6	T2	T1	Td	actin bp	nuc&CytSk	dend gr	categ	30256902, 28803787	CP	AI	1.45416	7.32451	0.00023008	P-pm	P tgt	P-Su	P Co	Pa-2i	-0.438767	7.70228	0.00111267	-0.104391	3.42349	0.0827438	T2-pm	B-3i1du	-0.317508	7.02809	0.0531335	T1-pm	B-3i1du	-0.661477
83603	Elovl4		clusters	CP	Telley	H-S et a	NSC	ident	ID/cl	fate	Cam	Notch	Pr	R-C	RBP	TF	P6	T2	T1	Td	molec	cell	func	categ		n.a.	n.a.	1.45373	8.41161	0.00204097	P-pm	P tgt	P-Su	P Co	P Pa	-0.436168	7.26335	0.00574228				T2-pm	T2 tg				T1-pm	T1 tgt
69104	Marchf5	March5; 5730499H23Rik	clusters	zone	Telley	H-S et a	NSC	ident	ID/cl	fate	Cam	Notch	Pr	R-C	RBP	TF	P6	T2	T1	Td	molec	cell	func	categ				1.4534	7.5052	4.5196e-06	P-pm	B-S1	P-Su	P Co	P Pa							T2-pm	T2 tg				T1-pm	B-1dd
107934	Celsr3	Fmi, flamingo; Fzd3 interact	clusters	SVZ-IZ∩CP	Neu	H-S et a	NSC	N-iz	ID/cl	fate	N-iz	Notch	Pr	R-C	RBP	TF	P6	T2	T1	Td	CdhGPR	PCPp&d	AxTracts	connectivity	18487195, 16487141, 19349379, 15778712	iz,cp	GP	1.45306	8.28777	0.000491339	P-pm	P tgt	P-Su	P Co	P Pa	-0.128628	9.25659	0.18939	-0.488613	5.0376	0.000257665	T2-pm	T2 tg	0.077354	7.86745	0.499168	T1-pm	T1 tgt	-0.475584
11950	Atp5f1		clusters	zone	Telley	H-S et a	NSC	ident	ID/cl	fate	Cam	Notch	Pr	R-C	RBP	TF	P6	T2	T1	Td	molec	cell	func	categ				1.45237	10.376	2.12438e-06	P-pm	P tgt	P-Su	P Co	P Pa							T2-pm	T2 tg				T1-pm	T1 tgt
16565	Kif21b	(+) dir; GABAA rc traff	clusters	SVZ-IZ	Neu	H-S et a	NSC	IP-b	ind/19	fate	N-iz	Notch	Pr	R-C	RBP	TF	P6	T2	T1	Td	KIF	CytSk	NritOutgr	NrDiff	27117409, 32415109	SVZ>IZ, CP	GP	1.45213	11.2057	1.34369e-05	P-pm	P tgt	P-Su	P Co	P Pa	-0.316729	6.28053	0.145542	-0.546826	7.03373	3.67092e-05	T2-pm	B-1i	-0.284027	9.61106	0.0163201	T1-pm	T1 tgt	-0.356984
70508	Bbx	AK030600, 5530401J07Rik	clusters	VZ	Telley	H-S et a	NSC	ident	ID/cl	fate	Cam	Notch	Pr	R-C	RBP	hmgTF	P6	T2	T1	Td	TFhmg	cell	func	categ		vz,svz,iz	GP	1.45202	8.22351	3.32504e-06	P-pm	P tgt	P-Su	P Co	P Pa	0.750057	7.53346	0.00152748				T2-pm	T2 tg				T1-pm	T1 tgt
12361	Cask	FG sy 4, MICPCH	clusters	CP	Neu	H-S et a	NSC	N-svz	ID/cl	fate	Cam	Notch	Pr	R-C	RBP	TF	P6	T2	T1	Td	S kin-MAGUK	SynPre	SynGen	categ	27015872	CP>svz,iz	GP	1.45134	5.70898	0.0306055	P-pm	P tgt	P-Su	P Co	Pa-1i	-0.202028	8.25761	0.0518802	-0.222318	5.75309	0.000227792	T2-pm	B-1i	-0.0247219	9.6925	0.82616	T1-pm	T1 tgt	-0.851523
65973	Asph		clusters	zone	Telley	H-S et a	NSC	ident	ID/cl	fate	Cam	Notch	Pr	R-C	RBP	TF	P6	T2	T1	Td	molec	cell	func	categ				1.45079	7.91239	0.00485111	P-pm	P tgt	P-Su	P Co	P Pa							T2-pm	B-2i				T1-pm	T1 tgt
106489	Sft2d1		clusters	zone	Telley	H-S et a	NSC	ident	ID/cl	fate	Cam	Notch	Pr	R-C	RBP	TF	P6	T2	T1	Td	molec	cell	func	categ				1.45021	4.8084	0.00111673	P-pm	P tgt	P-Su	P Co	P Pa	-0.207159	9.38078	0.0355039				T2-pm	T2 tg				T1-pm	T1 tgt
83814	Nedd4l	Nedd4-2	clusters	zone	Neu	H-S et a	NSC	ident	ID/cl	fate	Cam	Notch	Pr	R-C	RBP	TF	P6	T2	T1	Td	E3 lig	cell	Wnt	categ	23396981	CP>vz,svz,iz	GP	1.4494	9.51199	8.04661e-05	P-pm	P tgt	P-Su	P Co	Pa-2i	-0.303105	10.7822	0.0130267	-0.0709102	5.85851	0.305335	T2-pm	B-5i	-0.00869387	9.41261	0.94332	T1-pm	T1 tgt	-0.436687
237253	Lrp11		clusters	CP	Neu	H-S et a	NSC	N-iz	ID/cl	fate	Cam	Notch	Pr	R-C	RBP	TF	P6	T2	T1	Td	molec	cell	func	categ		cp,iz	GP	1.44827	10.112	7.41472e-06	P-pm	P tgt	P-Su	P Co	P Pa	n.a.			-0.382994	4.37154	0.00484175	T2-pm	T2 tg	0.0973148	6.74029	0.358595	T1-pm	T1 tgt	-0.15029
55988	Snx12	sorting nexin 12	clusters	zone	Telley	H-S et a	NSC	ident	ID/cl	fate	Cam	Notch	Pr	R-C	RBP	TF	P6	T2	T1	Td	molec	cell	func	categ				1.44812	6.18259	0.000865778	P-pm	P tgt	P-Su	P Co	P Pa							T2-pm	T2 tg				T1-pm	T1 tgt
18846	Plxna3	Sema3A, Sema3F rec; hippocampal projections	clusters	zone	Neu	H-S et a	NSC	N-cp	ID/cl	fate	Cam	Notch	Pr	R-C	RBP	iptTF	P6	T2	T1	Td	AxG-R	cell	func	categ	11683995	CP	GP	1.44775	4.42772	0.00239188	P-pm	P tgt	P-Su	P Co	P Pa	-0.388205	9.00619	0.0304615	-0.139971	5.54307	0.0444945	T2-pm	T2 tg	0.133201	8.71623	0.203054	T1-pm	T1 tgt	-0.22769
229593	Golph3l		clusters	zone	Telley	H-S et a	NSC	ident	ID/cl	fate	Cam	Notch	Pr	R-C	RBP	TF	P6	T2	T1	Td	molec	cell	func	categ				1.44559	8.22979	6.99524e-06	P-pm	P tgt	P-Su	P Co	P Pa							T2-pm	T2 tg				T1-pm	T1 tgt
26559	Hunk		clusters	zone	Telley	H-S et a	NSC	ident	ID/cl	fate	Cam	Notch	Pr	R-C	RBP	TF	P6	T2	T1	Td	molec	cell	func	categ		cp>vz,svz	GP	1.44442	9.84127	1.06932e-06	P-pm	P tgt	Su-1dd	P Co	P Pa	-0.0319548	9.51815	0.70915	-0.198902	6.17273	0.00588541	T2-pm	B-2i1du	-0.325389	9.0832	0.00465022	T1-pm	B-1i2du	-1.0954
11651	Akt1	Proteus synd	clusters	zone	Telley	H-S et a	NSC	ident	ID/cl	fate	Cam	Notch	Pr	R-C	RBP	TF	P6	T2	T1	Td	kin S/T	cell	PI3K-AKT	categ		CP,SP,VZ	GP	1.44394	6.31465	0.00101563	P-pm	P tgt	P-Su	P Co	P Pa	-0.302754	9.95366	0.103129				T2-pm	B-1i				T1-pm	T1 tgt
100519	AA516738		clusters	zone	Telley	H-S et a	NSC	ident	ID/cl	fate	Cam	Notch	Pr	R-C	RBP	TF	P6	T2	T1	Td	molec	cell	func	categ				1.44259	9.76489	0.000419648	P-pm	P tgt	P-Su	P Co	P Pa							T2-pm	T2 tg				T1-pm	T1 tgt
233908	Fus	fused in sarcoma; pigpen; TLS	clusters	zone	Telley	H-S et a	NSC	ident	ID/cl	fate	Cam	Notch	Pr	R-C	RRM	nonTF	P6	T2	T1	Td	RBP-FET	cell	func	categ	22143032	VZ, CP, all (weak)	GP	1.44193	12.4265	3.36351e-05	P-pm	P tgt	P-Su	P Co	P Pa	0.370203	7.75007	0.00953322				T2-pm	T2 tg				T1-pm	T1 tgt
230103	Npr2	ANP rec 2	clusters	zone	Telley	H-S et a	NSC	N-iz	ID/cl	fate	N-cp	Notch	Pr	R-C	RBP	TF	P6	T2	T1	Td	molec	cell	func	categ		CP>IZ	GP	1.44156	7.91515	9.76504e-06	P-pm	P tgt	P-Su	P Co	P Pa	-0.273788	8.60684	0.0304999	-0.206742	4.2446	0.00797037	T2-pm	T2 tg	-0.196397	7.53364	0.0940694	T1-pm	T1 tgt	0.0513106
18186	Nrp1	rc for Sema3,4; w/PlxnA1, CHL1; rec for VEGF-A165	clusters	SVZ-IZ	Neu	H-S et a	NSC	PN-iz	CPN/10	fate	N-iz	Notch	Pr	R-C	RBP	TF	P6	T2	T1	Td	Nrp	PM	callos	Ax.Guid	18059265, 21280039, 19296474, 24477430, 18077678, 27787839	IZ>SVZ,IZ	GP	1.44056	10.8321	1.1133e-05	P-pm	P tgt	Su-1du1dd	P Co	Pa-1i1du	-0.857087	9.3937	3.20218e-05	-0.341402	5.20038	0.00144322	T2-pm	B-5i2dd	0.610881	9.11837	0.000365088	T1-pm	B-2i1dd	-1.51981
108664	Atp6v1h		clusters	zone	Telley	H-S et a	NSC	ident	ID/cl	fate	Cam	Notch	Pr	R-C	RBP	TF	P6	T2	T1	Td	molec	cell	func	categ				1.43975	11.3561	0.000151981	P-pm	P tgt	P-Su	P Co	P Pa							T2-pm	T2 tg				T1-pm	T1 tgt
260315	Nav3	midbody durng mitosis	clusters	CP	Neu	H-S et a	NSC	ident	ID/cl	fate	Cam	Notch	Pr	R-C	RBP	nonTF	P6	T2	T1	Td	MT-bp	CytSk	func	categ		n.a.	n.a.	1.43922	9.08815	0.00788849	P-pm	P tgt	Su-2i	P Co	Pa-1i							T2-pm	B-2i				T1-pm	B-1i	-1.43452
208869	Dock3		clusters	zone	Telley	H-S et a	NSC	ident	ID/cl	fate	Cam	Notch	Pr	R-C	RBP	TF	P6	T2	T1	Td	molec	cell	func	categ				1.4391	4.00268	0.000233388	P-pm	P tgt	P-Su	P Co	P Pa							T2-pm	T2 tg				T1-pm	B-1i
213673	9530068E07Rik		clusters	zone	Telley	H-S et a	NSC	ident	ID/cl	fate	Cam	Notch	Pr	R-C	RBP	TF	P6	T2	T1	Td	molec	cell	func	categ				1.43748	9.0175	8.24691e-06	P-pm	P tgt	P-Su	P Co	P Pa							T2-pm	B-1dd				T1-pm	T1 tgt
30050	Fbxw2	F-box & WD-40 2	clusters	zone	Telley	H-S et a	NSC	ident	ID/cl	fate	Cam	Notch	Pr	R-C	RBP	TF	P6	T2	T1	Td	molec	cell	func	categ				1.43614	8.59489	3.87076e-06	P-pm	P tgt	P-Su	P Co	P Pa							T2-pm	T2 tg				T1-pm	T1 tgt	0.325054
18545	Pcp2	L7, Purk cell pr 2	clusters	zone	Telley	H-S et a	NSC	ident	ID/cl	fate	Cam	Notch	Pr	R-C	RBP	TF	P6	T2	T1	Td	molec	cell	func	categ		n.d.	GP	1.43521	5.8075	0.0165917	P-pm	P tgt	P-Su	P Co	P Pa							T2-pm	T2 tg				T1-pm	T1 tgt
12331	Cap1	CAP; (adenylate) cyclase-assoc pr; actin monomer-bp	clusters	zone	Telley	H-S et a	NSC	ident	ID/cl	fate	Cam	Notch	Pr	R-C	RBP	TF	P6	T2	T1	Td	actin-bp	cell	func	categ	21106647			1.43516	6.60612	0.00540484	P-pm	P tgt	P-Su	P Co	P Pa				-0.131656	6.9156	0.0123452	T2-pm	B-1u1du				T1-pm	B-1du
27041	G3bp1	RP23-336J1.4	clusters	zone	Telley	H-S et a	NSC	ident	ID/cl	fate	Cam	Notch	Pr	R-C	RRM	TF	P6	T2	T1	Td	RBPrrm	cell	func	categ				1.4343	7.76621	1.07943e-05	P-pm	P tgt	P-Su	P Co	P Pa				-0.177163	7.61426	0.00593338	T2-pm	T2 tg				T1-pm	T1 tgt
26422	Nbea	neurobeachin; Lyst2	clusters	SVZ-IZ∩CP	Neu	H-S et a	NSC	ident	ID/cl	fate	Cam	Notch	Pr	R-C	RBP	TF	P6	T2	T1	Td	scaffold	cell	NT-rec Trf	NrDiff	23277425, 32994505, 22745750, 19723784, 22109531, 25934101, 30158865	n.a.	n.a.	1.43383	12.2563	8.4981e-06	P-pm	P tgt	Su-1i	P Co	Pa-1i	-0.115897	10.8123	0.231453	n.a.			T2-pm	B-7i	0.105403	10.0533	0.525912	T1-pm	B-2i	-1.65514
212127	Proser1	2810046L04Rik	clusters	zone	Telley	H-S et a	NSC	ident	ID/cl	fate	Cam	Notch	Pr	R-C	RBP	TF	P6	T2	T1	Td	molec	cell	func	categ		n.d.	GP	1.4337	8.84784	4.94021e-05	P-pm	P tgt	P-Su	P Co	P Pa				-0.230129	4.91696	0.00372021	T2-pm	T2 tg				T1-pm	T1 tgt	-1.04048
68186	4632427E13Rik		clusters	zone	Telley	H-S et a	NSC	ident	ID/cl	fate	Cam	Notch	Pr	R-C	RBP	TF	P6	T2	T1	Td	molec	cell	func	categ				1.43193	6.70929	0.0218297	P-pm	P tgt	P-Su	P Co	P Pa							T2-pm	T2 tg				T1-pm	T1 tgt
23965	Tenm3	Odz3 (teneurin TM), NM_011857	clusters	zone	Telley	H-S et a	NSC	ident	ID/cl	fate	Cam	Notch	Pr	C-cp	RBP	TF	P6	T2	T1	Td	post	cell	post	categ		cp (c>r), VZ	GP	1.43159	10.5263	1.92541e-05	P-pm	B-S3	Su-5i2dd	P Co	Pa-6i1dd	-0.13757	8.08711	0.169242	-0.0155627	5.54611	0.882507	T2-pm	B-9i	-0.163893	8.5047	0.0338595	T1-pm	B-2i	0.831334
67581	Tbc1d23		clusters	zone	Telley	H-S et a	NSC	ident	ID/cl	fate	Cam	Notch	Pr	R-C	RBP	TF	P6	T2	T1	Td	molec	cell	func	categ				1.42863	8.55246	0.000877077	P-pm	P tgt	P-Su	P Co	P Pa							T2-pm	B-1du				T1-pm	T1 tgt
382236	Brwd3		clusters	zone	Telley	H-S et a	NSC	ident	ID/cl	fate	Cam	Notch	Pr	R-C	RBP	TF	P6	T2	T1	Td	molec	cell	func	categ		n.a.	n.a.	1.42838	9.67473	1.46033e-05	P-pm	P tgt	P-Su	P Co	P Pa							T2-pm	T2 tg				T1-pm	T1 tgt
79233	Zfp319		clusters	zone	Telley	H-S et a	NSC	ident	ID/cl	fate	Cam	Notch	Pr	R-C	RBP	zc2hTF	P6	T2	T1	Td	TFzc2h	cell	func	categ		n.d.	GP	1.42793	6.66084	0.00498376	P-pm	P tgt	P-Su	P Co	P Pa				-0.232968	4.77383	0.0265672	T2-pm	T2 tg				T1-pm	T1 tgt
94246	Arid4b	Rbp1l1	clusters	zone	Telley	H-S et a	NSC	ident	ID/cl	fate	Cam	Notch	Pr	R-C	RBP	aridTF	P6	T2	T1	Td	TFarid	cell	func	categ				1.42679	5.65319	0.000383997	P-pm	P tgt	Su-1i	P Co	Pa-1i							T2-pm	B-1i				T1-pm	T1 tgt	-2.03541
68597	Ccdc167	1110021J02Rik	clusters	VZ	Telley	H-S et a	NSC	ident	ID/cl	fate	Cam	Notch	Pr	R-C	RBP	TF	P6	T2	T1	Td	molec	cell	func	categ		n.a.	n.a.	1.42588	5.74506	6.10955e-05	P-pm	P tgt	P-Su	P Co	P Pa							T2-pm	B-1i1u5du				T1-pm	B-2i1u1du
12563	Cdh6	K-cad; Cdh6/9/10 fam	clusters	zone	Telley	H-S et a	NSC	ident	ID/cl	fate	Cam	Notch	Pr	R-C	RBP	TF	P6	T2	T1	Td	Cdh-II	PM	SynGen	categ	23173049, 11171339, 25914083	vz(r),svz(c),cp(r)	GP	1.42504	7.50683	7.76777e-05	P-pm	P tgt	P-Su	P Co	Pa-2i	-0.529618	7.38856	0.0027051				T2-pm	B-2i				T1-pm	B-1i
17755	Map1b	Mtap1b, AK051573	clusters	CP	Telley	H-S et a	NSC	N-iz	ID/cl	fate	Cam	Notch	Pr	R-C	RBP	TF	P6	T2	T1	Td	molec	cell	func	categ		IZ,CP	BG	1.42498	11.4888	0.000224234	P-pm	P tgt	Su-1i	P Co	Pa-2i	0.534034	9.3166	0.0299891	-0.0543848	7.84991	0.741997	T2-pm	B-6i	0.00653067	11.3193	0.932826	T1-pm	T1 tgt	-0.284439
330695	Ctxn1	cortexin 1	clusters	CP	Neu	H-S et a	NSC	N-cp	ID/cl	fate	Cam	Notch	Pr	R-C	RBP	TF	P6	T2	T1	Td	molec	cell	func	categ		CP	GP	1.42475	9.15859	0.000494584	P-pm	P tgt	P-Su	P Co	P Pa	n.a.			-0.173117	6.7859	0.138039	T2-pm	T2 tg	-0.02521	9.04597	0.837363	T1-pm	T1 tgt	-0.25697
72780	Rspo3		clusters	CP	Neu	H-S et a	NSC	PN-cp	Sub/7	fate	N-cp	Notch	Pr	R-C	RBP	TF	P6	T2	T1	Td	molec	cell	func	categ		CP	GP	1.42441	3.78861	0.00695516	P-pm	P tgt	Su-1i	P Co	P Pa	n.a.			0.0294603	4.79855	0.809608	T2-pm	T2 tg	-0.387805	7.02318	0.20648	T1-pm	B-1du	0.553955
69697	Camsap3	2310057J16Rik, NM_001163749	clusters	CP	Neu	H-S et a	NSC	ident	ID/cl	fate	Cam	Notch	Pr	R-C	RBP	TF	P6	T2	T1	Td	molec	cell	func	categ		cp>iz,svz,vz	GP	1.42321	6.6826	1.50054e-05	P-pm	P tgt	P-Su	P Co	P Pa				-0.232316	4.23202	0.0025518	T2-pm	T2 tg				T1-pm	T1 tgt
19325	Rab10	interacts Exoc6	clusters	zone	Telley	H-S et a	NSC	ident	ID/cl	fate	Cam	Notch	Pr	R-C	RBP	TF	P6	T2	T1	Td	molec	cell	func	categ	26299925	cp,svz,vz (weak)	GP	1.42154	9.65588	1.56629e-05	P-pm	P tgt	P-Su	P Co	P Pa							T2-pm	T2 tg				T1-pm	T1 tgt	0.477886
246229	Bivm		clusters	zone	Telley	H-S et a	NSC	ident	ID/cl	fate	Cam	Notch	Pr	R-C	RBP	TF	P6	T2	T1	Td	molec	cell	func	categ				1.42129	8.56989	5.66732e-05	P-pm	P tgt	P-Su	P Co	P Pa							T2-pm	T2 tg				T1-pm	T1 tgt
108123	Napg	BC026977	clusters	zone	Telley	H-S et a	NSC	ident	ID/cl	fate	Cam	Notch	Pr	R-C	RBP	TF	P6	T2	T1	Td	molec	cell	func	categ		n.d.	GP	1.42085	9.31307	3.49835e-05	P-pm	B-S1	P-Su	P Co	P Pa				0.177659	3.2604	0.0342011	T2-pm	T2 tg				T1-pm	T1 tgt
13144	Dapk3		clusters	zone	Telley	H-S et a	NSC	ident	ID/cl	fate	Cam	Notch	Pr	R-C	RBP	TF	P6	T2	T1	Td	molec	cell	func	categ		n.a.	n.a.	1.4206	6.23507	0.00525546	P-pm	P tgt	P-Su	P Co	P Pa							T2-pm	T2 tg				T1-pm	T1 tgt
60597	Mapk8ip2		clusters	CP	Neu	H-S et a	NSC	ident	ID/cl	fate	Cam	Notch	Pr	R-C	RBP	TF	P6	T2	T1	Td	molec	cell	func	categ		CP>SVZ,IZ	GP	1.42059	6.88202	0.00013383	P-pm	P tgt	P-Su	P Co	Pa-1u	-0.266801	10.1547	0.0239766				T2-pm	T2 tg				T1-pm	T1 tgt
102954	Nudt10	X-linked	clusters	CP	Neu	H-S et a	NSC	ident	ID/cl	fate	Cam	Notch	Pr	R-C	RBP	TF	P6	T2	T1	Td	molec	cell	func	categ		n.a.	n.a.	1.4205	8.92022	1.49114e-07	P-pm	P tgt	P-Su	P Co	P Pa							T2-pm	T2 tg				T1-pm	T1 tgt
104750	AI035719		clusters	zone	Telley	H-S et a	NSC	ident	ID/cl	fate	Cam	Notch	Pr	R-C	RBP	TF	P6	T2	T1	Td	molec	cell	func	categ				1.41937	8.98832	0.00061516	P-pm	P tgt	P-Su	P Co	P Pa							T2-pm	T2 tg				T1-pm	T1 tgt	-1.00251
232023	Vopp1	AW146242	clusters	CP	Neu	H-S et a	NSC	ident	ID/cl	fate	Cam	Notch	Pr	R-C	RBP	TF	P6	T2	T1	Td	molec	cell	func	categ		CP>svz (c>r)	GP	1.41836	9.32815	3.74554e-08	P-pm	P tgt	P-Su	P Co	P Pa	-0.348311	9.0698	0.0488593				T2-pm	B-2i				T1-pm	T1 tgt
67072	Cdc37l1		clusters	zone	Telley	H-S et a	NSC	ident	ID/cl	fate	Cam	Notch	Pr	R-C	RBP	TF	P6	T2	T1	Td	molec	cell	func	categ				1.41812	7.49999	0.000121678	P-pm	P tgt	P-Su	P Co	P Pa							T2-pm	T2 tg				T1-pm	T1 tgt
56431	Dstn	destrin; ADF; actin depolymerizing factor; similar to cofilins, severs actin filaments	clusters	zone	Telley	H-S et a	NSC	ident	ID/cl	fate	Cam	Notch	Pr	R-C	RBP	TF	P6	T2	T1	Td	actin bp	CytSk	func	categ				1.418	7.43856	0.00194767	P-pm	P tgt	P-Su	P Co	Pa-1s							T2-pm	T2 tg				T1-pm	T1 tgt
14432	Gap43		clusters	CP	Telley	H-S et a	NSC	N-cp	ID/cl	fate	N-cp	Notch	Pr	R-C	RBP	TF	P6	T2	T1	Td	actin-bp	GrCone	NritOutg	categ		CP	BG	1.41766	10.7806	5.32442e-05	P-pm	B-S1	P-Su	P Co	P Pa	-0.418631	10.3325	0.00453064	-0.136498	6.83558	0.131189	T2-pm	B-4i	0.210755	10.2852	0.254314	T1-pm	B-2i	-0.0811949
20817	Srpk2		clusters	zone	Telley	H-S et a	NSC	ident	ID/cl	fate	Cam	Notch	Pr	R-C	RBP	TF	P6	T2	T1	Td	molec	cell	func	categ				1.41755	5.56499	0.00674432	P-pm	P tgt	P-Su	P Co	P Pa	mixed						T2-pm	T2 tg				T1-pm	T1 tgt	-0.778329
80289	Lysmd3		clusters	zone	Telley	H-S et a	NSC	ident	ID/cl	fate	Cam	Notch	Pr	R-C	RBP	TF	P6	T2	T1	Td	molec	cell	func	categ				1.41747	8.70414	1.6449e-06	P-pm	P tgt	P-Su	P Co	P Pa							T2-pm	B-1u				T1-pm	T1 tgt	-0.98312
19645	Rb1	Rb; retinoblastoma 1	clusters	zone	Telley	H-S et a	NSC	ident	ID/cl	fate	Cam	Notch	Pr	R-C	RBP	TF	P6	T2	T1	Td	molec	cell	CeCy	categ		SVZ,VZ>CP	GP	1.41617	5.49158	3.44542e-05	P-pm	P tgt	Su-1i	P Co	Pa-1i							T2-pm	T2 tg				T1-pm	T1 tgt	-0.888687
224617	Tbc1d24	C530046L02Rik (ARF6-IP)	clusters	CP	Telley	H-S et a	NSC	N-cp	n.a.	fate	Cam	Notch	Pr	R-C	RBP	TF	P6	T2	T1	Td	molec	cell	Nrite	categ	20727515	CP	GP	1.41571	7.11074	0.000762748	P-pm	P tgt	P-Su	P Co	P Pa	-0.290545	8.70253	0.0287297	-0.222228	4.72487	0.00978143	T2-pm	T2 tg	-0.0487735	7.32324	0.675342	T1-pm	T1 tgt	-0.73451
66236	1500011B03Rik		clusters	zone	Neu	H-S et a	NSC	ident	ID/cl	fate	Cam	Notch	Pr	R-C	RBP	TF	P6	T2	T1	Td	ncRNA	cell	func	categ		n.d.	GP	1.41465	9.26929	8.23512e-06	P-pm	P tgt	P-Su	P Co	P Pa				0.240518	4.68741	0.0158125	T2-pm	T2 tg				T1-pm	T1 tgt
140740	Sec63		clusters	zone	Telley	H-S et a	NSC	ident	ID/cl	fate	Cam	Notch	Pr	R-C	RBP	TF	P6	T2	T1	Td	molec	cell	func	categ				1.41433	8.50104	0.000304514	P-pm	P tgt	P-Su	P Co	P Pa							T2-pm	T2 tg				T1-pm	T1 tgt
103554	Psme4	PA200/Blm10 (proteasome); digests acetylated histones; proteaseome activator	clusters	zone	Telley	H-S et a	NSC	IP-ab	ID/cl	fate	Cam	Notch	Pr	R-C	RBP	TF	P6	T2	T1	Td	molec	proteasome	func	prot degr	23706739	svz,vz>iz	GP	1.41373	7.64479	0.00151005	P-pm	P tgt	P-Su	P Co	P Pa	0.0695684	9.66726	0.553743	-0.252704	6.22653	0.00127252	T2-pm	T2 tg	0.0661706	9.42437	0.481856	T1-pm	T1 tgt	-0.667694
26875	Pclo	piccolo; active zone	clusters	zone	Neu	H-S et a	NSC	N-cp	ID/cl	fate	Cam	Notch	Pr	R-C	RBP	TF	P6	T2	T1	Td	scaff-ZF	SynPre	SynGen	categ	23403927	CP weak	GP	1.41357	9.2747	5.50958e-05	P-pm	P tgt	P-Su	P Co	P Pa	-0.418936	5.60327	0.0225658	-0.00194308	2.91691	0.9897	T2-pm	B-2i	-0.0248457	7.4845	0.860616	T1-pm	T1 tgt	-0.912616
234593	Ndrg4	Ndr4	clusters	SVZ-IZ∩CP	Neu	H-S et a	NSC	N-iz	ID/cl	fate	Cam	Notch	Pr	R-C	RBP	nonTF	P6	T2	T1	Td	molec	cell	func	categ		CP,IZ	BG	1.41252	10.5511	4.20342e-05	P-pm	P tgt	P-Su	P Co	P Pa	-0.173392	11.1259	0.0769608	-0.147125	4.28548	0.0775546	T2-pm	T2 tg	0.0316111	6.2624	0.76694	T1-pm	T1 tgt	-0.130489
24084	Tekt2	tektin 2	clusters	zone	Telley	H-S et a	NSC	ident	ID/cl	fate	Cam	Notch	Pr	R-C	RBP	TF	P6	T2	T1	Td	molec	cell	func	categ				1.41241	6.13406	0.00400336	P-pm	P tgt	P-Su	P Co	P Pa							T2-pm	T2 tg				T1-pm	T1 tgt	0.445792
12323	Camk2b		clusters	CP	Neu	H-S et a	NSC	PN-cp	ID/cl	fate	IP/N	Notch	Pr	R-C	RBP	TF	P6	T2	T1	Td	molec	cell	func	categ	29712998	CP	GP	1.41224	7.1899	0.0022328	P-pm	P tgt	P-Su	P Co	P Pa	-0.809019	8.14694	3.14932e-05	-0.0215211	3.70502	0.833578	T2-pm	B-1i	-0.154633	6.80325	0.134977	T1-pm	T1 tgt	-0.150643
102323	Dcun1d2		clusters	zone	Telley	H-S et a	NSC	ident	ID/cl	fate	Cam	Notch	Pr	R-C	RBP	TF	P6	T2	T1	Td	molec	cell	func	categ				1.41139	8.52161	0.00143264	P-pm	P tgt	P-Su	P Co	P Pa							T2-pm	T2 tg				T1-pm	T1 tgt
20273	Scn8a	Nav1.6	clusters	zone	Telley	H-S et a	NSC	N-cp	ID/cl	fate	Cam	Notch	Pr	R-C	RBP	TF	P6	T2	T1	Td	VGSC	AxIS	VGSC	categ	29991598, 22284179, 19633666	CP	GP	1.41126	6.37816	1.39036e-07	P-pm	P tgt	Su-1i1dd	P Co	P Pa	-0.25296	6.8004	0.054433	-0.012266	2.90274	0.904824	T2-pm	B-1i	-0.0432295	6.90555	0.710246	T1-pm	T1 tgt	-1.62753
212531	Sh3bgrl2	SH3-binding; also promotes EMT	clusters	SVZ-IZ	Neu	H-S et a	NSC	IP-b	CPN/10	fate	Cam	Notch	Pr	R-C	RBP	TF	P6	T2	T1	Td	adap	cell	Hippo	growth	31911271, 12095696	SVZ>iz	AI	1.41066	7.47426	0.00512715	P-pm	B-S5	Su-2dd	P Co	Pa-2dd	-0.0487333	6.60177	0.646112	-0.681118	4.18433	6.64039e-06	T2-pm	B-2i1du2dd	-0.613681	7.11355	0.0027732	T1-pm	B-1i	-0.387678
70266	Ccbl1	Cys conj b lyase 1	clusters	zone	Neu	H-S et a	NSC	ident	ID/cl	fate	Cam	Notch	Pr	R-C	RBP	TF	P6	T2	T1	Td	molec	cell	func	categ		CP>vz,all	GP	1.40788	4.43358	0.000165592	P-pm	P tgt	P-Su	P Co	P Pa							T2-pm	T2 tg				T1-pm	T1 tgt
15569	Elavl2	HuB	III+	zone	Neu	H-S et a	NSC	N-vz	ID/cl	fate	Cam	Notch	Pr	R-C	RRM	TF	P6	T2	T1	Td	RBPrrm	Splicing	NrDif	NrDif	22998874, 27260404	CP,IZ,SVZ,VZ	GP	1.40679	13.4113	0.000254364	P-pm	B-S1	P-Su	P Co	Pa-1i	-0.209651	11.1652	0.0717688	-0.258304	5.8961	0.00020973	T2-pm	B-4i1dd	0.0811474	8.94888	0.414583	T1-pm	B-2i2dd	-1.94488
69277	3300002I08Rik		clusters	zone	Telley	H-S et a	NSC	ident	ID/cl	fate	Cam	Notch	Pr	R-C	RBP	TF	P6	T2	T1	Td	molec	cell	func	categ				1.40665	4.42206	0.0112836	P-pm	P tgt	P-Su	P Co	P Pa				0.151124	3.81688	0.0179254	T2-pm	T2 tg				T1-pm	T1 tgt
13389	Dll3	dampens N cell auton; no DOS; does not activate N	III+	zone	Neu	H-S et a	NSC	IP-b	mix/12	fate	Cam	Lig-cis	Pr	R-C	RBP	TF	P6	T2	T1	Td	DSL-tm	cell	Notch	NrDiff	16144902, 25856312, 16144902	SVZ (m>l)	GP	1.40649	7.75903	0.00118298	P-pm	P tgt	P-Su	P Co	P Pa	0.961057	8.19305	4.06548e-06	0.366918	4.61326	0.000167102	T2-pm	B-1u	-0.185628	6.05526	0.29859	T1-pm	T1 tgt	0.102626
77117	Zfp934	6720457D02Rik	clusters	zone	Telley	H-S et a	NSC	ident	ID/cl	fate	Cam	Notch	Pr	R-C	RBP	zc2hTF	P6	T2	T1	Td	TFzc2h	cell	func	categ				1.40627	11.0299	9.14442e-07	P-pm	P tgt	P-Su	P Co	P Pa							T2-pm	T2 tg				T1-pm	T1 tgt
54604	Pcnx	pecanex; Notch regulator req for N activation; possibly for N folding	clusters	zone	Telley	H-S et a	NSC	PN-cp	CTh/6	CTh	Cam	Notch	Pr	R-C	RBP	TF	P6	T2	T1	Td	TM	ER	unk	categ	22190636, 29853475	CP, ch.plex.	GP	1.40474	8.57322	3.6964e-05	P-pm	P tgt	Su-2du	P Co	P Pa	-0.434017	6.9796	0.022866	-0.0732684	5.1439	0.411133	T2-pm	B-1du	-0.147009	8.18699	0.170876	T1-pm	B-2du	-1.43094
56085	Ubqln1		clusters	zone	Telley	H-S et a	NSC	ident	ID/cl	fate	Cam	Notch	Pr	R-C	RBP	TF	P6	T2	T1	Td	molec	cell	func	categ				1.40337	12.2696	0.000179592	P-pm	P tgt	P-Su	P Co	P Pa				-0.156773	6.77231	0.0383901	T2-pm	T2 tg				T1-pm	T1 tgt
239985	Arid1b	Baf250b; Coffin-Siris	clusters	zone	Neu	H-S et a	NSC	N-vz	ID/cl	fate	Cam	Notch	Pr	R-C	RBP	TF	P6	T2	T1	Td	TFarid	BAF-B	Dend	epigen	26937011	CP>vz	GP	1.40268	5.4074	0.00400144	P-pm	P tgt	Su-1du	P Co	Pa-1i	n.a.			n.a.			T2-pm	B-11i	-0.0532454	8.32357	0.484788	T1-pm	B-2i	-0.973793
53312	Nub1	6330412F12Rik	clusters	CP	Telley	H-S et a	NSC	PN-cp	ID/cl	fate	Cam	Notch	Pr	R-C	RBP	TF	P6	T2	T1	Td	molec	cell	func	categ		CP	GP	1.40242	7.24345	7.35772e-05	P-pm	P tgt	P-Su	P Co	P Pa	-0.220533	8.03043	0.0377095	-0.106318	5.06128	0.0873668	T2-pm	T2 tg	-0.0526249	8.24791	0.586608	T1-pm	T1 tgt	-0.376675
320292	Rasgef1b	Rap2 GEF	II+III+	VZ∩SVZ-IZ	Neu	H-S et a	NSC	IP-ab	ID/cl	fate	IP/N	Notch	Pr	R-C	RBP	TF	P6	T2	T1	Td	GEF-Rap2	cytoplasm	Nrite	NrDiff	20090772, 19645719	SVZ>VZ	GP	1.40207	9.32019	1.59918e-05	P-pm	P tgt	Su-1du	P Co	Pa-1du	n.a.			0.111531	5.86514	0.326987	T2-pm	B-1du	-0.0978104	8.01618	0.39136	T1-pm	B-1du	-0.508114
58226	Cacna1h	Cav3.2; absence sz	clusters	CP	Telley	H-S et a	NSC	PN-cp	ID/cl	fate	IP/N	Notch	Pr	R-C	RBP	TF	P6	T2	T1	Td	VGCC-T	SynPost	Glu-N	categ	26220996	CP	GP	1.40029	7.35406	5.50029e-05	P-pm	P tgt	P-Su	P Co	P Pa	-0.176869	5.70189	0.0643333	-0.0811281	4.09227	0.310746	T2-pm	T2 tg	-0.368566	6.93607	0.0014338	T1-pm	T1 tgt	-0.407985
13929	Amz2	X83328	clusters	CP	Telley	H-S et a	NSC	N-cp	ID/cl	fate	Cam	Notch	Pr	R-C	RBP	TF	P6	T2	T1	Td	molec	cell	func	categ		CP	GP	1.39727	9.32143	4.89989e-05	P-pm	P tgt	P-Su	P Co	P Pa	-0.216111	9.50077	0.0280408	0.0442892	4.38188	0.509841	T2-pm	T2 tg	-0.0605283	7.91987	0.470013	T1-pm	T1 tgt	0.428364
18007	Neo1	neogenin (Ntn/RGM rec)	clusters	zone	Telley	H-S et a	NSC	PN-cp	ID/cl	fate	Cam	Notch	Pr	C-cp	RBP	TF	P6	T2	T1	Td	AxG-R	cell	AxGd-R	categ		CP (c>r)	GP	1.39643	9.7941	2.74929e-07	P-pm	P tgt	P-Su	P Co	P Pa	-0.351993	10.3234	0.00183395	-0.147474	6.42636	0.0467771	T2-pm	B-2du	-0.0724922	9.63755	0.365643	T1-pm	B-1du	-0.541344
50849	Rnf10		clusters	zone	Telley	H-S et a	NSC	ident	ID/cl	fate	Cam	Notch	Pr	R-C	RBP	nonTF	P6	T2	T1	Td	molec	cell	func	categ				1.39529	8.24538	0.000113742	P-pm	P tgt	P-Su	P Co	P Pa				-0.13472	7.77651	0.0452795	T2-pm	T2 tg				T1-pm	T1 tgt
20743	Sptbn2	bIII-spec, spec-beta non-erythrocytic; Spnb3, NM_021287	clusters	SVZ-IZ∩CP	Neu	H-S et a	NSC	ident	ID/cl	fate	Cam	Notch	Pr	R-C	RBP	TF	P6	T2	T1	Td	actin-bp	cell	SynGen	categ	20231455, 21106647	n.a.	n.a.	1.39484	9.26089	2.75494e-05	P-pm	P tgt	P-Su	P Co	P Pa	-0.38637	10.4993	0.0031718	-0.20283	4.27222	0.0856086	T2-pm	T2 tg	-0.202834	8.21338	0.0406264	T1-pm	T1 tgt	-0.423951
320119	Rps6kc1		clusters	zone	Telley	H-S et a	NSC	ident	ID/cl	fate	Cam	Notch	Pr	R-C	RBP	TF	P6	T2	T1	Td	molec	cell	func	categ				1.39393	7.21851	0.00372504	P-pm	P tgt	Su-1dd	P Co	Pa-1dd							T2-pm	B-1dd				T1-pm	T1 tgt
15381	Hnrnpc	Hnrpc	clusters	zone	Telley	H-S et a	NSC	ident	ID/cl	fate	Cam	Notch	Pr	R-C	RRM	TF	P6	T2	T1	Td	RBPrrm	cell	Splicing	categ		n.s.	Jax	1.39325	9.70867	2.90813e-06	P-pm	P tgt	P-Su	P Co	P Pa							T2-pm	T2 tg				T1-pm	T1 tgt	-1.65792
319190	H2bc21	Hist2h2be	clusters	VZ	Telley	H-S et a	NSC	ident	ID/cl	fate	Cam	Notch	Pr	R-C	RBP	TF	P6	T2	T1	Td	molec	cell	func	categ		vz (weak)	GP	1.39325	5.94664	0.000779118	P-pm	P tgt	P-Su	P Co	P Pa	n.a.			0.449507	4.53532	0.000187796	T2-pm	T2 tg	0.047665	5.91215	0.693471	T1-pm	T1 tgt	0.802001
68235	Mturn	maturin, 2410066E13Rik; neural progenitor differentiation regulator	clusters	SVZ-IZ∩CP	Neu	H-S et a	NSC	N-cp	ID/cl	fate	N-cp	Notch	Pr	R-C	RBP	TF	P6	T2	T1	Td	molec	cell	func	categ		CP	GP	1.39265	11.5626	4.02908e-05	P-pm	P tgt	P-Su	P Co	P Pa	-0.526793	7.71678	0.106562	-0.0727155	4.68481	0.434761	T2-pm	B-1dd	-0.106395	7.64724	0.525306	T1-pm	B-1u	-0.561359
81702	Ankrd17		clusters	zone	Telley	H-S et a	NSC	ident	ID/cl	fate	Cam	Notch	Pr	R-C	RBP	TF	P6	T2	T1	Td	molec	cell	func	categ				1.39249	7.95032	5.65224e-05	P-pm	B-S2	P-Su	P Co	Pa-1i	-0.118811	8.07291	0.278646				T2-pm	T2 tg				T1-pm	T1 tgt
78913	Ltn1	listerin, NM_001081068, Zfp294	clusters	zone	Telley	H-S et a	NSC	ident	ID/cl	fate	Cam	Notch	Pr	R-C	RBP	TF	P6	T2	T1	Td	E3 lig	cell	E3 lig	categ				1.39128	5.6811	0.000659292	P-pm	P tgt	P-Su	P Co	P Pa							T2-pm	T2 tg	0.33307	7.08996	0.0381935	T1-pm	B-1i
17184	Matr3	1110061A14Rik	clusters	zone	Telley	H-S et a	NSC	ident	ID/cl	fate	Cam	Notch	Pr	R-C	RRM	TF	P6	T2	T1	Td	RBPrrm	cell	func	categ		CP>VZ	GP	1.39015	12.0559	2.88315e-06	P-pm	B-S1	P-Su	P Co	P Pa							T2-pm	T2 tg				T1-pm	T1 tgt	-1.79667
11496	Adam22	rec for LGI1, LGI4; LOC72849	clusters	zone	Neu	H-S et a	NSC	ident	ID/cl	fate	Cam	Notch	Pr	R-C	RBP	TF	P6	T2	T1	Td	ADAM-noncat	PostSyn	func	categ	31236626	n.a.	n.a.	1.38822	8.93864	0.00676006	P-pm	P tgt	P-Su	P Co	P Pa							T2-pm	T2 tg				T1-pm	B-1i
72124	Seh1l		clusters	zone	Telley	H-S et a	NSC	ident	ID/cl	fate	Cam	Notch	Pr	R-C	RBP	TF	P6	T2	T1	Td	molec	cell	func	categ				1.38717	7.91105	0.00223028	P-pm	P tgt	P-Su	P Co	P Pa							T2-pm	T2 tg				T1-pm	T1 tgt
12614	Celsr1	Fmi, flamingo; RG bas endfoot branching, RA sensitivity; craniorachischisis	clusters	VZ∩SVZ-IZ	BP	H-S et a	NSC	IP-ab	ID/cl	fate	Cam	Notch	Pr	R-C	RBP	TF	P6	T2	T1	Td	CdhGPR	AJs, bas endft	IPgen	IP amp	29257130, 31213986, 22095531, 16487141	VZ,SVZ	GP	1.3855	10.3215	0.00156979	P-pm	P tgt	Su-1i	P Co	Pa-2i	-0.548555	8.44666	0.000353909	-0.187995	6.85572	0.0836787	T2-pm	B-2i	0.109327	8.85291	0.327303	T1-pm	B-1i	-0.251186
13205	Ddx3x	X-chr	clusters	zone	Telley	H-S et a	NSC	ident	ID/cl	fate	Cam	Notch	Pr	R-C	RBP	TF	P6	T2	T1	Td	molec	cell	func	categ	26235985, 25533962, 32135084	VZ/SVZ>>iz,cp	GP	1.38505	9.64764	4.2385e-05	P-pm	P tgt	P-Su	P Co	P Pa							T2-pm	T2 tg				T1-pm	T1 tgt	-1.52478
56208	Becn1	beclin 1	clusters	zone	Telley	H-S et a	NSC	ident	ID/cl	fate	Cam	Notch	Pr	R-C	RBP	TF	P6	T2	T1	Td	Autoph	cell	Autoph	categ				1.38464	7.81163	1.03015e-05	P-pm	B-S2	P-Su	P Co	P Pa				-0.219301	6.24248	0.021065	T2-pm	T2 tg				T1-pm	T1 tgt
68187	Fam135a	4921533L14Rik	clusters	zone	Telley	H-S et a	NSC	ident	ID/cl	fate	Cam	Notch	Pr	R-C	RBP	TF	P6	T2	T1	Td	molec	cell	func	categ				1.38372	10.7649	1.69234e-06	P-pm	P tgt	P-Su	P Co	Pa-1u							T2-pm	B-1i1du				T1-pm	B-2i
330671	B4galnt4		clusters	zone	Telley	H-S et a	NSC	ident	ID/cl	fate	Cam	Notch	Pr	R-C	RBP	TF	P6	T2	T1	Td	molec	cell	func	categ				1.38353	8.03601	0.00256094	P-pm	P tgt	P-Su	P Co	P Pa							T2-pm	T2 tg				T1-pm	B-1du
81004	Tbl1xr1	TBLR1; TBL1X rc 1	clusters	zone	Telley	H-S et a	NSC	ident	ID/cl	fate	Cam	Notch	Pr	R-C	RBP	TF	P6	T2	T1	Td	TFcoF	nucleus	unk	categ	25425123	n.d.	GP	1.38302	7.07398	0.000450248	P-pm	P tgt	Su-1i	P Co	P Pa	-0.273764	7.21546	0.0227177				T2-pm	B-1i				T1-pm	T1 tgt
330788	Zfp866	AI875089, C85843	clusters	zone	Telley	H-S et a	NSC	ident	ID/cl	fate	Cam	Notch	Pr	R-C	RBP	zc2hTF	P6	T2	T1	Td	TFzc2h	cell	func	categ				1.38267	3.96365	0.000781758	P-pm	P tgt	P-Su	P Co	P Pa							T2-pm	T2 tg				T1-pm	T1 tgt
19211	Pten	inhib mTOR pathway	clusters	zone	Telley	H-S et a	NSC	ident	ID/cl	fate	Cam	Notch	Pr	R-C	RBP	TF	P6	T2	T1	Td	PIP P-ase	cell	PI3K-AKT	categ	11691952	n.d.	GP	1.38052	8.4129	2.79728e-05	P-pm	B-S1	P-Su	P Co	P Pa	-0.256276	9.51072	0.0391956	0.343989	2.61313	0.186389	T2-pm	T2 tg	0.0774175	9.44365	0.456389	T1-pm	T1 tgt	-1.07925
22661	Zfp148	BFCOL1	clusters	zone	Telley	H-S et a	NSC	ident	ID/cl	fate	Cam	Notch	Pr	R-C	RBP	zc2hTF	P6	T2	T1	Td	TFzc2h	cell	func	categ		CP,VZ	GP	1.37847	7.26454	0.0035374	P-pm	P tgt	P-Su	P Co	P Pa	-0.204799	7.15088	0.0309358	-0.0465579	5.95155	0.491214	T2-pm	T2 tg	-0.0139747	8.94675	0.857754	T1-pm	B-1s	-1.58255
27416	Abcc5		clusters	zone	Neu	H-S et a	NSC	ident	ID/cl	fate	Cam	Notch	Pr	R-C	RBP	TF	P6	T2	T1	Td	molec	cell	func	categ		CP>vz,svz,iz	GP	1.37634	4.84677	0.00128423	P-pm	P tgt	P-Su	P Co	P Pa				0.14871	4.08778	0.0422585	T2-pm	T2 tg				T1-pm	B-1i
108899	2700081O15Rik		clusters	zone	Neu	H-S et a	NSC	N-iz	ID/cl	fate	Cam	Notch	Pr	R-C	RBP	TF	P6	T2	T1	Td	molec	cell	func	categ		CP,IZ	GP	1.37524	8.75335	0.00101162	P-pm	P tgt	P-Su	P Co	P Pa	n.a.			-0.149361	5.84479	0.224483	T2-pm	T2 tg	0.053456	7.7926	0.538532	T1-pm	T1 tgt	-0.145629
319263	Pcmtd1		clusters	zone	Telley	H-S et a	NSC	ident	ID/cl	fate	Cam	Notch	Pr	R-C	RBP	TF	P6	T2	T1	Td	molec	cell	func	categ				1.37455	7.10262	0.000110246	P-pm	P tgt	P-Su	P Co	P Pa							T2-pm	B-1i				T1-pm	T1 tgt	-1.40571
67095	Trak1	trafficking protein; mitoch transport to axon via kinesin-1, dend via dynein/dynactin	clusters	zone	Telley	H-S et a	NSC	PN-cp	ID/cl	fate	Cam	Notch	Pr	R-C	RBP	TF	P6	T2	T1	Td	adaptor	MT/mito	TrfMito	categ	23395375	cp>iz	GP	1.37431	10.9471	4.18451e-07	P-pm	P tgt	Su-1i	P Co	Pa-2i	-0.55644	8.972	0.00724136	-0.061994	5.08531	0.396785	T2-pm	B-4i	-0.0457135	8.36317	0.55408	T1-pm	B-2i	-0.22283
27057	Ncoa4		clusters	zone	Telley	H-S et a	NSC	ident	ID/cl	fate	Cam	Notch	Pr	R-C	RBP	TF	P6	T2	T1	Td	molec	cell	func	categ				1.37402	6.10476	0.011644	P-pm	P tgt	P-Su	P Co	P Pa							T2-pm	T2 tg				T1-pm	T1 tgt
75788	Smurf1		clusters	zone	Telley	H-S et a	NSC	ident	ID/cl	fate	Cam	Notch	Pr	R-C	RBP	TF	P6	T2	T1	Td	E3 lig	cell	E3 lig	categ		CP>VZ	GP	1.3733	7.04888	3.45809e-05	P-pm	P tgt	P-Su	P Co	P Pa				-0.200195	4.93312	0.0135959	T2-pm	T2 tg				T1-pm	T1 tgt
13052	Cxadr		clusters	CP	Neu	H-S et a	NSC	ident	ID/cl	fate	Cam	Notch	Pr	R-C	RBP	TF	P6	T2	T1	Td	molec	cell	func	categ		CP>IZ,VZ	GP	1.37287	11.1933	2.44604e-05	P-pm	P tgt	P-Su	P Co	P Pa	-0.50014	9.36746	0.00220564				T2-pm	T2 tg				T1-pm	B-1du	-0.47153
66456	2810001G20Rik		clusters	zone	Telley	H-S et a	NSC	ident	ID/cl	fate	Cam	Notch	Pr	R-C	RBP	TF	P6	T2	T1	Td	molec	cell	func	categ				1.37278	7.55947	0.000168638	P-pm	P tgt	P-Su	P Co	P Pa							T2-pm	T2 tg				T1-pm	T1 tgt
330814	Adgrl1	Lphn1, latrophilin 1; Cirl1; binds Tenm2, neurexins; NM_181039	clusters	CP	Telley	H-S et a	NSC	N-svz	n.a.	fate	Cam	Notch	Pr	R-C	RBP	nonTF	P6	T2	T1	Td	adGPR	SynPre&GC	SynGen&AxGuid	categ	30457553, 11741895, 29100073	svz,cp	AI	1.37182	10.6253	1.79974e-05	P-pm	B-S2	P-Su	P Co	P Pa	-0.462057	10.263	0.00443242	-0.242068	6.34447	0.00438726	T2-pm	T2 tg	-0.104823	8.50789	0.168927	T1-pm	B-1u	-0.260545
66315	Senp7		clusters	zone	Telley	H-S et a	NSC	ident	ID/cl	fate	Cam	Notch	Pr	R-C	RBP	TF	P6	T2	T1	Td	Protease	cell	func	categ				1.37181	9.02905	7.61323e-05	P-pm	B-S4	P-Su	P Co	P Pa							T2-pm	B-1i				T1-pm	B-2i	-1.52624
213409	Lemd1	6430514M23Rik	clusters	zone	Telley	H-S et a	NSC	ident	ID/cl	fate	Cam	Notch	Pr	R-C	RBP	TF	P6	T2	T1	Td	molec	cell	func	categ				1.3718	4.85082	0.0108914	P-pm	P tgt	P-Su	P Co	P Pa							T2-pm	B-1i				T1-pm	B-1i1du
54713	Fezf2	Fezl, Zfp312	clusters	CP	Telley	H-S et a	NSC	ident	Sub/7	SCPN	Cam	Notch	Pr	R-C	RBP	zc2hTF	P6	T2	T1	Td	TFzc2h	cell	func	categ	24997765, 21285371, 21228164, 21338885	CP>IZ	GP	1.37116	10.9908	0.000534788	P-pm	P tgt	Su-1i1dd	P Co	Pa-1s1e1du	-0.185611	9.97544	0.0658877	-0.0150023	7.41601	0.851238	T2-pm	B-1du1dd	-0.107822	8.97194	0.188621	R-pm	T1 tgt	-0.308545
14083	Ptk2	FAK; non-rec prot Y kin	clusters	zone	Telley	H-S et a	NSC	ident	ID/cl	fate	Cam	Notch	Pr	R-C	RBP	TF	P6	T2	T1	Td	kin Y-nr	FocAdh	BasAtt	categ	14642275, 21832197	CP strong >VZ	GP	1.37092	3.53113	6.19213e-05	P-pm	P tgt	Su-1i	P Co	Pa-1i	0.0205362	8.9202	0.897099	-0.183936	6.08718	0.00273265	T2-pm	B-1i1du	-0.0251849	8.84682	0.741238	T1-pm	B-1du	-0.606435
20616	Snap91		clusters	SVZ-IZ∩CP	Neu	H-S et a	NSC	ident	ID/cl	fate	N-cp	Notch	Pr	R-C	RBP	TF	P6	T2	T1	Td	molec	cell	func	categ		cp,iz,ch.pl.	GP	1.37051	11.0767	0.000141334	P-pm	P tgt	P-Su	P Co	P Pa				-0.173863	4.76154	0.00540781	T2-pm	T2 tg	0.41345	8.2714	0.00395052	T1-pm	T1 tgt
241201	Cdh7		clusters	zone	Telley	SP	NSC	ident	ID/cl	fate	Cam	Notch	Pr	R-C	RBP	TF	P6	T2	T1	Td	Cdh-II	cell	CAM	categ	25914083	VZ (weak), hippCA3	GP	1.36953	4.47406	0.00199539	P-pm	B-S5	Su-1du	P Co	Pa-1du	n.a.			0.0426927	2.17661	0.536449	T2-pm	B-1i1du	-0.0834495	4.75671	0.364203	T1-pm	B-1i1s	0.0646224
240665	Ccnj		clusters	zone	Telley	H-S et a	NSC	ident	ID/cl	fate	Cam	Notch	Pr	R-C	RBP	TF	P6	T2	T1	Td	molec	cell	func	categ		n.d.	GP	1.36939	8.36778	0.000263676	P-pm	P tgt	P-Su	P Co	P Pa	0.129675	5.25633	0.504325	-0.362463	5.48855	0.0570428	T2-pm	T2 tg				T1-pm	T1 tgt
171486	Cd99l2		clusters	zone	Telley	H-S et a	NSC	ident	ID/cl	fate	Cam	Notch	Pr	R-C	RBP	TF	P6	T2	T1	Td	molec	cell	func	categ				1.36878	4.73692	5.91547e-05	P-pm	P tgt	P-Su	P Co	P Pa							T2-pm	T2 tg				T1-pm	T1 tgt
241308	Ralgps1	AK140547	clusters	CP	Neu	H-S et a	NSC	ident	ID/cl	fate	Cam	Notch	Pr	R-C	RBP	TF	P6	T2	T1	Td	molec	cell	func	categ		n.d.	GP	1.3686	9.25489	9.44033e-08	P-pm	P tgt	P-Su	P Co	P Pa							T2-pm	B-4i				T1-pm	T1 tgt
105239	Rnf44		clusters	zone	Telley	H-S et a	NSC	ident	ID/cl	fate	Cam	Notch	Pr	R-C	RBP	nonTF	P6	T2	T1	Td	molec	cell	func	categ		n.d.	GP	1.36857	10.1054	2.64228e-05	P-pm	P tgt	P-Su	P Co	P Pa				-0.178606	5.94185	0.0277374	T2-pm	T2 tg				T1-pm	T1 tgt
67238	Fam220a	2810453I06Rik	clusters	zone	Neu	H-S et a	NSC	ident	ID/cl	fate	Cam	Notch	Pr	R-C	RBP	TF	P6	T2	T1	Td	molec	cell	func	categ		n.d.	GP	1.36702	7.83159	1.25215e-06	P-pm	P tgt	P-Su	P Co	P Pa	-0.2191	8.96146	0.0303118				T2-pm	T2 tg				T1-pm	T1 tgt
320271	Scai	A930041I02Rik, 9330112M16	clusters	zone	Telley	H-S et a	NSC	ident	ID/cl	fate	Cam	Notch	Pr	R-C	RBP	TF	P6	T2	T1	Td	molec	cell	func	categ				1.36556	8.52389	0.00318628	P-pm	P tgt	P-Su	P Co	P Pa							T2-pm	T2 tg				T1-pm	T1 tgt	-1.32095
11785	Apbb1		clusters	zone	Telley	H-S et a	NSC	ident	ID/cl	fate	Cam	Notch	Pr	R-C	RBP	TF	P6	T2	T1	Td	molec	cell	func	categ				1.36546	9.64497	1.43541e-05	P-pm	P tgt	P-Su	P Co	P Pa							T2-pm	T2 tg				T1-pm	T1 tgt
104718	Ttc7b		clusters	zone	Telley	H-S et a	NSC	ident	ID/cl	fate	Cam	Notch	Pr	R-C	RBP	TF	P6	T2	T1	Td	molec	cell	func	categ				1.36532	6.57318	4.68255e-05	P-pm	P tgt	Su-1du	P Co	Pa-1du	-0.304293	6.95003	0.0187326				T2-pm	B-4i				T1-pm	T1 tgt
67468	Mmd		clusters	CP	Telley	H-S et a	NSC	ident	ID/cl	fate	Cam	Notch	Pr	R-C	RBP	TF	P6	T2	T1	Td	molec	cell	func	categ		CP,VZ	GP	1.3645	10.1293	0.000452692	P-pm	P tgt	P-Su	P Co	P Pa							T2-pm	T2 tg				T1-pm	B-1du
320078	Olfml2b		clusters	zone	Neu	H-S et a	NSC	ident	CTh/6	fate	Cam	Notch	Pr	C-cp	RBP	TF	P6	T2	T1	Td	molec	cell	func	categ		CP (c>r)	GP	1.36431	5.08563	0.00199687	P-pm	P tgt	P-Su	P Co	P Pa	0.0418992	8.41773	0.618301	-0.00465655	2.84061	0.964502	T2-pm	B-1i	0.302827	5.9607	0.030703	T1-pm	T1 tgt	0.641327
75104	Mmd2	PAQR10; mono-mac diff	clusters	zone	Telley	H-S et a	NSC	ident	ID/cl	fate	Cam	Notch	Pr	R-C	RBP	TF	P6	T2	T1	Td	TM	Golgi	NrDiff	categ	22339580, 22500632	CP,VZ strong	GP	1.36416	8.58075	0.000804271	P-pm	P tgt	Su-1i	P Co	P Pa	-0.604999	9.50616	0.000687661	0.112085	6.11651	0.3357	T2-pm	B-2i	0.427169	8.39272	0.00177999	T1-pm	B-1i1dd	-0.276665
21340	Taf1b		clusters	zone	Telley	H-S et a	NSC	ident	ID/cl	fate	Cam	Notch	Pr	R-C	RBP	TF	P6	T2	T1	Td	molec	cell	func	categ				1.3641	5.47871	0.00276088	P-pm	P tgt	P-Su	P Co	P Pa							T2-pm	T2 tg				T1-pm	T1 tgt
22343	Lin7c	MALS-3	clusters	zone	Telley	H-S et a	NSC	ident	ID/cl	fate	Cam	Notch	Pr	R-C	RBP	TF	P6	T2	T1	Td	PDZ	PM-apic	NrDiff	categ	18403412	CP,VZ>IZ	PM	1.36379	11.841	2.02915e-06	P-pm	P tgt	P-Su	P Co	P Pa	-0.243446	10.8277	0.029091				T2-pm	T2 tg				T1-pm	B-1du
67412	Soga3	6330407J23Rik	II+/-III+IV+	zone	Neu	H-S et a	NSC	N-svz	ID/cl	fate	N-iz	Notch	Pr	R-C	RBP	TF	P6	T2	T1	Td	molec	cell	func	categ		CP,SVZ,IZ	GP	1.36315	10.742	0.00363248	P-pm	P tgt	P-Su	P Co	P Pa	n.a.			-0.32168	5.39438	0.00112111	T2-pm	T2 tg	0.0863031	9.03209	0.482377	T1-pm	T1 tgt	-1.25643
70292	Afap1	2600003E23Rik; actin,src asso; binds Src, cross-links actin	II+III+	zone	BP/Neu	H-S et a	NSC	IP-ab	CPN/10	fate	Cam	Notch	Pr	R-svz	RBP	TF	P6	T2	T1	Td	actin-bp	CytSk	Nrite	NrDiff	19281763	SVZ>VZ (r>c)	GP	1.36265	5.31912	0.0103875	P-pm	P tgt	P-Su	P Co	Pa-1i	n.a.			-0.465615	5.01298	2.50518e-06	T2-pm	B-4i1dd	0.208411	7.79753	0.0197421	T1-pm	B-3i	-0.380659
75607	Wnk2		clusters	zone	Neu	H-S et a	NSC	N-iz	ID/cl	fate	Cam	Notch	Pr	R-C	RBP	TF	P6	T2	T1	Td	kinase	cell	kinase	categ		CP,IZ	GP	1.36224	6.48072	0.00509332	P-pm	P tgt	P-Su	P Co	P Pa	-0.283126	9.3364	0.0309146	-0.114639	4.84537	0.110502	T2-pm	B-1dd	-0.10352	8.35008	0.301525	T1-pm	B-1i	-0.529471
12167	Bmpr1b	Alk6; must dimerize w/ a type II	clusters	zone	Telley	H-S et a	NSC	ident	ID/cl	fate	Cam	Notch	Pr	R-cp	RBP	TF	P6	T2	T1	Td	DuSK	TgfbR-I	BMP-R	categ		n.d.	AI	1.36149	6.14846	6.63846e-05	P-pm	P tgt	Su-1i	P Co	Pa-3i	-0.0802598	4.60237	0.557801	0.255172	3.68193	0.017413	T2-pm	B-3i	-0.281827	5.96988	0.0283163	T1-pm	B-2i	-0.984348
13518	Dst	dystonin; BPAG1; anchors neurofil to actin	clusters	CP	Telley	H-S et a	NSC	ident	ID/cl	fate	Cam	Notch	Pr	R-C	RBP	TF	P6	T2	T1	Td	plakin	CytSk	AxMaint	categ	11514586, 27401753	CP>vz/svz	PM	1.36046	3.96042	0.00582105	P-pm	P tgt	Su-2i	P Co	Pa-3i	-0.580157	7.86642	0.00272934				T2-pm	B-2i				T1-pm	B-2i	-1.04764
107528	Magee1		clusters	zone	Neu	H-S et a	NSC	ident	ID/cl	fate	Cam	Notch	Pr	R-C	RBP	TF	P6	T2	T1	Td	molec	cell	func	categ		CP>iz,svz,vz	GP	1.35973	9.31946	0.000666083	P-pm	P tgt	P-Su	P Co	P Pa							T2-pm	T2 tg				T1-pm	T1 tgt
214162	Kmt2a	Trithorax, Mll, Mll1, All1; H3K4me2,3	clusters	zone	Telley	H-S et a	NSC	ident	ID/cl	fate	Cam	Notch	Pr	R-C	RBP	zphdTF	P6	T2	T1	Td	KMTase/TFzphd	trxG/COMPASS-like	func	epigen	24423662	n.d.	GP	1.35793	8.51885	8.38419e-06	P-pm	P tgt	P-Su	P Co	P Pa	-0.13831	9.67907	0.38098	n.a.			T2-pm	B-1i				T1-pm	T1 tgt
213326	Scyl2		clusters	zone	Telley	H-S et a	NSC	ident	ID/cl	fate	Cam	Notch	Pr	R-C	RBP	TF	P6	T2	T1	Td	molec	cell	func	categ				1.35773	7.85942	0.00755401	P-pm	P tgt	P-Su	P Co	P Pa							T2-pm	B-1i				T1-pm	T1 tgt
209239	Gan	giant axonal neuropathy	clusters	zone	Telley	H-S et a	NSC	ident	ID/cl	fate	Cam	Notch	Pr	R-C	RBP	TF	P6	T2	T1	Td	molec	cell	func	categ				1.35747	5.07528	0.0020751	P-pm	P tgt	P-Su	P Co	P Pa							T2-pm	T2 tg				T1-pm	B-1i
67367	Paxbp1	1810007M14Rik	clusters	zone	Telley	H-S et a	NSC	ident	ID/cl	fate	Cam	Notch	Pr	R-C	RBP	TF	P6	T2	T1	Td	molec	cell	func	categ				1.35523	9.40035	6.29698e-05	P-pm	P tgt	P-Su	P Co	P Pa							T2-pm	B-1i				T1-pm	B-1u
17765	Mtf2	PCL2, M96; Pc-like 2	clusters	zone	Telley	H-S et a	NSC	N-vz	ID/cl	fate	Cam	Notch	Pr	R-C	RBP	zphdTF	P6	T2	T1	Td	TFzphd	PRC2.1	func	epigen	21732481	CP,SVZ,IZ,VZ	GP	1.35503	10.5852	6.07755e-05	P-pm	P tgt	P-Su	P Co	P Pa	0.584521	9.15758	0.0190647	-0.137156	6.04395	0.067569	T2-pm	B-1du	0.0734726	9.22048	0.496968	T1-pm	B-1s	-1.53047
105663	Thtpa	thiamine tri-P-ase	clusters	zone	Telley	H-S et a	NSC	ident	ID/cl	fate	Cam	Notch	Pr	R-C	RBP	TF	P6	T2	T1	Td	enzyme	cytosol	unk	categ	24590690, 15120844	CP (c>r)>vz/svz,iz	GP	1.35441	8.34479	0.000409172	P-pm	P tgt	P-Su	P Co	Pa-1i	-0.320681	8.48258	0.00993553				T2-pm	B-1u1s1du				T1-pm	B-1u
105445	Dock9		clusters	CP	Telley	H-S et a	NSC	ident	ID/cl	fate	Cam	Notch	Pr	R-C	RBP	TF	P6	T2	T1	Td	molec	cell	func	categ		n.a.	n.a.	1.35398	5.25699	0.00763103	P-pm	P tgt	P-Su	P Co	P Pa	-0.504143	7.95397	0.0177234				T2-pm	T2 tg				T1-pm	T1 tgt
72475	Ssbp3	ssDNA bp 3; SSDP1; Ldb1,LIM coact	clusters	CP	Telley	H-S et a	NSC	PN-cp	ID/cl	fate	Cam	Notch	Pr	R-C	RBP	TF	P6	T2	T1	Td	TFcoact	nucleus	NrDiff	categ	15857913, 26965372	n.a.	n.a.	1.35374	7.17911	0.000170293	P-pm	P tgt	Su-1i	P Co	P Pa	-0.221295	10.2737	0.0238304	-0.0813479	6.84766	0.138083	T2-pm	B-5i	-0.117319	9.69723	0.26778	T1-pm	B-3i	-0.903283
243272	Sbno1	strawberry notch	clusters	zone	Telley	H-S et a	NSC	ident	ID/cl	fate	Cam	Notch	Pr	R-C	RBP	TF	P6	T2	T1	Td	TFDexDH	cell	CoR	categ	17045962	VZ,SVZ,CP	GP	1.35364	5.25197	7.60447e-05	P-pm	P tgt	P-Su	P Co	P Pa							T2-pm	T2 tg				T1-pm	T1 tgt	-1.00506
233789	Smg1	2610207I05Rik	clusters	zone	Telley	H-S et a	NSC	ident	ID/cl	fate	Cam	Notch	Pr	R-C	RBP	TF	P6	T2	T1	Td	kinase	cell	RNA-NMD	categ	20566848	CP,VZ weak	GP	1.35311	9.56278	0.000530052	P-pm	P tgt	P-Su	P Co	Pa-1i							T2-pm	B-1i				T1-pm	T1 tgt
320365	Fry	furry	clusters	CP	Neu	H-S et a	NSC	N-cp	ID/cl	fate	N-cp	Notch	Pr	R-C	RBP	TF	P6	T2	T1	Td	molec	cell	func	categ		CP	GP	1.35288	7.73188	0.00119277	P-pm	P tgt	P-Su	P Co	P Pa	n.a.			n.a.			T2-pm	B-2i	-0.132313	7.24895	0.53387	T1-pm	B-2i	-0.527336
11909	Atf2	activating TF 2	clusters	zone	Telley	H-S et a	NSC	ident	ID/cl	fate	Cam	Notch	Pr	R-C	RBP	bzipTF	P6	T2	T1	Td	TFbzip	cell	TF	categ				1.35269	8.9403	3.48711e-05	P-pm	P tgt	P-Su	P Co	P Pa				-0.118155	6.3991	0.0413878	T2-pm	B-1dd				T1-pm	T1 tgt
20637	Snrnp70	Snrp70	clusters	zone	Telley	H-S et a	NSC	ident	ID/cl	fate	Cam	Notch	Pr	R-C	RRM	TF	P6	T2	T1	Td	RBPrrm	cell	Splicing	categ				1.35239	8.43112	0.00470173	P-pm	P tgt	P-Su	P Co	P Pa							T2-pm	T2 tg				T1-pm	B-1d	-0.687731
64176	Sv2b	synaptic vesicle 2b	clusters	CP	Telley	SP	NSC	PN-cp	ID/cl	fate	N-cp	Notch	Pr	C-cp	RBP	TF	P6	T2	T1	Td	syn.vesicl	SV release	NrDiff	NrDiff		CP (c>r)	GP	1.35177	4.37217	0.00236724	P-pm	P tgt	Su-2i	P Co	Pa-1i	n.a.			-0.0539555	2.60596	0.480659	T2-pm	B-3i1du1dd	0.550325	6.25606	0.00315837	T1-pm	B-1i	-0.827383
320348	C130051F05Rik		clusters	zone	Telley	H-S et a	NSC	ident	ID/cl	fate	Cam	Notch	Pr	R-C	RBP	TF	P6	T2	T1	Td	molec	cell	func	categ				1.35077	7.77043	0.000617861	P-pm	P tgt	P-Su	P Co	P Pa	n.a.			n.a.			T2-pm	T2 tg	n.a.			T1-pm	T1 tgt	-1.12457
23850	Pappa2	pappalysin 2	clusters	zone	Telley	H-S et a	NSC	ident	CTh/6	fate	IP/N	Notch	Pr	R-C	RBP	nonTF	P6	T2	T1	Td	molec	cell	func	categ		CP weak	GP	1.3501	5.20538	0.000125347	P-pm	P tgt	P-Su	P Co	P Pa	n.a.			n.a.			T2-pm	B-1du	0.296058	5.69624	0.0928358	T1-pm	B-1i1du	0.0070778
18583	Pde7a		clusters	zone	Telley	H-S et a	NSC	ident	ID/cl	fate	Cam	Notch	Pr	R-C	RBP	TF	P6	T2	T1	Td	molec	cell	func	categ		n.d.	GP	1.34942	8.62411	0.000160193	P-pm	P tgt	P-Su	P Co	P Pa							T2-pm	T2 tg				T1-pm	T1 tgt	-2.0007
227334	Usp40		clusters	zone	Telley	H-S et a	NSC	ident	ID/cl	fate	Cam	Notch	Pr	R-C	RBP	TF	P6	T2	T1	Td	molec	cell	func	categ				1.34917	4.84837	0.000490892	P-pm	P tgt	P-Su	P Co	P Pa							T2-pm	T2 tg				T1-pm	T1 tgt
13642	Efnb2	binds EphA4, which drives NSC maint; may bind Reelin	clusters	zone	Telley	H-S et a	NSC	PN-iz	ID/cl	fate	Cam	Notch	Pr	R-C	RBP	TF	P6	T2	T1	Td	AxG-L	cell	EphA4 sign	NSC maint	32404061, 24477991, 31868584, 21460838, 14699416, 19160501, 30031105, 28978486, 19515908	IZ>vz	GP	1.3471	11.0382	1.03878e-05	P-pm	P tgt	Su-1i	P Co	Pa-2i	-0.0950127	11.1956	0.343585	-0.0627385	7.78803	0.330167	T2-pm	B-1i	-0.295174	9.17461	0.00337369	T1-pm	B-2i	mixed
67429	Nudcd1		clusters	zone	Telley	H-S et a	NSC	ident	Sub/7	fate	Cam	Notch	Pr	R-C	RBP	TF	P6	T2	T1	Td	molec	cell	func	categ		n.a.	GP	1.34602	5.79972	0.00315869	P-pm	P tgt	P-Su	P Co	P Pa	-0.272797	8.11901	0.107286				T2-pm	B-1dd	0.00343627	7.92009	0.964009	T1-pm	B-1dd	0.00249457
237052	Tceal1		clusters	zone	Telley	H-S et a	NSC	ident	ID/cl	fate	Cam	Notch	Pr	R-C	RBP	TF	P6	T2	T1	Td	molec	cell	func	categ				1.34406	9.86738	1.26139e-05	P-pm	P tgt	P-Su	P Co	P Pa							T2-pm	T2 tg				T1-pm	T1 tgt
67554	Slc25a30	AV025504	clusters	zone	Telley	H-S et a	NSC	ident	ID/cl	fate	Cam	Notch	Pr	R-C	RBP	TF	P6	T2	T1	Td	molec	cell	func	categ				1.34062	6.9585	0.000226115	P-pm	P tgt	P-Su	P Co	P Pa							T2-pm	B-1i				T1-pm	T1 tgt
74194	Rnd3	Rhoe; PlxnB antagonizes; inhibits RhoA	clusters	VZ∩SVZ-IZ	Telley	H-S et a	NSC	IP-b	Sub/7	fate	Cam	Notch	Pr	C-svz	RBP	TF	P6	T2	T1	Td	G-Rnd	RhoA	NritOutgr	NrDiff	19968760, 21435554, 23630292, 24572910, 32707082, 29207629, 33416158	SVZ>VZ,IZ (c>r)	GP	1.33907	6.7655	0.00507396	P-pm	P tgt	P-Su	P Co	P Pa	1.18009	9.42409	8.97287e-07	0.0927786	4.42888	0.506249	T2-pm	B-1s2dd	0.323133	9.33956	0.0310325	T1-pm	B-1i1s1dd	0.483494
215690	Nav1	neuron navigator 1; BC028801; act Trio; midbody durng mitosis	clusters	SVZ-IZ∩CP	Neu	H-S et a	NSC	N-svz	mix/12	fate	N-cp	Notch	Pr	R-C	RBP	TF	P6	T2	T1	Td	MT-bp	CytSk	GrCone	categ	15797708, 25065758	cp,svz,iz	GP	1.33732	8.45025	0.00439819	P-pm	P tgt	P-Su	P Co	Pa-1i	n.a.			-0.459016	5.45065	0.0020754	T2-pm	B-3i1du	0.25012	8.75917	0.0326066	T1-pm	B-1i1du	-0.857603
20394	Scg5	Sgne1	clusters	zone	BP	H-S et a	NSC	ident	ID/cl	fate	Cam	Notch	Pr	R-C	RBP	TF	P6	T2	T1	Td	molec	cell	func	categ		CP>vz	GP	1.33494	10.5932	0.000278371	P-pm	B-S2	P-Su	P Co	Pa-1i				0.177115	4.43308	0.0402864	T2-pm	B-1i				T1-pm	B-1i
59044	Rnf130	G1RZFP, LOC552912	clusters	zone	Telley	H-S et a	NSC	ident	ID/cl	fate	Cam	Notch	Pr	R-C	RBP	nonTF	P6	T2	T1	Td	molec	cell	func	categ				1.33357	8.20547	0.00181163	P-pm	P tgt	P-Su	P Co	P Pa							T2-pm	T2 tg				T1-pm	T1 tgt
13350	Dgat1		clusters	zone	Telley	H-S et a	NSC	ident	ID/cl	fate	Cam	Notch	Pr	R-C	RBP	TF	P6	T2	T1	Td	molec	cell	func	categ				1.33249	6.46399	0.00626849	P-pm	P tgt	P-Su	P Co	P Pa							T2-pm	T2 tg				T1-pm	T1 tgt
26374	Rfwd2	Cop1	clusters	zone	Telley	H-S et a	NSC	ident	ID/cl	fate	Cam	Notch	Pr	R-C	RBP	nonTF	P6	T2	T1	Td	molec	cell	func	categ				1.33148	6.03493	0.0108857	P-pm	P tgt	P-Su	P Co	P Pa	0.0372164	10.8209	0.697691	-0.073072	5.28131	0.206264	T2-pm	B-3dd	0.113231	8.28585	0.186977	T1-pm	B-1dd	-0.396106
68558	Ankra2	Ankra; ankyrin repeat family A (RFXANK-like), 2; inter w/ BKCa ch, megalin (LRP2), HDACs cl II	clusters	zone	Neu	H-S et a	NSC	ident	ID/cl	fate	Cam	Notch	Pr	R-C	RBP	TF	P6	T2	T1	Td	adap	PM & cytosol	excit: AHP	categ	15616191, 11095640, 16236793	OB weak	GP	1.33126	5.67473	0.000295721	P-pm	P tgt	P-Su	P Co	Pa-1s	-0.250257	8.67809	0.0352204				T2-pm	T2 tg				T1-pm	T1 tgt
219228	Pcdh17		clusters	zone	Neu	H-S et a	NSC	ident	ID/cl	fate	Cam	Notch	Pr	R-C	RBP	TF	P6	T2	T1	Td	Pcdh-d2	cell	Dend.Spines	Dend.Spines	25914083, 28070120, 17614211	CP,vz (c>r)	Jax	1.33073	7.06992	0.00128481	P-pm	P tgt	P-Su	P Co	P Pa	n.a.			-0.0117196	3.66237	0.892541	T2-pm	B-2du2dd	-0.0427883	6.62146	0.674505	T1-pm	B-1dd	-0.916025
19647	Rbbp6		clusters	zone	Telley	H-S et a	NSC	ident	ID/cl	fate	Cam	Notch	Pr	R-C	RBP	TF	P6	T2	T1	Td	molec	cell	func	categ				1.3307	8.42149	3.32998e-05	P-pm	P tgt	Su-1dd	P Co	P Pa							T2-pm	B-1du				T1-pm	T1 tgt
22671	Rnf112	Zfp179	clusters	CP	Neu	H-S et a	NSC	PN-cp	CTh/6	fate	Cam	Notch	Pr	R-C	RBP	nonTF	P6	T2	T1	Td	molec	cell	func	categ		CP-outer	GP	1.32936	4.68856	0.000433386	P-pm	P tgt	P-Su	P Co	P Pa	-0.20848	7.09427	0.12086	-0.0303312	2.90987	0.726954	T2-pm	T2 tg	0.113933	5.35312	0.279646	T1-pm	T1 tgt	-0.692514
67789	Dalrd3		clusters	zone	Telley	H-S et a	NSC	ident	ID/cl	fate	Cam	Notch	Pr	R-C	RBP	TF	P6	T2	T1	Td	molec	cell	func	categ				1.32932	7.3761	1.69009e-05	P-pm	P tgt	P-Su	M/H	Pa-1i							T2-pm	T2 tg				T1-pm	T1 tgt
15572	Elavl4	HuD; ko has sz	III+	SVZ-IZ	BP/Neu	H-S et a	NSC	N-svz	ind/19	fate	Cam	Notch	Pr	R-C	RRM	TF	P6	T2	T1	Td	RBPrrm	cell	Dend	categ	32245946, 24599466, 15764704	svz>iz,cp	BG	1.3292	12.2459	2.40189e-05	P-pm	B-S1	P-Su	P Co	Pa-1i	0.61145	9.7455	0.00338202	-0.362159	6.33772	5.36468e-06	T2-pm	B-6i	0.0343721	8.40696	0.689049	T1-pm	T1 tgt	-1.92568
319604	Fam168a	BC079886, B930006L02Rik	clusters	zone	Telley	H-S et a	NSC	ident	ID/cl	fate	Cam	Notch	Pr	R-C	RBP	TF	P6	T2	T1	Td	molec	cell	func	categ				1.32888	5.4869	1.98781e-06	P-pm	P tgt	Su-1i	P Co	P Pa							T2-pm	B-3i	-0.273014	8.71683	0.00928663	T1-pm	B-2i	-1.84687
56397	Morf4l2		clusters	zone	Telley	H-S et a	NSC	ident	ID/cl	fate	Cam	Notch	Pr	R-C	RBP	TF	P6	T2	T1	Td	molec	cell	func	categ				1.32758	12.6731	5.41679e-05	P-pm	P tgt	P-Su	P Co	P Pa							T2-pm	T2 tg				T1-pm	T1 tgt
109237	A030007N12Rik		clusters	zone	Telley	H-S et a	NSC	ident	ID/cl	fate	Cam	Notch	Pr	R-C	RBP	TF	P6	T2	T1	Td	molec	cell	func	categ				1.3273	6.47055	8.84429e-05	P-pm	P tgt	P-Su	P Co	P Pa							T2-pm	T2 tg				T1-pm	T1 tgt
192174	Rwdd4a	BC016198	clusters	zone	Telley	H-S et a	NSC	ident	ID/cl	fate	Cam	Notch	Pr	R-C	RBP	TF	P6	T2	T1	Td	molec	cell	func	categ		VZ>cp	GP	1.32714	10.7859	6.31205e-05	P-pm	P tgt	P-Su	P Co	P Pa							T2-pm	T2 tg				T1-pm	T1 tgt	-0.341472
67332	Snrpd3		clusters	zone	Telley	H-S et a	NSC	ident	ID/cl	fate	Cam	Notch	Pr	R-C	RBP	TF	P6	T2	T1	Td	molec	cell	func	categ				1.32549	6.40702	0.000254467	P-pm	P tgt	P-Su	P Co	P Pa							T2-pm	T2 tg	-0.242384	9.80073	0.0193803	T1-pm	B-1d
11804	Aplp2		clusters	zone	Telley	H-S et a	NSC	ident	ID/cl	fate	Cam	Notch	Pr	R-C	RBP	TF	P6	T2	T1	Td	molec	cell	func	categ				1.32426	4.45685	0.000545554	P-pm	P tgt	P-Su	P Co	Pa-1i							T2-pm	B-1i				T1-pm	T1 tgt	0.394325
19156	Psap	prosaposin	clusters	zone	Telley	H-S et a	NSC	ident	ID/cl	fate	Cam	Notch	Pr	R-C	RBP	TF	P6	T2	T1	Td	molec	cell	func	categ				1.32413	6.7256	0.00995831	P-pm	P tgt	P-Su	P Co	P Pa	-0.267087	10.3815	0.0335385				T2-pm	T2 tg				T1-pm	T1 tgt
18993	Pou3f3	Brn1, Skin1	clusters	VZ∩SVZ-IZ	Telley	H-S et a	NSC	ident	CPN/10	fate	Cam	Notch	Pr	R-C	RBP	pouTF	P6	T2	T1	Td	TFpou	cell	POUTF	categ		vz,svz,iz,cp-upper	BG	1.32409	12.7422	1.59023e-05	P-pm	P tgt	P-Su	P Co	P Pa	-0.345877	8.45848	0.262386	-0.0104243	5.87311	0.910305	T2-pm	B-1s	-0.0699679	8.15739	0.476379	T1-pm	T1 tgt	-0.135341
68441	Rraga		clusters	zone	Telley	H-S et a	NSC	ident	ID/cl	fate	Cam	Notch	Pr	R-C	RBP	TF	P6	T2	T1	Td	molec	cell	func	categ				1.32404	8.92145	6.36373e-05	P-pm	P tgt	P-Su	P Co	Pa-1s				0.174878	5.29971	0.00459455	T2-pm	T2 tg				T1-pm	T1 tgt
268490	Lsm12	2600001B17Rik	clusters	zone	Telley	H-S et a	NSC	ident	ID/cl	fate	Cam	Notch	Pr	R-C	RBP	TF	P6	T2	T1	Td	molec	cell	func	categ		CP,SVZ	GP	1.32398	5.2108	0.0218649	P-pm	P tgt	P-Su	P Co	P Pa				-0.253154	5.62957	0.0114016	T2-pm	B-1i				T1-pm	B-1i
56070	Tcerg1	CA150b (transc elong)	clusters	zone	Telley	H-S et a	NSC	ident	ID/cl	fate	Cam	Notch	Pr	R-C	RBP	TF	P6	T2	T1	Td	molec	cell	RNA-bp	categ	16644732	vz,svz>CP	GP	1.32281	8.38479	5.01912e-05	P-pm	P tgt	P-Su	P Co	P Pa	-0.0956258	9.09838	0.377821				T2-pm	T2 tg	-0.0317939	9.13341	0.729768	T1-pm	T1 tgt
16574	Kif5c		clusters	zone	Telley	H-S et a	NSC	N-iz	ID/cl	fate	Cam	Notch	Pr	R-C	RBP	TF	P6	T2	T1	Td	kin-1	cell	KIF	categ		CP,IZ	GP	1.3226	7.72829	0.00128687	P-pm	P tgt	Su-1i1du	P Co	Pa-1i1du	-0.592627	9.04722	0.0836935	-0.0843006	6.29526	0.258709	T2-pm	B-5i	0.149448	9.01886	0.107484	T1-pm	B-2i	-1.33991
109880	Braf	B-Raf	clusters	zone	Telley	H-S et a	NSC	ident	ID/cl	fate	Cam	Notch	Pr	R-C	RBP	nonTF	P6	T2	T1	Td	molec	MAPK sign	func	categ		n.a.	n.a.	1.32227	8.81072	3.64916e-06	P-pm	P tgt	P-Su	P Co	Pa-1du							T2-pm	T2 tg				T1-pm	T1 tgt	-1.06475
22152	Tubb3	TuJ1	II+/-III+IV+	SVZ-IZ∩CP	Neu	H-S et a	NSC	N-svz	ID/cl	fate	Cam	Notch	Pr	R-C	RBP	TF	P6	T2	T1	Td	Tub-b	MT	RadMig	categ		CP,IZ,SVZ	GP	1.32138	12.4851	7.81336e-05	P-pm	P tgt	P-Su	P Co	P Pa	-0.0648895	11.64	0.519875	-0.151733	9.33311	0.0182529	T2-pm	T2 tg	0.237668	10.156	0.0515648	T1-pm	T1 tgt	-0.131261
19049	Ppp1r1b	DARPP-32	clusters	CP	Telley	H-S et a	NSC	PN-cp	CTh/6	CTh	N-cp	Notch	Pr	R-cp	RBP	TF	P6	T2	T1	Td	molec	cell	func	categ		CP (r>c)	GP	1.32088	2.57577	0.00628529	P-pm	P tgt	Su-1du	P Co	Pa-1du	-0.497699	6.91894	0.000789411	0.0941931	3.08857	0.363876	T2-pm	T2 tg	-0.0173798	5.80046	0.870058	T1-pm	B-1du	-0.408862
15239	Hgs		clusters	zone	Telley	H-S et a	NSC	ident	ID/cl	fate	Cam	Notch	Pr	R-C	RBP	TF	P6	T2	T1	Td	molec	cell	func	categ				1.32042	4.8686	0.000764312	P-pm	P tgt	P-Su	P Co	P Pa				-0.207167	5.7092	0.000499232	T2-pm	T2 tg				T1-pm	T1 tgt
72654	Ccdc12		clusters	zone	Telley	H-S et a	NSC	ident	ID/cl	fate	Cam	Notch	Pr	R-C	RBP	TF	P6	T2	T1	Td	molec	cell	func	categ				1.32036	6.49324	0.00350363	P-pm	P tgt	P-Su	P Co	P Pa							T2-pm	T2 tg				T1-pm	T1 tgt
54637	Praf2		clusters	zone	Telley	H-S et a	NSC	ident	ID/cl	fate	Cam	Notch	Pr	R-C	RBP	TF	P6	T2	T1	Td	molec	cell	func	categ				1.32006	7.16997	0.000183816	P-pm	P tgt	P-Su	P Co	P Pa	-0.257566	9.82014	0.0205419				T2-pm	T2 tg				T1-pm	T1 tgt
19417	Rasgrf1		clusters	CP	Telley	H-S et a	NSC	PN-cp	ID/cl	fate	Cam	Notch	Pr	R-C	RBP	TF	P6	T2	T1	Td	molec	cell	func	categ		CP	GP	1.31993	3.84231	0.00513867	P-pm	P tgt	P-Su	P Co	P Pa	-0.20862	6.57613	0.241944	0.0667757	1.73139	0.157697	T2-pm	B-1i	-0.00591387	5.26842	0.977755	T1-pm	B-1du	0.00572136
237775	Zfp867	BC050078	clusters	zone	Telley	H-S et a	NSC	ident	ID/cl	fate	Cam	Notch	Pr	R-C	RBP	zc2hTF	P6	T2	T1	Td	TFzc2h	cell	func	categ				1.31987	7.01055	0.000124107	P-pm	P tgt	P-Su	P Co	P Pa							T2-pm	T2 tg				T1-pm	T1 tgt
68146	Arl13b	IHC marker Pri Cil	clusters	zone	Telley	H-S et a	NSC	ident	ID/cl	fate	Cam	Notch	Pr	R-C	RBP	TF	P6	T2	T1	Td	GTPase-sm	Pri Cil	ABP-a	ABP-a	23817546	n.d.	GP	1.31965	7.97041	2.26241e-05	P-pm	P tgt	P-Su	P Co	P Pa							T2-pm	T2 tg				T1-pm	T1 tgt
22278	Usf1		clusters	zone	Telley	H-S et a	NSC	ident	ID/cl	fate	Cam	Notch	Pr	R-C	RBP	bhlhTF	P6	T2	T1	Td	TFbhlh	cell	bhlhTF	categ				1.31957	4.65129	1.07447e-06	P-pm	P tgt	P-Su	P Co	P Pa	0.521864	8.1642	0.00853767				T2-pm	T2 tg				T1-pm	T1 tgt
29816	Hip1r		clusters	zone	Neu	H-S et a	NSC	ident	ID/cl	fate	Cam	Notch	Pr	R-C	RBP	TF	P6	T2	T1	Td	molec	cell	func	categ		SVZ>iz,cp,vz	GP	1.31936	9.52309	0.000372245	P-pm	P tgt	P-Su	P Co	Pa-1i							T2-pm	T2 tg				T1-pm	T1 tgt
80732	Mynn	myoneurin	clusters	zone	Telley	H-S et a	NSC	ident	ID/cl	fate	Cam	Notch	Pr	R-C	RBP	zc2hTF	P6	T2	T1	Td	TFzc2h	cell	func	categ				1.31934	6.82613	2.30519e-05	P-pm	P tgt	P-Su	P Co	Pa-1s							T2-pm	T2 tg				T1-pm	B-1u
28018	Ubfd1	D7Wsu128e	clusters	zone	Telley	H-S et a	NSC	ident	ID/cl	fate	Cam	Notch	Pr	R-C	RBP	TF	P6	T2	T1	Td	molec	cell	func	categ				1.31925	9.84089	8.34521e-06	P-pm	P tgt	P-Su	P Co	P Pa							T2-pm	T2 tg				T1-pm	T1 tgt
238799	Tnpo1	transportin 1	clusters	zone	Telley	H-S et a	NSC	ident	ID/cl	fate	Cam	Notch	Pr	R-C	RBP	TF	P6	T2	T1	Td	molec	cell	func	categ				1.31908	11.873	2.71553e-07	P-pm	P tgt	P-Su	M/H	P Pa							T2-pm	T2 tg				T1-pm	T1 tgt	-1.49808
101706	Numa1	axon IS; nuclear mitotic apparatus (spindle pole); interacts with LGN, Galphai/Gnai1 to control spindle orientation	clusters	VZ∩SVZ-IZ	Telley	H-S et a	NSC	IP-ab	ID/cl	fate	Cam	Notch	Pr	R-C	RBP	TF	P6	T2	T1	Td	spindle	cell	Ax IS	Spiindle ORientation	19255246, 31727776, 22327364	vz,svz	GP	1.31707	8.20804	9.62161e-06	P-pm	P tgt	Su-1i	P Co	Pa-1i	0.157293	10.0732	0.192934	n.a.			T2-pm	T2 tg	-0.0704907	8.8748	0.415557	T1-pm	T1 tgt	-0.28742
223726	Mpped1	239AB; metallophosphoesterase dom cont 1	clusters	SVZ-IZ∩CP	Neu	H-S et a	NSC	PN-svz	CPN/15	fate	N-cp	Notch	Pr	R-C	RBP	TF	P6	T2	T1	Td	PDE	cytosol	cAMP	unk	20503375	CP>>SVZ,IZ	GP	1.31676	10.6667	0.0016318	P-pm	P tgt	P-Su	P Co	P Pa	n.a.			-0.0242464	6.4929	0.815896	T2-pm	B-1i2du	-0.935343	8.95693	0.00286913	T1-pm	T1 tgt	-1.17486
230908	Tardbp	TDP-43; binds DNA & RNA; ALS	clusters	zone	Telley	H-S et a	NSC	ident	ID/cl	fate	Cam	Notch	Pr	R-C	RRM	TF	P6	T2	T1	Td	RBPrrm	cell	RNA-bp	categ				1.31643	10.6589	1.34158e-05	P-pm	P tgt	P-Su	P Co	P Pa							T2-pm	T2 tg				T1-pm	T1 tgt	-1.42114
77045	Bcl7a	tumor supp; 4432415N06Rik; BAF40a w/SS18l1, BRD9; Baf40a	clusters	zone	Neu	H-S et a	NSC	N-vz	ID/cl	fate	Cam	Notch	Pr	R-C	RBP	TF	P6	T2	T1	Td	TFcoF	BAFn	NrDif	epigen	22442726	CP>IZ,VZ	GP	1.31625	11.7002	1.05244e-05	P-pm	P tgt	Su-1du	P Co	Pa-1du	-0.0468525	5.49215	0.807898	-0.241363	6.63527	0.00588935	T2-pm	B-1i2du	-0.248278	9.54834	0.0486619	T1-pm	T1 tgt	-0.469608
20167	Rtn2	reticulon 2	clusters	CP	Neu	H-S et a	NSC	N-iz	ID/cl	fate	Cam	Notch	Pr	R-C	RBP	nonTF	P6	T2	T1	Td	molec	cell	func	categ		cp,iz>svz,vz	GP	1.31624	8.74399	5.12012e-05	P-pm	P tgt	P-Su	P Co	P Pa	-0.194087	9.64268	0.0757158	-0.279991	5.99066	0.0510401	T2-pm	T2 tg	0.0152861	8.3876	0.867417	T1-pm	T1 tgt	-0.258699
225028	Map4k3		clusters	zone	Telley	H-S et a	NSC	ident	ID/cl	fate	Cam	Notch	Pr	R-C	RBP	TF	P6	T2	T1	Td	molec	cell	func	categ				1.31576	4.53135	0.0240118	P-pm	P tgt	P-Su	P Co	P Pa							T2-pm	T2 tg				T1-pm	B-1du	-1.25621
19730	Ralgds		clusters	zone	Telley	H-S et a	NSC	ident	ID/cl	fate	Cam	Notch	Pr	R-C	RBP	TF	P6	T2	T1	Td	molec	cell	func	categ				1.3146	7.07502	2.49384e-05	P-pm	P tgt	P-Su	P Co	P Pa				-0.213128	4.94447	0.0214538	T2-pm	T2 tg	0.314007	7.18423	0.00760604	T1-pm	T1 tgt
109934	Abr	active BCR-rel gene; close rel to Bcr; restrict spinogenesis	clusters	SVZ-IZ∩CP	Telley	H-S et a	NSC	N-svz	ind/19	fate	Cam	Notch	Pr	R-C	RBP	TF	P6	T2	T1	Td	GAP-Rac	cytopl	dend sp	categ	24960694	cp>svz,iz	GP	1.31431	7.78912	0.000213614	P-pm	P tgt	Su-1du	P Co	Pa-1i1du	-0.243939	8.37991	0.0292335	-0.107907	5.61044	0.133912	T2-pm	B-1i	-0.31361	7.9729	0.0141316	T1-pm	T1 tgt	0.108216
12181	Bop1		clusters	zone	Telley	H-S et a	NSC	ident	ID/cl	fate	Cam	Notch	Pr	R-C	RBP	nonTF	P6	T2	T1	Td	molec	cell	func	categ				1.31415	7.61913	0.000460667	P-pm	P tgt	P-Su	P Co	P Pa							T2-pm	T2 tg				T1-pm	T1 tgt
13175	Dclk1	Dcx-like kin 1; Dcamkl1, AI836758; interacts w/DCX	clusters	SVZ-IZ∩CP	Neu	H-S et a	NSC	N-iz	ID/cl	fate	N-cp	Notch	Pr	R-C	RBP	TF	P6	T2	T1	Td	kin S/T - MAP	CytSk	AxGrowth	categ	16387638, 16387639	CP>IZ	GP	1.3137	8.63773	0.00668492	P-pm	P tgt	P-Su	P Co	Pa-1i	-0.492314	8.83398	0.0103559	-0.162541	5.56477	0.0177773	T2-pm	B-7i	0.0752029	9.29492	0.654908	T1-pm	B-3i	-1.30229
13844	Ephb2	Nuk; antc omm	clusters	zone	Neu	H-S et a	NSC	ident	ID/cl	fate	Cam	Notch	Pr	R-C	RBP	TF	P6	T2	T1	Td	RPTK	cell	a.com	categ	8689685, 26148571	iz,cp (weak)	AI	1.31275	7.43772	0.000225733	P-pm	B-S2	Su-4i	P Co	Pa-2i	0.054154	7.81365	0.529958	-0.171162	6.71457	0.00829756	T2-pm	B-6i	0.140407	8.57914	0.114439	T1-pm	B-3i1du	0.33368
77864	Ypel2	yippee-like 2	clusters	zone	Neu	H-S et a	NSC	ident	Sub/7	fate	Cam	Notch	Pr	R-C	RBP	TF	P6	T2	T1	Td	molec	cell	func	categ		CP>all	GP	1.31115	8.22565	0.000302751	P-pm	P tgt	Su-1dd	P Co	Pa-1dd	n.a.						T2-pm	T2 tg	0.0548644	6.27989	0.64336	T1-pm	T1 tgt	-0.434387
56306	Fam60a	Tera	clusters	zone	Telley	H-S et a	NSC	ident	Sub/7	fate	Cam	Notch	Pr	R-C	RBP	TF	P6	T2	T1	Td	molec	cell	func	categ		VZ, IZ	GP	1.31113	9.76419	7.09747e-06	P-pm	P tgt	Su-1d	P Co	P Pa	0.0570524	9.20082	0.494196				T2-pm	T2 tg	0.0088304	9.73985	0.93343	T1-pm	T1 tgt	-0.310837
216739	Acsl6		clusters	zone	Neu	H-S et a	NSC	N-cp	ID/cl	fate	Cam	Notch	Pr	R-C	RBP	TF	P6	T2	T1	Td	molec	cell	func	categ		CP	GP	1.31095	8.55321	3.48034e-05	P-pm	P tgt	P-Su	P Co	P Pa	-0.198903	8.13873	0.0921585	0.0291145	3.86177	0.523601	T2-pm	T2 tg	0.0661135	6.79319	0.542437	T1-pm	T1 tgt	0.104418
214663	Slc25a29	(mitoch)	clusters	zone	Neu	H-S et a	NSC	ident	ID/cl	fate	Cam	Notch	Pr	R-C	RBP	TF	P6	T2	T1	Td	molec	cell	func	categ		n.d.	GP	1.31033	5.67792	0.00380142	P-pm	P tgt	P-Su	P Co	P Pa							T2-pm	T2 tg				T1-pm	T1 tgt
21807	Tsc22d1	Tgfb1i4	clusters	zone	Neu	H-S et a	NSC	ident	ID/cl	fate	Cam	Notch	Pr	R-C	RBP	bzipTF	P6	T2	T1	Td	TFbzip	cell	func	categ		CP>iz,svz,vz	GP	1.30993	13.2557	3.60873e-07	P-pm	P tgt	P-Su	P Co	Pa-1i	-0.279925	12.2361	0.0127077				T2-pm	B-1i				T1-pm	B-1i1u	-1.50601
319655	Podxl2	podocalyxin-like 2	clusters	zone	Neu	H-S et a	NSC	ident	ID/cl	fate	Cam	Notch	Pr	R-C	RBP	TF	P6	T2	T1	Td	molec	cell	func	categ		n.a.	n.a.	1.30981	10.4918	0.00162431	P-pm	P tgt	P-Su	P Co	P Pa							T2-pm	B-2i				T1-pm	T1 tgt
227800	Rabgap1		clusters	zone	Telley	H-S et a	NSC	ident	ID/cl	fate	Cam	Notch	Pr	R-C	RBP	TF	P6	T2	T1	Td	molec	cell	func	categ				1.30819	7.57164	0.0010499	P-pm	P tgt	P-Su	P Co	P Pa							T2-pm	T2 tg				T1-pm	T1 tgt
320528	Vps13c		clusters	zone	Telley	H-S et a	NSC	ident	ID/cl	fate	Cam	Notch	Pr	R-C	RBP	TF	P6	T2	T1	Td	molec	cell	func	categ				1.30811	8.34471	0.00047934	P-pm	P tgt	Su-2i	P Co	Pa-2i							T2-pm	B-2i				T1-pm	T1 tgt
26398	Map2k4		clusters	zone	Telley	H-S et a	NSC	ident	ID/cl	fate	Cam	Notch	Pr	R-C	RBP	TF	P6	T2	T1	Td	molec	cell	func	categ				1.30802	8.3521	0.00131879	P-pm	P tgt	P-Su	P Co	P Pa							T2-pm	T2 tg				T1-pm	T1 tgt
101869	Unc45a		clusters	zone	Telley	H-S et a	NSC	ident	ID/cl	fate	Cam	Notch	Pr	R-C	RBP	TF	P6	T2	T1	Td	molec	cell	func	categ				1.30744	3.00985	3.02941e-06	P-pm	P tgt	P-Su	P Co	P Pa							T2-pm	T2 tg				T1-pm	T1 tgt
16324	Inhbb	activin B (bb); inhibin beta-B; rec is ALK4/7 plus ActRII/IIB	clusters	VZ	Telley	H-S et a	NSC	IP-ab	ID/cl	fate	Cam	Notch	Pr	R-C	RBP	TF	P6	T2	T1	Td	Activin	cell	func	NrDiff	20709749, 8125256	VZ/SVZ	AI	1.30668	8.08533	0.00033922	P-pm	P tgt	P-Su	P Co	P Pa	-0.319076	8.80765	0.0237295	n.a.			T2-pm	B-1dd	0.152242	6.28989	0.148665	T1-pm	T1 tgt	-0.143697
20603	Sms	spermine synthase	clusters	CP	Telley	H-S et a	NSC	ident	ID/cl	fate	Cam	Notch	Pr	R-C	RBP	TF	P6	T2	T1	Td	molec	cell	func	categ		n.d.	GP	1.30515	4.40053	0.00225154	P-pm	P tgt	P-Su	P Co	P Pa	-0.268493	6.18463	0.0383472				T2-pm	T2 tg				T1-pm	T1 tgt
319601	Zfp653		clusters	zone	Neu	H-S et a	NSC	ident	ID/cl	fate	Cam	Notch	Pr	R-C	RBP	zc2hTF	P6	T2	T1	Td	TFzc2h	cell	func	categ		n.a.	n.a.	1.30498	5.3865	0.00719822	P-pm	P tgt	P-Su	P Co	P Pa				-0.1287	4.7196	0.0198435	T2-pm	B-1i				T1-pm	T1 tgt
72832	Crtac1	cartilage acidic pr 1	clusters	zone	Telley	H-S et a	NSC	ident	ID/cl	fate	Cam	Notch	Pr	C-cp	RBP	TF	P6	T2	T1	Td	RGD	ECM	func	categ		CP (c>r)	GP	1.30448	4.24678	0.00031843	P-pm	P tgt	P-Su	P Co	Pa-1i	-0.0656634	7.54544	0.516165	-0.00286525	2.68655	0.974844	T2-pm	B-3i	0.315163	6.10124	0.0272144	T1-pm	B-2i	0.421946
229517	Slc25a44		clusters	zone	Telley	H-S et a	NSC	ident	ID/cl	fate	Cam	Notch	Pr	R-C	RBP	TF	P6	T2	T1	Td	molec	cell	func	categ				1.3038	7.85308	0.000145493	P-pm	P tgt	P-Su	P Co	P Pa							T2-pm	T2 tg				T1-pm	T1 tgt
73451	Zfp763	1700065O13Rik	clusters	zone	Telley	H-S et a	NSC	ident	ID/cl	fate	Cam	Notch	Pr	R-C	RBP	zc2hTF	P6	T2	T1	Td	TFzc2h	cell	func	categ				1.30286	8.06084	7.1841e-05	P-pm	P tgt	P-Su	P Co	P Pa							T2-pm	T2 tg				T1-pm	T1 tgt	-1.2532
319934	Sbf2	P-ase inactive	clusters	zone	Neu	H-S et a	NSC	ident	ID/cl	fate	Cam	Notch	Pr	R-C	RBP	TF	P6	T2	T1	Td	PIP P-ase	cell	PIP P-ase	categ		n.a.	n.a.	1.30107	7.14439	0.000423313	P-pm	P tgt	P-Su	P Co	P Pa							T2-pm	B-1du				T1-pm	T1 tgt	-1.64446
331401	Thoc2	THO complex 2	clusters	zone	Telley	H-S et a	NSC	ident	ID/cl	fate	Cam	Notch	Pr	R-C	RBP	TF	P6	T2	T1	Td	molec	cell	func	categ				1.30013	8.16827	0.000400039	P-pm	P tgt	P-Su	P Co	P Pa							T2-pm	T2 tg				T1-pm	T1 tgt	-0.47648
102623	AI414108	AI854107	clusters	zone	Telley	H-S et a	NSC	ident	ID/cl	fate	Cam	Notch	Pr	R-C	RBP	TF	P6	T2	T1	Td	molec	cell	func	categ				1.29956	4.68747	0.000450357	P-pm	P tgt	P-Su	P Co	P Pa							T2-pm	T2 tg				T1-pm	T1 tgt
20541	Slc8a1	Ncx1, Na/Ca (Ca extru)	clusters	CP	Telley	SP	NSC	PN-cp	n.a.	fate	N-cp	Notch	Pr	R-C	RBP	TF	P6	T2	T1	Td	Na/Ca exc	PM	dend fn	NrDiff	17215351, 12044472, 11211878, 11544089	SP, CP	GP	1.29921	6.71248	0.000780412	P-pm	P tgt	Su-1i	P Co	Pa-1i	-0.678726	6.4294	0.00877643	-0.0916249	2.68538	0.418684	T2-pm	B-2i1s	0.114879	5.84455	0.804648	T1-pm	B-1i1s	-0.459556
103819	AI663975		clusters	zone	Telley	H-S et a	NSC	ident	ID/cl	fate	Cam	Notch	Pr	R-C	RBP	TF	P6	T2	T1	Td	molec	cell	func	categ				1.29898	9.39248	4.79702e-05	P-pm	P tgt	P-Su	P Co	P Pa							T2-pm	T2 tg				T1-pm	T1 tgt
16412	Itgb1	lam rec w/Itga6; can bind Reln, Angpt1, Itga5	clusters	zone	Telley	H-S et a	NSC	ident	ID/cl	fate	Cam	Notch	Pr	R-C	RBP	TF	P6	T2	T1	Td	Integ	endfoot	BasAtt	categ	19688041, 11516395, 19535581	vasc>vz,svz	GP	1.29862	6.32139	0.00687094	P-pm	B-S1	P-Su	P Co	Pa-1s							T2-pm	T2 tg				T1-pm	T1 tgt
226255	Atrnl1		clusters	CP	Telley	H-S et a	NSC	ident	ID/cl	fate	Cam	Notch	Pr	R-C	RBP	TF	P6	T2	T1	Td	molec	cell	func	categ		n.d.	GP	1.29834	10.6337	5.1622e-06	P-pm	P tgt	Su-1i1dd	P Co	Pa-2i1dd							T2-pm	B-3i1du				T1-pm	T1 tgt
19043	Ppm1b		clusters	zone	Telley	H-S et a	NSC	ident	ID/cl	fate	Cam	Notch	Pr	R-C	RBP	TF	P6	T2	T1	Td	molec	cell	func	categ				1.29819	7.91813	4.57858e-06	P-pm	P tgt	P-Su	P Co	Pa-1i							T2-pm	T2 tg				T1-pm	B-1i	0.391183
58244	Stx6	syntaxin 6	clusters	zone	Telley	H-S et a	NSC	ident	ID/cl	fate	Cam	Notch	Pr	R-C	RBP	TF	P6	T2	T1	Td	molec	cell	func	categ				1.29818	8.21966	0.00267276	P-pm	P tgt	P-Su	P Co	P Pa	-0.263357	8.66179	0.0145263				T2-pm	B-4i				T1-pm	B-4i
229227	4932438A13Rik		clusters	zone	Telley	H-S et a	NSC	ident	ID/cl	fate	Cam	Notch	Pr	R-C	RBP	TF	P6	T2	T1	Td	molec	cell	func	categ		n.a.	n.a.	1.29803	9.39644	1.86582e-05	P-pm	P tgt	P-Su	P Co	P Pa							T2-pm	T2 tg				T1-pm	T1 tgt	-1.03349
18983	Cnot7		clusters	zone	Telley	H-S et a	NSC	ident	ID/cl	fate	Cam	Notch	Pr	R-C	RBP	nonTF	P6	T2	T1	Td	molec	cell	func	categ				1.29701	5.51741	6.50817e-05	P-pm	B-S1	P-Su	P Co	P Pa				0.147772	6.3975	0.0407415	T2-pm	T2 tg				T1-pm	T1 tgt
242083	Ppm1l		clusters	zone	Telley	H-S et a	NSC	ident	ID/cl	fate	Cam	Notch	Pr	R-C	RBP	TF	P6	T2	T1	Td	molec	cell	func	categ				1.29694	10.5015	4.48964e-05	P-pm	B-S1	P-Su	P Co	Pa-1u1du							T2-pm	B-3i1du				T1-pm	B-2i	-0.677864
70827	Trak2	trafficking pr; mito to dendr; kinesin binding; Milton-2/GRIF-1, Als2cr3, Int w/ dynein/dynactin	clusters	zone	Telley	H-S et a	NSC	IP-b	ID/cl	fate	Cam	Notch	Pr	C-svz	RBP	TF	P6	T2	T1	Td	adaptor	MT/mito	TrfMito	TrfMito	23395375, 24828647	SVZ>VZ (c>r)	GP	1.29682	9.26718	2.27337e-05	P-pm	P tgt	P-Su	P Co	P Pa	n.a.			-0.407144	4.64555	0.0108344	T2-pm	T2 tg	0.130066	8.53421	0.138549	T1-pm	T1 tgt	-0.816743
15893	Ica1		clusters	CP	Telley	H-S et a	NSC	ident	ID/cl	fate	N-cp	Notch	Pr	R-C	RBP	TF	P6	T2	T1	Td	molec	cell	func	categ		cp, vasc	GP	1.29641	5.8996	0.00039754	P-pm	P tgt	P-Su	P Co	P Pa	-0.579811	7.37167	0.00244609				T2-pm	B-1du				T1-pm	T1 tgt
93739	Gabarapl2		clusters	zone	Telley	H-S et a	NSC	ident	ID/cl	fate	Cam	Notch	Pr	R-C	RBP	TF	P6	T2	T1	Td	molec	cell	func	categ				1.29526	7.99085	6.69154e-05	P-pm	P tgt	P-Su	P Co	P Pa							T2-pm	T2 tg				T1-pm	T1 tgt
15161	Hcfc1		clusters	zone	Telley	H-S et a	NSC	ident	ID/cl	fate	Cam	Notch	Pr	R-C	RBP	nonTF	P6	T2	T1	Td	molec	cell	func	categ				1.29521	7.24423	0.018204	P-pm	P tgt	P-Su	P Co	P Pa				-0.222987	6.88314	0.0127344	T2-pm	T2 tg				T1-pm	T1 tgt
12479	Cd1d1		clusters	zone	Telley	H-S et a	NSC	ident	ID/cl	fate	Cam	Notch	Pr	R-C	RBP	TF	P6	T2	T1	Td	molec	cell	func	categ				1.29463	10.6516	0.000378054	P-pm	P tgt	P-Su	P Co	P Pa	0.429592	6.48891	0.00589941				T2-pm	T2 tg				T1-pm	T1 tgt
71902	Cand1		clusters	zone	Telley	H-S et a	NSC	ident	ID/cl	fate	Cam	Notch	Pr	R-C	RBP	TF	P6	T2	T1	Td	molec	cell	func	categ				1.29376	5.84611	0.0231877	P-pm	P tgt	P-Su	P Co	P Pa							T2-pm	T2 tg				T1-pm	T1 tgt	-0.299337
140493	Kcnn3	SK3; sm cond Ca-act K ch; mod firing patterns	clusters	zone	Telley	H-S et a	NSC	PN-iz	Sub/7	fate	Cam	Notch	Pr	R-C	RBP	TF	P6	T2	T1	Td	CaGKC	cell	func	categ		CP>IZ	GP	1.29353	3.31103	0.00470913	P-pm	P tgt	P-Su	P Co	Pa-1i	-0.0765637	6.88019	0.472521	0.145309	3.59519	0.36005	T2-pm	B-3i	-0.00270653	8.23946	0.986014	T1-pm	B-3i	-0.527509
320191	Hook3	5830454D03Rik	clusters	zone	Telley	H-S et a	NSC	ident	ID/cl	fate	Cam	Notch	Pr	R-C	RBP	nonTF	P6	T2	T1	Td	molec	C-some	func	categ				1.2935	5.10279	0.000214283	P-pm	P tgt	P-Su	P Co	P Pa							T2-pm	B-1i				T1-pm	T1 tgt	-0.904914
235542	Ppp2r3a	3222402P14Rik	clusters	zone	Telley	H-S et a	NSC	ident	ID/cl	fate	Cam	Notch	Pr	R-C	RBP	TF	P6	T2	T1	Td	molec	cell	func	categ				1.29273	8.1831	7.72264e-05	P-pm	P tgt	P-Su	P Co	P Pa							T2-pm	T2 tg				T1-pm	T1 tgt	-0.76939
22223	Uchl1		clusters	CP	Neu	H-S et a	NSC	N-cp	ID/cl	fate	Cam	Notch	Pr	R-C	RBP	TF	P6	T2	T1	Td	molec	cell	func	categ		CP	GP	1.29259	10.4789	1.05884e-05	P-pm	P tgt	P-Su	P Co	P Pa	-0.455103	11.2473	0.00247746	0.0455858	8.09529	0.445805	T2-pm	T2 tg	-0.052037	9.55867	0.575771	T1-pm	T1 tgt	0.0342415
381174	A330084C13Rik		clusters	zone	Telley	H-S et a	NSC	ident	ID/cl	fate	Cam	Notch	Pr	R-C	RBP	TF	P6	T2	T1	Td	molec	cell	func	categ				1.29244	4.16125	0.00667937	P-pm	P tgt	P-Su	P Co	P Pa							T2-pm	T2 tg				T1-pm	T1 tgt
70974	Pgm2l1	phosphoglucomutase 2-like 1	clusters	zone	Telley	H-S et a	NSC	IP-ab	ID/cl	fate	Cam	Notch	Pr	R-C	RBP	TF	P6	T2	T1	Td	molec	cell	func	metab	28837627	SVZ,VZ	GP	1.29238	7.59071	0.00458784	P-pm	P tgt	P-Su	P Co	Pa-1dd	n.a.			-0.242986	4.51462	0.00246687	T2-pm	T2 tg	0.127201	7.69837	0.12442	T1-pm	T1 tgt	-1.18833
100503043	Armcx4		clusters	zone	Telley	H-S et a	NSC	ident	ID/cl	fate	Cam	Notch	Pr	R-C	RBP	TF	P6	T2	T1	Td	molec	cell	func	categ				1.29199	11.1355	2.52301e-06	P-pm	P tgt	P-Su	P Co	P Pa							T2-pm	T2 tg				T1-pm	T1 tgt
105005	Lratd1	Nse1; Fam84a; AW125753	clusters	SVZ-IZ∩CP	Neu	H-S et a	NSC	N-iz	CPN/10	CPN	Cam	Notch	Pr	R-C	RBP	TF	P6	T2	T1	Td	perMP	unk	unk	unk	21424122, 16820875, 17614941	CP,IZ>SVZ,VZ	GP	1.29131	6.79196	1.49535e-05	P-pm	B-S4	P-Su	P Co	P Pa	-1.23694	7.81639	4.78182e-07	-0.235409	4.96265	0.101656	T2-pm	T2 tg	-1.55903	6.34607	1.52659e-05	T1-pm	B-1u	-1.20943
233802	Thumpd1		clusters	zone	Telley	H-S et a	NSC	ident	ID/cl	fate	Cam	Notch	Pr	R-C	other	TF	P6	T2	T1	Td	RBPot	cell	func	categ				1.29117	8.79779	8.40966e-05	P-pm	P tgt	P-Su	P Co	P Pa							T2-pm	T2 tg	-0.289815	6.43389	0.00333681	T1-pm	T1 tgt
236899	Pcyt1b	cytidylyltransferase	clusters	CP	Neu	H-S et a	NSC	N-iz	ID/cl	fate	Cam	Notch	Pr	R-C	RBP	TF	P6	T2	T1	Td	molec	cell	func	categ		CP,IZ	GP	1.28993	8.14363	0.000275644	P-pm	P tgt	P-Su	P Co	P Pa	n.a.			-0.14011	3.3018	0.0330669	T2-pm	B-1dd	-0.008462	7.27602	0.953035	T1-pm	T1 tgt	-0.754826
18788	Serpinb2		clusters	zone	Telley	H-S et a	NSC	ident	ID/cl	fate	Cam	Notch	Pr	R-C	RBP	TF	P6	T2	T1	Td	molec	cell	func	categ				1.28937	5.0112	0.0453701	P-pm	P tgt	P-Su	P Co	P Pa							T2-pm	B-1i				T1-pm	T1 tgt
109331	Rnf20	Bre1a	clusters	zone	Telley	H-S et a	NSC	ident	ID/cl	fate	Cam	Notch	Pr	R-C	RBP	nonTF	P6	T2	T1	Td	molec	cell	func	categ				1.28927	11.1967	1.03236e-06	P-pm	P tgt	P-Su	P Co	P Pa				-0.138819	5.94031	0.0271825	T2-pm	T2 tg				T1-pm	T1 tgt	-0.871211
15257	Hipk1		clusters	zone	Telley	H-S et a	NSC	ident	ID/cl	fate	Cam	Notch	Pr	R-C	RBP	TF	P6	T2	T1	Td	molec	cell	func	categ				1.28838	8.99409	7.0349e-08	P-pm	P tgt	P-Su	P Co	P Pa				-0.197792	5.81872	0.00535417	T2-pm	T2 tg				T1-pm	T1 tgt
57743	Sec61a2		clusters	zone	Telley	H-S et a	NSC	ident	ID/cl	fate	Cam	Notch	Pr	R-C	RBP	TF	P6	T2	T1	Td	molec	cell	func	categ				1.2883	7.61941	0.00225796	P-pm	P tgt	P-Su	P Co	P Pa							T2-pm	T2 tg				T1-pm	T1 tgt
22200	Uba3	Ube1c; activates NEDD8, a ubiq-like protein	clusters	zone	Telley	H-S et a	NSC	ident	ID/cl	fate	Cam	Notch	Pr	R-C	RBP	TF	P6	T2	T1	Td	molec	cell	func	categ				1.2878	8.66557	0.00159783	P-pm	P tgt	P-Su	P Co	P Pa							T2-pm	T2 tg				T1-pm	T1 tgt
55951	Mpc1	Brp44l	clusters	zone	Telley	H-S et a	NSC	ident	ID/cl	fate	Cam	Notch	Pr	R-C	RBP	TF	P6	T2	T1	Td	molec	cell	func	categ				1.28595	9.33543	0.00134807	P-pm	P tgt	P-Su	P Co	P Pa							T2-pm	T2 tg				T1-pm	T1 tgt
13855	Epn2	epsin 2	clusters	zone	Neu	H-S et a	NSC	ident	ID/cl	fate	Cam	Notch	Pr	R-C	RBP	TF	P6	T2	T1	Td	molec	cell	func	categ		CP, VZ	GP	1.2858	7.19702	0.00105495	P-pm	P tgt	P-Su	P Co	P Pa	-0.238959	8.80264	0.0284069				T2-pm	T2 tg				T1-pm	T1 tgt
67225	Rnpc3	2810441O16Rik	clusters	zone	Telley	H-S et a	NSC	ident	ID/cl	fate	Cam	Notch	Pr	R-C	RRM	TF	P6	T2	T1	Td	RBPrrm	cell	RNA-bp	categ				1.28575	7.34216	0.000464506	P-pm	P tgt	P-Su	P Co	P Pa							T2-pm	T2 tg				T1-pm	T1 tgt
59069	Tpm3	tropomyosin 3, gamma	clusters	zone	Telley	H-S et a	NSC	ident	ID/cl	fate	Cam	Notch	Pr	R-C	RBP	TF	P6	T2	T1	Td	molec	cell	func	categ				1.28533	8.94442	0.000415454	P-pm	P tgt	P-Su	P Co	P Pa							T2-pm	T2 tg				T1-pm	T1 tgt	0.252597
52822	Rufy3		clusters	SVZ-IZ∩CP	Neu	H-S et a	NSC	ident	ID/cl	fate	Cam	Notch	Pr	R-C	RBP	TF	P6	T2	T1	Td	molec	cell	func	categ		CP>vz	BG	1.28517	9.3748	2.53926e-05	P-pm	P tgt	P-Su	P Co	P Pa				-0.17651	5.61685	0.0159699	T2-pm	T2 tg				T1-pm	T1 tgt
12867	Cox7c		clusters	zone	Telley	H-S et a	NSC	ident	ID/cl	fate	Cam	Notch	Pr	R-C	RBP	TF	P6	T2	T1	Td	molec	cell	func	categ				1.28516	4.97625	0.0363841	P-pm	P tgt	P-Su	P Co	P Pa							T2-pm	T2 tg				T1-pm	T1 tgt
210573	Tmem151b	Gm323	clusters	SVZ-IZ	Neu	H-S et a	NSC	ident	ID/cl	fate	Cam	Notch	Pr	R-C	RBP	TF	P6	T2	T1	Td	molec	cell	func	categ		cp>vz (weak)	GP	1.28499	8.20183	8.55224e-07	P-pm	P tgt	P-Su	P Co	P Pa				-0.275532	4.62811	0.0156976	T2-pm	T2 tg				T1-pm	T1 tgt
17932	Myt1	Myelin TF 1, NZF-2	III+	VZ∩SVZ-IZ	BP/Neu	H-S et a	NSC	IP-b	n.a.	fate	IP/N	Notch	Pr	R-C	RBP	zc2hTF	P6	T2	T1	Td	TFzc2h	cell	NrDiff	NrDiff	31386623, 21540077, 17928203	SVZ>VZ, CP	GP	1.28377	9.66447	2.03531e-05	P-pm	B-S3	P-Su	P Co	P Pa	0.375283	9.16781	0.00252013	-0.245907	5.32011	0.000707238	T2-pm	B-2i	0.233346	8.59732	0.0163627	T1-pm	T1 tgt	-0.535119
14166	Fgf11	FHF-3; bind & actv VGSC	clusters	zone	Neu	H-S et a	NSC	IP-b	ID/cl	fate	Cam	Notch	Pr	R-C	RBP	TF	P6	T2	T1	Td	FHF	VGSC	intr.excit	NrDiff	25492945, 17678857	SVZ>VZ,CP	GP	1.28303	6.52591	0.000436895	P-pm	P tgt	P-Su	P Co	P Pa	-0.183915	6.90899	0.137666	-0.0261325	2.72946	0.805092	T2-pm	T2 tg	-0.262881	5.91994	0.0727938	T1-pm	T1 tgt	-0.176245
216850	Kdm6b	Jmjd3; H3K27 demth; bp Tbr2; microceph	clusters	zone	Neu	H-S et a	NSC	N-vz	ID/cl	fate	Cam	Notch	Pr	R-C	RBP	TF	P6	T2	T1	Td	KDM	PRC2	NrDif	epigen	27600842	CP,IZ,SVZ>VZ	GP	1.28302	11.7823	6.07579e-05	P-pm	P tgt	P-Su	P Co	P Pa	n.a.			n.a.			T2-pm	T2 tg	-0.0482069	8.49212	0.570797	T1-pm	T1 tgt	-0.217745
72745	Tmem161b		clusters	zone	Telley	H-S et a	NSC	ident	ID/cl	fate	Cam	Notch	Pr	R-C	RBP	TF	P6	T2	T1	Td	molec	cell	func	categ				1.28288	8.46112	0.00038421	P-pm	P tgt	P-Su	P Co	P Pa				0.255564	4.57627	0.0443429	T2-pm	B-2dd	0.221018	7.76003	0.0233159	T1-pm	T1 tgt
11566	Adss		clusters	zone	Telley	H-S et a	NSC	ident	ID/cl	fate	Cam	Notch	Pr	R-C	RBP	TF	P6	T2	T1	Td	molec	cell	func	categ	14651920	CP>vz	GP	1.28258	9.80875	4.31607e-05	P-pm	P tgt	P-Su	P Co	P Pa							T2-pm	T2 tg				T1-pm	T1 tgt
13191	Dctn1	dynactin 1; dynein-interacting protein; p150(Glued)	clusters	zone	Neu	H-S et a	NSC	ident	ID/cl	fate	Cam	Notch	Pr	R-C	RBP	TF	P6	T2	T1	Td	molec	MT	Dend	categ	30401784	CP,VZ>all	GP	1.28201	7.6514	7.45165e-05	P-pm	P tgt	P-Su	P Co	P Pa							T2-pm	T2 tg				T1-pm	T1 tgt
11519	Add2		clusters	SVZ-IZ∩CP	Neu	H-S et a	NSC	ident	ID/cl	fate	N-cp	Notch	Pr	R-C	RBP	TF	P6	T2	T1	Td	molec	cell	func	categ		cp,iz>svz,vz	GP	1.28065	4.79865	0.00713352	P-pm	B-S1	P-Su	P Co	Pa-1dd	-0.117476	7.88732	0.548643	-0.272611	4.7747	0.00168226	T2-pm	T2 tg				T1-pm	B-1dd
74430	4930452B06Rik		clusters	zone	Telley	H-S et a	NSC	ident	ID/cl	fate	Cam	Notch	Pr	R-C	RBP	TF	P6	T2	T1	Td	molec	cell	func	categ				1.27969	3.89289	0.00886027	P-pm	P tgt	P-Su	P Co	P Pa							T2-pm	B-8i				T1-pm	T1 tgt
103841	Cuedc1		clusters	zone	Telley	H-S et a	NSC	ident	ID/cl	fate	Cam	Notch	Pr	R-C	RBP	TF	P6	T2	T1	Td	molec	cell	func	categ				1.27808	4.81278	2.40274e-05	P-pm	P tgt	P-Su	P Co	P Pa							T2-pm	B-3i				T1-pm	B-2i	-1.83101
20844	Stam		clusters	zone	Telley	H-S et a	NSC	ident	ID/cl	fate	Cam	Notch	Pr	R-C	RBP	TF	P6	T2	T1	Td	molec	cell	func	categ				1.27776	4.96476	9.3464e-06	P-pm	P tgt	P-Su	P Co	P Pa	-0.240087	7.34856	0.0486654				T2-pm	B-1i				T1-pm	B-1i
320705	Bend6	B230209C24Rik; co-rep w/ CSL/Rbpj	clusters	CP	Neu	H-S et a	NSC	PN-cp	mix/12	fate	Cam	Antag	Pr	R-C	RBP	TF	P6	T2	T1	Td	TFcoR	nucleus	Notch	NrDif	23571214	CP>>vz	Jax	1.277	8.24896	0.000380277	P-pm	P tgt	P-Su	P Co	P Pa	n.a.			0.201989	3.05798	0.140012	T2-pm	T2 tg	-0.513299	6.65532	0.0831716	T1-pm	T1 tgt	-1.09965
100986	Akap9		clusters	zone	Neu	H-S et a	NSC	ident	ID/cl	fate	Cam	Notch	Pr	R-C	RBP	TF	P6	T2	T1	Td	molec	cell	func	categ		CP,IZ>VZ	GP	1.27678	11.4341	6.78993e-06	P-pm	P tgt	P-Su	P Co	P Pa	1.45777	8.1657	0.00333721				T2-pm	B-1i				T1-pm	T1 tgt
66882	Bzw1		clusters	zone	Telley	H-S et a	NSC	ident	ID/cl	fate	Cam	Notch	Pr	R-C	RBP	TF	P6	T2	T1	Td	molec	cell	func	categ				1.27659	11.3414	0.000178248	P-pm	P tgt	P-Su	P Co	P Pa							T2-pm	T2 tg				T1-pm	B-1s
218442	Serinc5	AIGP3; TPO1; serine incorporator 5; sphingolipid and phosphatidylserine synthesis	clusters	zone	Neu	H-S et a	NSC	PN-vz	CTh/6	fate	N-iz	Notch	Pr	R-C	RBP	TF	P6	T2	T1	Td	molec	cell	P-lipid metab	Metab	16405874	SVZ,IZ>vz	GP	1.27606	9.21064	0.00102513	P-pm	P tgt	P-Su	P Co	P Pa	n.a.			-0.14243	5.54484	0.117252	T2-pm	B-1i1du	0.254285	8.80195	0.0363458	T1-pm	T1 tgt	-0.259753
73242	Atat1	2610110G12Rik	clusters	CP	Neu	H-S et a	NSC	ident	ID/cl	fate	Cam	Notch	Pr	R-C	RBP	TF	P6	T2	T1	Td	molec	cell	func	categ		CP, IZ	GP	1.27571	7.37471	6.33017e-08	P-pm	P tgt	P-Su	P Co	P Pa							T2-pm	T2 tg				T1-pm	T1 tgt
230868	Igsf21	BC055811; binds Nrxn2	clusters	zone	Neu	H-S et a	NSC	IP-b	ID/cl	fate	IP/N	Notch	Pr	R-C	RBP	TF	P6	T2	T1	Td	IgSF	cell	CAM	Adhesion	28864826, 27607899	svz>vz(col?),cp	GP	1.27533	8.2944	0.000223786	P-pm	P tgt	P-Su	P Co	P Pa	n.a.			-0.351099	4.21815	0.000950816	T2-pm	B-6i	0.49389	6.68347	0.000624527	T1-pm	B-1i1du	0.385314
14897	Trip12		clusters	zone	Telley	H-S et a	NSC	ident	ID/cl	fate	Cam	Notch	Pr	R-C	RBP	TF	P6	T2	T1	Td	E3 lig	cell	func	categ	22028794, 31964993			1.27381	8.76907	8.30866e-06	P-pm	P tgt	P-Su	P Co	P Pa				-0.188565	6.84977	0.0284843	T2-pm	T2 tg				T1-pm	B-1dd
23989	Med24	Thrap4	clusters	zone	Telley	H-S et a	NSC	ident	ID/cl	fate	Cam	Notch	Pr	R-C	RBP	TF	P6	T2	T1	Td	molec	cell	func	categ				1.27342	8.61494	4.94293e-06	P-pm	P tgt	P-Su	P Co	P Pa							T2-pm	T2 tg				T1-pm	B-1u1du
67048	Vma21	2610030H06Rik	clusters	zone	Telley	H-S et a	NSC	ident	ID/cl	fate	Cam	Notch	Pr	R-C	RBP	TF	P6	T2	T1	Td	molec	cell	func	categ				1.27309	7.98259	2.94473e-07	P-pm	P tgt	P-Su	P Co	P Pa	0.235318	6.67371	0.0439972				T2-pm	T2 tg				T1-pm	T1 tgt
226778	Mark1		clusters	zone	Telley	H-S et a	NSC	ident	ID/cl	fate	Cam	Notch	Pr	R-C	RBP	TF	P6	T2	T1	Td	molec	cell	func	categ				1.27205	8.5575	0.00197285	P-pm	P tgt	P-Su	P Co	Pa-1i	-0.384815	8.33114	0.037604	-0.163031	5.78828	0.0291022	T2-pm	B-1i	0.0336213	8.63223	0.764976	T1-pm	T1 tgt	-0.486945
240119	St6gal2	sialyltransferase	clusters	zone	Telley	H-S et a	NSC	ident	ID/cl	fate	Cam	Notch	Pr	R-C	RBP	bhlhTF	P6	T2	T1	Td	TFbhlh	cell	func	categ				1.27158	9.37982	0.00392427	P-pm	P tgt	P-Su	P Co	P Pa							T2-pm	T2 tg				T1-pm	T1 tgt	-0.517601
269254	Setx	senataxin; RNA/DNA helicase	clusters	zone	Neu	H-S et a	NSC	ident	ID/cl	fate	Cam	Notch	Pr	R-C	RBP	TF	P6	T2	T1	Td	molec	cell	func	categ		cp (weak)>vz,all	GP	1.27124	11.9173	1.65162e-06	P-pm	P tgt	P-Su	P Co	P Pa				-0.191769	5.07123	0.0476108	T2-pm	T2 tg				T1-pm	T1 tgt
66983	Zfp830	Ccdc16	clusters	zone	Telley	H-S et a	NSC	ident	ID/cl	fate	Cam	Notch	Pr	R-C	RBP	zc2hTF	P6	T2	T1	Td	TFzc2h	cell	func	categ				1.27082	5.66637	9.42529e-05	P-pm	P tgt	P-Su	P Co	P Pa							T2-pm	T2 tg				T1-pm	T1 tgt
69082	Zc3h15		clusters	zone	Telley	H-S et a	NSC	ident	ID/cl	fate	Cam	Notch	Pr	R-C	RBP	zcccTF	P6	T2	T1	Td	TFzccc	cell	func	categ				1.27069	7.06078	0.000322995	P-pm	P tgt	P-Su	P Co	Pa-1du1dd	0.33781	9.73216	0.01504	-0.19763	5.8595	0.00329812	T2-pm	T2 tg				T1-pm	T1 tgt
229675	Rsbn1		clusters	zone	Telley	H-S et a	NSC	ident	ID/cl	fate	Cam	Notch	Pr	R-C	RBP	TF	P6	T2	T1	Td	molec	cell	func	categ				1.27065	10.7364	6.50344e-05	P-pm	P tgt	P-Su	P Co	Pa-1i							T2-pm	B-2i				T1-pm	T1 tgt	-1.33585
70605	Zdhhc24		clusters	zone	Telley	H-S et a	NSC	ident	ID/cl	fate	Cam	Notch	Pr	R-C	RBP	zdhhTF	P6	T2	T1	Td	TFzdhh	cell	func	categ		cp weak	GP	1.27031	8.08127	1.07768e-07	P-pm	P tgt	P-Su	P Co	P Pa							T2-pm	T2 tg				T1-pm	T1 tgt
320026	A330076H08Rik		clusters	zone	Telley	H-S et a	NSC	ident	ID/cl	fate	Cam	Notch	Pr	R-C	RBP	TF	P6	T2	T1	Td	molec	cell	func	categ				1.26949	6.94992	0.021372	P-pm	P tgt	P-Su	P Co	P Pa							T2-pm	T2 tg				T1-pm	T1 tgt
12652	Chga	chromogranin A; packages peptide hormones & neurotrans	clusters	SVZ-IZ	Neu	H-S et a	NSC	IP-b	ind/17	fate	IP/N	Notch	Pr	C-svz	RBP	TF	P6	T2	T1	Td	Traf vsc	cell	Vscl Sec	TrfMem	20005907, 28220294, 16556729, 31891241	SVZ (c>r), >CP,IZ	GP	1.26946	9.47946	0.00193	P-pm	P tgt	P-Su	P Co	P Pa	-0.106586	9.03204	0.297123	-0.410168	4.11617	0.00725507	T2-pm	B-1i	0.186291	7.42666	0.162558	T1-pm	T1 tgt	-0.421241
234353	Psd3		clusters	zone	Neu	H-S et a	NSC	ident	ID/cl	fate	Cam	Notch	Pr	R-C	RBP	TF	P6	T2	T1	Td	molec	cell	func	categ		n.d.	GP	1.26863	9.02212	8.30067e-07	P-pm	P tgt	P-Su	P Co	Pa-1i							T2-pm	B-3i1dd				T1-pm	T1 tgt
223773	Zbed4		clusters	zone	Telley	H-S et a	NSC	ident	ID/cl	fate	Cam	Notch	Pr	R-C	RBP	zbedTF	P6	T2	T1	Td	TFzbed	cell	func	categ				1.26833	9.30045	0.000147549	P-pm	P tgt	P-Su	P Co	P Pa	0.24697	8.89872	0.0330122				T2-pm	T2 tg				T1-pm	T1 tgt
93878	Pcdhb7		clusters	zone	Telley	H-S et a	NSC	ident	ID/cl	fate	Cam	Notch	Pr	R-C	RBP	TF	P6	T2	T1	Td	Pcdh-b	cell	Pcdh	categ	25914083	n.d.	GP	1.26745	6.61407	0.00650871	P-pm	P tgt	P-Su	P Co	P Pa							T2-pm	T2 tg				T1-pm	T1 tgt
56403	Syncrip	Nsap1, Nsap11, Nsap1l	clusters	zone	Telley	H-S et a	NSC	ident	ID/cl	fate	Cam	Notch	Pr	R-C	RRM	TF	P6	T2	T1	Td	RBPrrm	cell	RNA-bp	categ				1.26728	6.15012	0.000351589	P-pm	P tgt	P-Su	P Co	P Pa							T2-pm	T2 tg				T1-pm	T1 tgt	-1.45286
231380	Uba6	Ube1l2, 5730469D23Rik	clusters	zone	Telley	H-S et a	NSC	ident	ID/cl	fate	Cam	Notch	Pr	R-C	RBP	TF	P6	T2	T1	Td	molec	cell	func	categ		vz,cp (weak)	GP	1.26661	9.06672	0.00404927	P-pm	P tgt	P-Su	P Co	Pa-1i				-0.185127	5.15887	0.0268034	T2-pm	T2 tg				T1-pm	T1 tgt	-1.92338
76053	5830426K05Rik		clusters	zone	Telley	H-S et a	NSC	ident	ID/cl	fate	Cam	Notch	Pr	R-C	RBP	TF	P6	T2	T1	Td	molec	cell	func	categ				1.26651	5.12599	0.000167223	P-pm	P tgt	P-Su	P Co	P Pa							T2-pm	T2 tg				T1-pm	T1 tgt
56334	Tmed2		clusters	zone	Telley	H-S et a	NSC	ident	ID/cl	fate	Cam	Notch	Pr	R-C	RBP	TF	P6	T2	T1	Td	molec	cell	func	categ				1.26638	9.77261	9.3023e-06	P-pm	P tgt	P-Su	P Co	P Pa							T2-pm	T2 tg				T1-pm	T1 tgt
209683	Ttc28	TPRBK, AI428795; Dchs1-IP	clusters	SVZ-IZ∩CP	Neu	H-S et a	NSC	PN-iz	CPN/10	CPN	N-cp	Notch	Pr	R-C	RBP	TF	P6	T2	T1	Td	MAP	CytSk	MT dynamics	unk	23036704, 29738714	IZ,SVZ>CP	GP	1.26596	11.8956	0.00158801	P-pm	P tgt	Su-4i	P Co	Pa-6i	-0.678965	11.3169	2.29372e-05	-0.29542	6.0403	0.00865617	T2-pm	B-17i	-0.947181	7.97227	9.72328e-06	T1-pm	B-9i	-0.876444
56177	Olfm1	olfactomedin 1	II+/-III+IV+	SVZ-IZ∩CP	Neu	H-S et a	NSC	N-svz	ID/cl	fate	N-iz	Notch	Pr	R-C	RBP	TF	P6	T2	T1	Td	molec	cell	func	categ		CP,SVZ,IZ	GP	1.2654	9.84361	0.000320433	P-pm	P tgt	P-Su	P Co	P Pa	-0.52182	8.80084	0.000937548	-0.289837	5.71325	0.00123246	T2-pm	T2 tg	0.17719	7.63773	0.0916344	T1-pm	T1 tgt	0.291558
57436	Gabarapl1		clusters	CP	Telley	H-S et a	NSC	ident	ID/cl	fate	Cam	Notch	Pr	R-C	RBP	TF	P6	T2	T1	Td	molec	cell	func	categ		CP>IZ,SVZ,VZ	GP	1.26524	10.1969	5.29807e-06	P-pm	P tgt	P-Su	P Co	P Pa	-0.223941	11.2884	0.0254097				T2-pm	T2 tg				T1-pm	T1 tgt
12569	Cdk5r1	p35, Cdk5r	clusters	SVZ-IZ∩CP	Neu	H-S et a	NSC	N-iz	ID/cl	fate	N-cp	Notch	Pr	R-C	RBP	TF	P6	T2	T1	Td	molec	cell	func	categ		cp,iz	GP	1.26513	10.1664	0.00237484	P-pm	P tgt	P-Su	P Co	P Pa	-0.286812	9.03896	0.240139	-0.317627	6.50436	0.00747618	T2-pm	T2 tg	0.124082	8.65017	0.282336	T1-pm	T1 tgt	-0.218056
14077	Fabp3		clusters	zone	Telley	H-S et a	NSC	PN-cp	ID/cl	fate	N-cp	Notch	Pr	R-C	RBP	TF	P6	T2	T1	Td	molec	cell	func	categ		SP>CP	GP	1.26491	6.07925	0.00634574	P-pm	P tgt	P-Su	P Co	P Pa	-0.613128	8.29782	0.00183565	-0.130226	2.27124	0.163584	T2-pm	T2 tg	0.163475	5.71505	0.211633	T1-pm	T1 tgt	0.132656
228608	Smox		clusters	VZ∩SVZ-IZ	Telley	H-S et a	NSC	ident	ID/cl	fate	Cam	Notch	Pr	R-C	RBP	TF	P6	T2	T1	Td	molec	cell	func	categ		VZ,CP	GP	1.26418	6.63386	0.0109738	P-pm	P tgt	P-Su	P Co	P Pa							T2-pm	T2 tg				T1-pm	T1 tgt
56454	Aldh18a1		clusters	zone	Telley	H-S et a	NSC	ident	ID/cl	fate	Cam	Notch	Pr	R-C	RBP	TF	P6	T2	T1	Td	molec	cell	func	categ				1.26399	6.35368	6.62775e-05	P-pm	B-S1	P-Su	P Co	P Pa				-0.124388	6.54402	0.019097	T2-pm	T2 tg				T1-pm	T1 tgt
18514	Pbx1		clusters	zone	Telley	H-S et a	NSC	ident	ID/cl	fate	Cam	Notch	Pr	R-C	RBP	hxTF	P6	T2	T1	Td	TFhx	cell	TF	categ	24814534	CP,VZ>IZ	GP	1.26376	9.25365	4.16372e-06	P-pm	P tgt	Su-1du	M/H	Pa-4i1du	0.448705	9.14645	0.0101664	-0.0751403	7.64506	0.15682	T2-pm	B-11i1du	0.005536	9.72444	0.932046	T1-pm	B-3i	-1.4908
13848	Ephb6	lacks kinase dom	clusters	zone	Neu	H-S et a	NSC	ident	ID/cl	fate	Cam	Notch	Pr	R-C	RBP	TF	P6	T2	T1	Td	RPTK	cell	AxGd-R	categ	18619851	SVZ,CP,MZ	GP	1.26337	6.6682	0.000190957	P-pm	P tgt	P-Su	P Co	P Pa	-0.380784	7.06317	0.00944014	-0.122851	4.10538	0.164393	T2-pm	T2 tg	-0.0243887	7.01315	0.783032	T1-pm	T1 tgt	0.099158
98366	Smap1		clusters	zone	Telley	H-S et a	NSC	ident	ID/cl	fate	Cam	Notch	Pr	R-C	RBP	TF	P6	T2	T1	Td	molec	cell	func	categ				1.26299	5.31273	2.92252e-05	P-pm	P tgt	P-Su	P Co	P Pa	-0.266128	8.48362	0.0158559				T2-pm	B-1i1du				T1-pm	B-1i1du
93888	Pcdhb17		clusters	zone	Telley	H-S et a	NSC	ident	ID/cl	fate	Cam	Notch	Pr	R-C	RBP	TF	P6	T2	T1	Td	Pcdh	cell	Pcdh	categ	25914083	n.a.	n.a.	1.26244	7.88755	0.000830116	P-pm	P tgt	P-Su	P Co	P Pa							T2-pm	T2 tg				T1-pm	T1 tgt
56036	Ccnl2		clusters	zone	Telley	H-S et a	NSC	ident	ID/cl	fate	Cam	Notch	Pr	R-C	RBP	TF	P6	T2	T1	Td	molec	cell	func	categ		vz,svz,cp (weak)	GP	1.26197	6.16751	0.00189722	P-pm	P tgt	P-Su	P Co	Pa-1u							T2-pm	T2 tg				T1-pm	T1 tgt
93893	Pcdhb22		clusters	zone	Telley	H-S et a	NSC	ident	ID/cl	fate	Cam	Notch	Pr	R-C	RBP	TF	P6	T2	T1	Td	Pcdh	cell	Pcdh	categ	25914083			1.26184	4.07761	0.00132938	P-pm	B-S1	P-Su	P Co	P Pa							T2-pm	T2 tg				T1-pm	T1 tgt
108797	Mex3b	Rkhd3	clusters	zone	Neu	H-S et a	NSC	ident	ID/cl	fate	Cam	Notch	Pr	R-C	KH	TF	P6	T2	T1	Td	RBPkh	cell	RNA-bp	categ		n.a.	n.a.	1.26146	12.2716	6.35001e-06	P-pm	P tgt	P-Su	P Co	P Pa							T2-pm	B-1d1du				T1-pm	T1 tgt
70675	Vcpip1		clusters	zone	Telley	H-S et a	NSC	ident	ID/cl	fate	Cam	Notch	Pr	R-C	RBP	TF	P6	T2	T1	Td	molec	cell	func	categ				1.26106	8.11884	6.27751e-05	P-pm	P tgt	Su-1i	P Co	Pa-1i							T2-pm	T2 tg				T1-pm	T1 tgt
76897	Ralyl	0710005M24Rik; RALY RNA binding protein-like; part of hnRNP family	clusters	CP	Neu	H-S et a	NSC	ident	ID/cl	fate	N-cp	Notch	Pr	R-C	RBP	TF	P6	T2	T1	Td	RBP	cell	unk	RNA metab	33750796	CP weak	GP	1.26003	8.93082	0.000729162	P-pm	P tgt	Su-1i	P Co	Pa-1i	n.a.			-0.130012	2.60834	0.101831	T2-pm	B-1i	-0.138475	6.43979	0.355076	T1-pm	B-1i	0.0636067
99209	AU021128		clusters	zone	Telley	H-S et a	NSC	ident	ID/cl	fate	Cam	Notch	Pr	R-C	RBP	TF	P6	T2	T1	Td	molec	cell	func	categ				1.25758	4.47764	0.00874941	P-pm	P tgt	P-Su	P Co	P Pa							T2-pm	T2 tg				T1-pm	T1 tgt	-1.3062
73205	3110043O21Rik	C9orf72; ALS-FTD	clusters	zone	Telley	H-S et a	NSC	ident	ID/cl	fate	Cam	Notch	Pr	R-C	RBP	TF	P6	T2	T1	Td	molec	cell	func	categ				1.25713	10.549	1.36677e-05	P-pm	P tgt	P-Su	P Co	P Pa							T2-pm	T2 tg				T1-pm	T1 tgt
56463	Snd1	Tudor-SN; Al033314; regulates RNA processing	clusters	zone	Telley	H-S et a	NSC	ident	ID/cl	fate	Cam	Notch	Pr	R-C	Tudor	TF	P6	T2	T1	Td	RBPtu	nuc&cyt	unk	categ	30619748	VZ/SVZ>CP	GP	1.25563	7.58821	0.0021641	P-pm	P tgt	Su-1i	P Co	Pa-2i1dd	-0.204985	9.18045	0.0378706				T2-pm	B-6i1dd				T1-pm	B-2i
20411	Sorbs1	CAP; CABLE-assoc pr	clusters	zone	Neu	H-S et a	NSC	ident	ID/cl	fate	Cam	Notch	Pr	R-C	RBP	TF	P6	T2	T1	Td	molec	cell	func	categ		CP>all	GP	1.2539	7.28263	0.000647676	P-pm	B-S1	Su-1i	P Co	Pa-1i							T2-pm	B-3i				T1-pm	B-3i	-1.32242
67542	Cog6	component of golgi 6	clusters	zone	Telley	H-S et a	NSC	ident	ID/cl	fate	Cam	Notch	Pr	R-C	RBP	TF	P6	T2	T1	Td	molec	cell	func	categ				1.25326	9.49956	0.000122428	P-pm	P tgt	P-Su	P Co	P Pa							T2-pm	T2 tg				T1-pm	T1 tgt
56291	Styx	P-ase inactive	clusters	zone	Telley	H-S et a	NSC	ident	ID/cl	fate	Cam	Notch	Pr	R-C	RBP	TF	P6	T2	T1	Td	DUSPsa	cell	saDUSP	categ				1.25285	8.14636	3.27569e-05	P-pm	P tgt	P-Su	P Co	P Pa							T2-pm	B-1i				T1-pm	T1 tgt	-1.57805
66569	Gdpd1		clusters	CP	Neu	H-S et a	NSC	ident	ID/cl	fate	Cam	Notch	Pr	R-C	RBP	TF	P6	T2	T1	Td	molec	cell	func	categ		SVZ,CP>IZ,VZ	GP	1.25283	11.4842	5.44942e-06	P-pm	P tgt	P-Su	P Co	P Pa				-0.205844	6.55534	0.00361614	T2-pm	T2 tg				T1-pm	T1 tgt
319967	9630019E01Rik		clusters	zone	Telley	H-S et a	NSC	ident	ID/cl	fate	Cam	Notch	Pr	R-C	RBP	TF	P6	T2	T1	Td	molec	cell	func	categ				1.25282	6.38621	0.00543208	P-pm	P tgt	P-Su	P Co	P Pa							T2-pm	T2 tg				T1-pm	T1 tgt
16728	L1cam	CRASH sy; binds, potentiates Epha3,4,7	clusters	SVZ-IZ∩CP	Neu	H-S et a	NSC	N-iz	Sub/18	SCPN	N-iz	Notch	Pr	R-C	RBP	TF	P6	T2	T1	Td	IgSF	Ax/GC	AxGuid T-C	categ	20576928, 27787839	IZ,CP	GP	1.25229	11.5862	1.42899e-05	P-pm	P tgt	P-Su	P Co	P Pa	-0.741051	8.59003	0.00166987	-0.599517	5.31846	1.22872e-06	T2-pm	T2 tg	-0.358973	8.49815	0.0241759	T1-pm	T1 tgt	-0.442156
12395	Runx1t1	MTG8; Cbfa2t1h; RUNX1 translocation partner 1	clusters	CP	Telley	H-S et a	NSC	ident	ID/cl	fate	Cam	Notch	Pr	R-C	RBP	TF	P6	T2	T1	Td	TFcoF	nucleus	func	NrDiff	32321587, 25473084, 11463846, 19172993	CP,iz (weak)	GP	1.25208	10.1463	0.00556045	P-pm	P tgt	P-Su	M/H	P Pa	-0.185846	9.03337	0.254847	-0.0919468	3.88132	0.280178	T2-pm	B-9i1du	0.108438	8.32954	0.65946	T1-pm	B-4i1u2du	-0.987916
235682	Zfp445		clusters	zone	Telley	H-S et a	NSC	ident	ID/cl	fate	Cam	Notch	Pr	R-C	RBP	zc2hTF	P6	T2	T1	Td	TFzc2h	cell	func	categ				1.25127	3.25503	0.00424865	P-pm	P tgt	P-Su	P Co	P Pa							T2-pm	T2 tg				T1-pm	T1 tgt	-1.3544
80982	Cemip	KIAA1199, Hybid; 9930013L23Rik, NM_030728; cell migration inducing protein, hyaluronan binding	clusters	zone	Telley	H-S et a	NSC	PN-iz	n.a.	fate	N-cp	Notch	Pr	R-iz	RBP	TF	P6	T2	T1	Td	HA cat	cell	HA depolym	unk	30060951, 26009875, 28699206, 32825309	IZ (r>c)	GP	1.25102	8.04221	0.00197531	P-pm	P tgt	P-Su	P Co	P Pa	0.072523	6.14612	0.43264	-0.251142	2.41164	0.00752931	T2-pm	B-2i	-0.83333	5.22238	6.1099e-06	T1-pm	B-1i	-0.15359
53310	Dlg3	SAP102, Dlgh3	clusters	zone	Telley	H-S et a	NSC	ident	ID/cl	fate	Cam	Notch	Pr	R-C	RBP	TF	P6	T2	T1	Td	MAGUK	PM-bl	ABP-b	categ		CP>vz	BG	1.25064	8.84873	1.00705e-06	P-pm	P tgt	P-Su	P Co	P Pa				-0.207543	4.33142	0.000256271	T2-pm	T2 tg				T1-pm	T1 tgt
108079	Prkaa2		clusters	zone	Telley	H-S et a	NSC	ident	ID/cl	fate	N-cp	Notch	Pr	R-C	RBP	TF	P6	T2	T1	Td	molec	cell	func	categ		CP weak	GP	1.25011	6.18796	6.07056e-06	P-pm	P tgt	P-Su	P Co	P Pa							T2-pm	T2 tg				T1-pm	T1 tgt
53332	Mtmr1	MTMR1	clusters	zone	Telley	H-S et a	NSC	ident	ID/cl	fate	Cam	Notch	Pr	R-C	RBP	TF	P6	T2	T1	Td	PIP P-ase	cell	PIP P-ase	categ				1.24914	6.25055	6.48845e-05	P-pm	P tgt	P-Su	P Co	P Pa							T2-pm	T2 tg				T1-pm	T1 tgt
76293	Mfap4	binds collagen, integrins	clusters	VZ∩SVZ-IZ	BP	H-S et a	NSC	IP-b	ind/1	fate	N-iz	Notch	Pr	C-svz	RBP	TF	P6	T2	T1	Td	RGD-microfibrils	ECM	Itg ligand	unk	26033354, 26601954, 26564819	SVZ (c>r)	GP	1.24904	8.48995	5.84244e-05	P-pm	P tgt	P-Su	P Co	P Pa	0.518167	9.71427	0.00023005	-0.158642	5.63593	0.0715738	T2-pm	B-1u	0.442484	7.12472	0.00557361	T1-pm	T1 tgt	0.727907
66643	Lix1	Limb Expression 1; limb and CNS expressed 1; Lft (lowfat) in Drosophila; regulates Yap1 (+ then -)	clusters	zone	Telley	H-S et a	NSC	ident	ID/cl	L5	Cam	Notch	Pr	R-C	RBP	TF	P6	T2	T1	Td	coiled-coil	cytosol	yap1	unk	27125505, 12638132, 11731258, 19710173, 16899656, 32633461	CP>SVZ,VZ	GP	1.24902	6.70239	0.00039268	P-pm	B-S2	Su-1i1s	P Co	Pa-2i	-0.737446	8.63132	0.000434677	0.0247971	7.18934	0.762703	T2-pm	B-1dd	-0.256184	7.92002	0.0371873	T1-pm	T1 tgt	-0.24736
11843	Arf4		clusters	zone	Telley	H-S et a	NSC	ident	ID/cl	fate	Cam	Notch	Pr	R-C	RBP	TF	P6	T2	T1	Td	molec	cell	func	categ				1.24902	9.01117	0.000280748	P-pm	P tgt	P-Su	P Co	P Pa							T2-pm	T2 tg				T1-pm	T1 tgt
100042498	Mir22hg	targets PTEN; 2210403K04Rik	clusters	zone	Telley	H-S et a	NSC	ident	ID/cl	fate	Cam	Notch	Pr	R-C	RBP	TF	P6	T2	T1	Td	miRNA	PTEN	growth	epigen	27082730	n.a.	n.a.	1.24837	8.81302	0.00312601	P-pm	P tgt	P-Su	P Co	P Pa	n.a.			n.a.			T2-pm	T2 tg	n.a.			T1-pm	B-1u	0.169107
105148	Iars		clusters	zone	Telley	H-S et a	NSC	ident	ID/cl	fate	Cam	Notch	Pr	R-C	RBP	TF	P6	T2	T1	Td	molec	cell	func	categ				1.24774	8.55836	0.00150967	P-pm	B-S1	P-Su	P Co	P Pa				-0.226359	6.5677	0.000484415	T2-pm	T2 tg				T1-pm	T1 tgt
53424	Tsnax		clusters	zone	Telley	H-S et a	NSC	ident	ID/cl	fate	Cam	Notch	Pr	R-C	RBP	TF	P6	T2	T1	Td	molec	cell	func	categ				1.24745	9.4215	1.1286e-05	P-pm	P tgt	P-Su	P Co	P Pa							T2-pm	T2 tg				T1-pm	T1 tgt	-0.567231
13349	Ackr1	Dfy, Darc, NM_010045; rec for Cxcl12 (SDF-1), other chemokiness	clusters	zone	Telley	H-S et a	NSC	ident	ID/cl	fate	Cam	Notch	Pr	R-C	RBP	TF	P6	T2	T1	Td	CxcR	cell	motor	unk	24997773	CP,OB,DG	GP	1.24677	7.66533	9.30284e-05	P-pm	P tgt	P-Su	P Co	P Pa	-0.0590447	9.04097	0.547379	0.0260852	2.99735	0.812397	T2-pm	B-1dd	0.729459	7.03425	0.00011396	T1-pm	T1 tgt	0.108051
18767	Pkia	prot kin inhib alpha	clusters	zone	Telley	H-S et a	NSC	ident	ID/cl	fate	Cam	Notch	Pr	R-C	RBP	TF	P6	T2	T1	Td	molec	cell	func	categ		CP>vz	GP	1.24601	5.68731	0.00218684	P-pm	P tgt	P-Su	P Co	P Pa	-0.335395	9.26627	0.0193127				T2-pm	B-1i	0.280255	8.51821	0.0293579	T1-pm	T1 tgt
69254	2810410D24Rik	discontinued	clusters	zone	Telley	H-S et a	NSC	ident	ID/cl	fate	Cam	Notch	Pr	R-C	RBP	TF	P6	T2	T1	Td	molec	cell	func	categ				1.24579	6.70967	0.000166673	P-pm	P tgt	P-Su	P Co	P Pa							T2-pm	T2 tg				T1-pm	T1 tgt
74385	Ap5m1	4932432K03Rik	clusters	zone	Telley	H-S et a	NSC	ident	ID/cl	fate	Cam	Notch	Pr	R-C	RBP	TF	P6	T2	T1	Td	molec	cell	func	categ				1.24288	7.1561	0.00335839	P-pm	P tgt	P-Su	P Co	P Pa							T2-pm	T2 tg				T1-pm	T1 tgt
80912	Pum1	pumilio 1	clusters	zone	Telley	H-S et a	NSC	ident	ID/cl	fate	Cam	Notch	Pr	R-C	other	TF	P6	T2	T1	Td	RBPot	cell	mRNA-inh	categ	24212248, 32198202	n.a.	GP	1.24258	8.57361	4.48989e-05	P-pm	P tgt	P-Su	P Co	Pa-1i	0.301223	8.62119	0.0357988	-0.107392	6.74594	0.0659039	T2-pm	T2 tg	-0.0423837	9.73431	0.566198	T1-pm	T1 tgt	-1.18909
18844	Plxna1	rec Sema3A	clusters	zone	Telley	H-S et a	NSC	SP	ID/cl	fate	Cam	Notch	Pr	R-C	RBP	iptTF	P6	T2	T1	Td	TFipt	cell	Dend	categ	14750152, 31430342, 33163687	SP (c>r)	AI	1.24214	7.85366	0.000346907	P-pm	P tgt	P-Su	P Co	P Pa	-0.150483	7.02946	0.453207	-0.240616	6.48307	0.0158757	T2-pm	T2 tg	0.117387	8.38555	0.206735	T1-pm	T1 tgt	0.0731593
56808	Cacna2d2	a2d2; torpid, ducky	clusters	zone	Telley	H-S et a	NSC	C-R	ID/cl	fate	Cam	Notch	Pr	R-C	RBP	TF	P6	T2	T1	Td	VGCC-a2d	Soma	TrfChan	categ	15331424	MZ	PMID	1.24099	8.44356	0.00722155	P-pm	P tgt	P-Su	P Co	P Pa	0.901096	8.97218	0.000488469	-0.174656	3.78409	0.0613077	T2-pm	B-4i	0.233785	6.32112	0.141134	T1-pm	B-1i1du	0.388155
384569	Nova2	Gm1424	clusters	CP	Neu	H-S et a	NSC	ident	ID/cl	fate	Cam	Notch	Pr	R-C	KH	TF	P6	T2	T1	Td	RBPkh	cell	RNA-bp	categ		CP>IZ,vz	GP	1.24086	8.44666	0.0111602	P-pm	P tgt	P-Su	P Co	P Pa							T2-pm	T2 tg				T1-pm	T1 tgt
76007	Zmym2	Zn finger, MYM type	clusters	zone	Telley	H-S et a	NSC	ident	ID/cl	fate	Cam	Notch	Pr	R-C	RBP	zmymTF	P6	T2	T1	Td	TFzmym	cell	func	categ				1.24065	7.79662	0.00076601	P-pm	P tgt	P-Su	M	P Pa							T2-pm	T2 tg				T1-pm	B-1i
320426	A330075M08Rik		clusters	zone	Telley	H-S et a	NSC	ident	ID/cl	fate	Cam	Notch	Pr	R-C	RBP	TF	P6	T2	T1	Td	molec	cell	func	categ				1.24043	4.00049	0.00959946	P-pm	P tgt	P-Su	P Co	P Pa							T2-pm	T2 tg				T1-pm	T1 tgt
216549	Aftph	aftiphilin	clusters	zone	Neu	H-S et a	NSC	ident	ID/cl	fate	Cam	Notch	Pr	R-C	RBP	TF	P6	T2	T1	Td	molec	cell	func	categ		n.a.	n.a.	1.24042	8.84474	0.000848802	P-pm	P tgt	P-Su	P Co	Pa-1u							T2-pm	T2 tg				T1-pm	T1 tgt
320541	Slc35e2	A530082C11Rik	clusters	zone	Telley	H-S et a	NSC	ident	ID/cl	fate	Cam	Notch	Pr	R-C	RBP	TF	P6	T2	T1	Td	molec	cell	func	categ				1.24018	9.99411	4.05476e-05	P-pm	P tgt	P-Su	P Co	P Pa							T2-pm	T2 tg				T1-pm	T1 tgt
56220	Zfp386		clusters	zone	Telley	H-S et a	NSC	ident	ID/cl	fate	Cam	Notch	Pr	R-C	RBP	zc2hTF	P6	T2	T1	Td	TFzc2h	cell	func	categ				1.23988	7.46626	0.0486855	P-pm	P tgt	P-Su	P Co	P Pa				0.202671	5.06139	0.0257682	T2-pm	T2 tg				T1-pm	T1 tgt
77626	Smpd4	4122402O22Rik	clusters	zone	Telley	H-S et a	NSC	ident	ID/cl	fate	Cam	Notch	Pr	R-C	RBP	TF	P6	T2	T1	Td	molec	cell	func	categ				1.23811	6.51426	9.35109e-05	P-pm	P tgt	P-Su	P Co	P Pa							T2-pm	T2 tg				T1-pm	T1 tgt	0.108944
228829	Phf20	PHD finger	clusters	zone	Telley	H-S et a	NSC	ident	ID/cl	fate	Cam	Notch	Pr	R-C	RBP	zc2hTF	P6	T2	T1	Td	TFzc2h	cell	func	categ	23452852			1.238	6.5099	0.000178937	P-pm	P tgt	P-Su	P Co	P Pa							T2-pm	T2 tg				T1-pm	B-1i
70580	5730478J17Rik		clusters	zone	Telley	H-S et a	NSC	ident	ID/cl	fate	Cam	Notch	Pr	R-C	RBP	TF	P6	T2	T1	Td	molec	cell	func	categ				1.23764	10.3101	8.76942e-06	P-pm	P tgt	P-Su	P Co	P Pa							T2-pm	T2 tg				T1-pm	T1 tgt
66146	Tmem57	1110007C24Rik	clusters	zone	Neu	H-S et a	NSC	ident	ID/cl	fate	Cam	Notch	Pr	R-C	RBP	TF	P6	T2	T1	Td	molec	cell	func	categ		cp,iz,svz,vz	GP	1.23747	8.54765	0.00239962	P-pm	P tgt	P-Su	P Co	P Pa	n.a.			-0.301289	5.70633	0.000659963	T2-pm	T2 tg				T1-pm	T1 tgt
74747	Ddit4	REDD1; de-P AKT by enh PP2A activ; binds Akt and PP2A	clusters	zone	Telley	H-S et a	NSC	IP-b	Sub/7	fate	Cam	Notch	Pr	C-svz	RBP	TF	P6	T2	T1	Td	adaptor	cell	AKT-mTORC1	growth	25056877, 15988001	SVZ(c>r) weak	GP	1.23742	11.228	1.29934e-05	P-pm	P tgt	P-Su	P Co	P Pa	-0.0493875	9.75513	0.558022	0.690936	5.77181	0.116488	T2-pm	B-1du1dd	0.0421861	7.22278	0.755743	T1-pm	B-1du	0.125949
50766	Crim1	Cys-rich TM BMP reg 1 (chordin like)	clusters	zone	Neu	H-S et a	NSC	ident	ID/cl	fate	Cam	Notch	Pr	R-C	RBP	TF	P6	T2	T1	Td	TM	PM	BMP act	unk	22511315, 10642437, 17106887	septum>cp(weak,c>r)	GP	1.2374	5.73004	0.0272247	P-pm	P tgt	Su-1i	P Co	P Pa	-0.684088	7.65314	0.0104613	n.a.			T2-pm	B-7i	0.618043	8.0683	0.000146171	T1-pm	B-2i	-0.12844
12794	Cnih2	Cnil; cornichon 2; aux pr of GluR-A esp. Gria1	clusters	SVZ-IZ∩CP	Telley	H-S et a	NSC	N-iz	ID/cl	fate	Cam	Notch	Pr	R-C	RBP	TF	P6	T2	T1	Td	GluR-A-bp	Post	excit	categ	23522044	cp>iz,svz	GP	1.23731	7.40885	1.67801e-05	P-pm	P tgt	P-Su	P Co	P Pa	-0.470602	10.4815	0.000507995	-0.116536	5.69292	0.267444	T2-pm	T2 tg	-0.191446	7.63578	0.121454	T1-pm	T1 tgt	-0.247849
77975	Tmem50b	B230114J08Rik	clusters	CP	Telley	H-S et a	NSC	N-vz	ID/cl	fate	Cam	Notch	Pr	R-C	RBP	TF	P6	T2	T1	Td	TM-intracell	ER/Golgi	unk	unk	18541381	CP>svz,vz,iz	GP	1.23678	11.048	7.64355e-05	P-pm	P tgt	P-Su	P Co	P Pa	-0.31167	10.0704	0.00782928	-0.0165051	5.3227	0.913613	T2-pm	B-1i	-0.556402	8.9619	0.00195278	T1-pm	B-1i	-0.453942
245555	Nexmif	C77370, KIAA2022	clusters	CP	Neu	H-S et a	NSC	N-cp	ID/cl	fate	N-cp	Notch	Pr	R-C	RBP	TF	P6	T2	T1	Td	molec	cell	func	categ		cp (weak)	GP	1.23652	10.5233	9.88518e-06	P-pm	P tgt	Su-1i	P Co	P Pa	-0.157308	6.86471	0.46268	n.a.			T2-pm	T2 tg	-0.148662	5.946	0.456599	T1-pm	T1 tgt	-1.84408
72477	Tmem87b		clusters	zone	Telley	H-S et a	NSC	ident	ID/cl	fate	Cam	Notch	Pr	R-C	RBP	TF	P6	T2	T1	Td	molec	cell	func	categ				1.23645	8.7207	8.88456e-05	P-pm	P tgt	P-Su	P Co	P Pa							T2-pm	T2 tg	0.183221	7.57824	0.0403262	T1-pm	T1 tgt
14605	Tsc22d3		clusters	zone	Telley	H-S et a	NSC	ident	ID/cl	fate	Cam	Notch	Pr	R-C	RBP	bzipTF	P6	T2	T1	Td	TFbzip	cell	func	categ				1.23622	7.22946	0.000443602	P-pm	P tgt	Su-1i	P Co	P Pa							T2-pm	T2 tg				T1-pm	T1 tgt
54169	Kat6b	Myst4,MORF,querkopf	clusters	zone	Telley	H-S et a	NSC	IP-ab	ID/cl	fate	Cam	Notch	Pr	R-C	RBP	zphdTF	P6	T2	T1	Td	HAT/Myst	epigen	epigen	L5 fate	10821753	VZ,SVZ	GP	1.23522	10.1626	7.01466e-05	P-pm	P tgt	Su-1i	P Co	Pa-1i1du	0.221296	8.97645	0.14306	-0.047853	6.5637	0.644163	T2-pm	B-3i1du	0.139812	9.56323	0.0724268	T1-pm	T1 tgt	-0.660814
239528	Ago2	site-spec RNAse; Eif2c2, 2310051F07Rik	clusters	zone	Telley	H-S et a	NSC	ident	ID/cl	fate	Cam	Notch	Pr	R-C	Piwi	TF	P6	T2	T1	Td	RBPpiwi	miRISC	miRISC	categ	20424607	n.a.	n.a.	1.2338	7.22162	7.89117e-05	P-pm	P tgt	P-Su	P Co	P Pa	0.714351	8.55567	0.0195848	0.00937187	5.51434	0.946535	T2-pm	B-2i	0.0184713	8.70296	0.864884	T1-pm	T1 tgt	-0.116127
26940	Ecsit		clusters	zone	Telley	H-S et a	NSC	ident	ID/cl	fate	Cam	Notch	Pr	R-C	RBP	TF	P6	T2	T1	Td	molec	cell	func	categ				1.23371	6.84773	0.00103409	P-pm	P tgt	P-Su	P Co	P Pa							T2-pm	T2 tg				T1-pm	T1 tgt
22110	Tspyl1		clusters	zone	Telley	H-S et a	NSC	ident	ID/cl	fate	Cam	Notch	Pr	R-C	RBP	TF	P6	T2	T1	Td	molec	cell	func	categ				1.23294	3.83611	0.0304485	P-pm	P tgt	P-Su	P Co	P Pa							T2-pm	T2 tg				T1-pm	T1 tgt
100763	Ube3c		clusters	zone	Telley	H-S et a	NSC	ident	ID/cl	fate	Cam	Notch	Pr	R-C	RBP	TF	P6	T2	T1	Td	molec	cell	func	categ				1.23227	8.65163	0.000163648	P-pm	P tgt	P-Su	P Co	P Pa				-0.159128	5.76772	0.0362459	T2-pm	T2 tg				T1-pm	T1 tgt
268902	Robo2	w/Robo1, critical for forebrain tracts corticofugal, thalamocortical, and corticocortical callosal	clusters	SVZ-IZ	Neu	H-S et a	NSC	PN-iz	CPN/10	CPN	N-iz	Notch	Pr	R-svz	RBP	TF	P6	T2	T1	Td	AxG-R	cell	CFug,CC	AxonGuid	17392456, 23083737, 33425915	IZ (r>c)	GP	1.23067	11.0096	0.000116781	P-pm	P tgt	Su-1i	P Co	Pa-6i	n.a.			-0.559896	5.727	2.49216e-07	T2-pm	B-14i	-2.03756	8.60118	7.08782e-07	T1-pm	B-7i	-0.877066
65960	Twsg1	twisted gastrulation 1	clusters	zone	Telley	H-S et a	NSC	ident	ID/cl	fate	Cam	Notch	Pr	R-C	RBP	TF	P6	T2	T1	Td	molec	cell	func	categ				1.23052	8.33535	0.00376485	P-pm	P tgt	Su-1dd	P Co	Pa-1dd	-0.203597	9.73731	0.0414876				T2-pm	T2 tg				T1-pm	T1 tgt
73447	Wdr13		clusters	CP	Neu	H-S et a	NSC	ident	ID/cl	fate	Cam	Notch	Pr	R-C	RBP	TF	P6	T2	T1	Td	molec	cell	func	categ		CP, ch.pl.	GP	1.23043	9.36387	3.23979e-05	P-pm	P tgt	P-Su	P Co	P Pa	-0.423723	7.75262	0.0289723				T2-pm	T2 tg				T1-pm	T1 tgt
381338	Lonrf2		clusters	CP	Telley	H-S et a	NSC	N-cp	ID/cl	fate	Cam	Notch	Pr	R-C	RBP	TF	P6	T2	T1	Td	molec	cell	func	categ		cp weak	GP	1.23022	8.03313	0.00636694	P-pm	B-S1	P-Su	P Co	P Pa	n.a.			n.a.			T2-pm	B-1dd	0.173035	7.05983	0.401493	T1-pm	T1 tgt	-0.162467
66676	Tmed7		clusters	zone	Telley	H-S et a	NSC	ident	ID/cl	fate	Cam	Notch	Pr	R-C	RBP	TF	P6	T2	T1	Td	molec	cell	func	categ				1.23001	9.79092	0.00020567	P-pm	P tgt	P-Su	P Co	P Pa							T2-pm	T2 tg				T1-pm	T1 tgt	-1.25249
67245	Peli1	pellino 1	clusters	CP	Neu	H-S et a	NSC	ident	ID/cl	fate	Cam	Notch	Pr	R-C	RBP	TF	P6	T2	T1	Td	molec	cell	func	categ		CP>iz,svz,vz	GP	1.22998	6.23749	0.0403998	P-pm	P tgt	P-Su	P Co	P Pa				-0.12194	7.04408	0.0312767	T2-pm	T2 tg				T1-pm	T1 tgt	-1.33727
15228	Foxg1		clusters	zone	Telley	H-S et a	NSC	ident	ID/cl	fate	Cam	Notch	Pr	R-C	RBP	fkhdTF	P6	T2	T1	Td	TFfkhd	cell	func	categ	22726835, 23523356	CP>iz,svz,vz	GP	1.22981	14.102	1.13234e-05	P-pm	P tgt	Su-1u	P Co	Pa-1u							T2-pm	B-1u1du				T1-pm	T1 tgt	-0.702407
16508	Kcnd2	Kv4.2; IA (K outward)	clusters	zone	Telley	H-S et a	NSC	IP-b	ind/17	fate	Cam	Notch	Pr	R-C	RBP	TF	P6	T2	T1	Td	VGKC	cell	Repol	NrDiff	22615428	SVZ,IZ>CP	GP	1.2297	7.01262	0.00675844	P-pm	P tgt	P-Su	P Co	Pa-1i	0.414996	6.09718	0.00390019	-0.174192	3.74222	0.163202	T2-pm	T2 tg	0.803727	6.23996	0.000149855	T1-pm	T1 tgt	-0.915051
171508	Creld1		clusters	zone	Telley	H-S et a	NSC	ident	ID/cl	fate	Cam	Notch	Pr	R-C	RBP	TF	P6	T2	T1	Td	molec	cell	func	categ				1.22932	8.20767	0.000340259	P-pm	P tgt	P-Su	P Co	P Pa							T2-pm	T2 tg				T1-pm	T1 tgt
214764	Edrf1	2700050L05Rik, NM_178115	clusters	zone	Telley	H-S et a	NSC	ident	ID/cl	fate	Cam	Notch	Pr	R-C	RBP	TF	P6	T2	T1	Td	molec	cell	func	categ				1.22823	8.01352	0.00219257	P-pm	B-S2	P-Su	P Co	P Pa				-0.198599	4.10274	0.00728848	T2-pm	B-1du				T1-pm	B-1du
18218	Dusp8	5530400B01Rik	clusters	CP	Neu	H-S et a	NSC	ident	ID/cl	fate	Cam	Notch	Pr	R-C	RBP	TF	P6	T2	T1	Td	MKP	cell	MKP	categ	22812510	n.d.	GP	1.22818	7.2638	0.000853696	P-pm	P tgt	P-Su	P Co	P Pa				-0.203323	5.31634	0.0265866	T2-pm	B-1i				T1-pm	B-1i
107652	Uap1		clusters	zone	Telley	H-S et a	NSC	ident	ID/cl	fate	Cam	Notch	Pr	R-C	RBP	TF	P6	T2	T1	Td	molec	cell	func	categ				1.22806	9.30007	0.00150334	P-pm	P tgt	P-Su	P Co	P Pa							T2-pm	T2 tg				T1-pm	T1 tgt	0.595149
239393	Lrp12		clusters	zone	Telley	H-S et a	NSC	ident	ID/cl	fate	Cam	Notch	Pr	R-C	RBP	TF	P6	T2	T1	Td	molec	cell	func	categ				1.22781	9.05964	0.000272963	P-pm	P tgt	P-Su	P Co	P Pa							T2-pm	T2 tg				T1-pm	T1 tgt
75646	Rai14	Ankycorbin, Norpeg, RA-i 14; induces protrusive membrane topologies	clusters	VZ∩SVZ-IZ	Telley	H-S et a	NSC	IP-a	CTh/6	fate	Cam	Notch	Pr	R-vz	RBP	TF	P6	T2	T1	Td	N-Ank	CytSk	mbr protrus	NrDiff	11168586, 11042181, 16806700, 16729964, 31548610	VZ (r>c)	GP	1.22767	6.70202	0.00860212	P-pm	B-S1	Su-1i	P Co	Pa-1i	-0.583667	8.02345	0.0178557	-0.0781715	6.41584	0.203785	T2-pm	B-4i	0.102176	9.23487	0.223249	T1-pm	T1 tgt	-1.08185
239554	Foxred2	QC; ERFAD, D15Bwg0759e; FAD-dependent oxidoreductase domain containing 2	clusters	zone	Neu	H-S et a	NSC	ident	ID/cl	fate	Cam	Notch	Pr	R-C	RBP	TF	P6	T2	T1	Td	ox-red	cell	ERAD	QC protein	19706418	n.a.	n.a.	1.22766	7.95211	0.000765906	P-pm	P tgt	P-Su	P Co	P Pa	n.a.			-0.0108491	3.62037	0.894988	T2-pm	B-1i1dd	-0.221323	6.40111	0.102801	T1-pm	B-1i1dd	-0.257514
103712	6330403K07Rik		clusters	CP	Neu	H-S et a	NSC	N-cp	ID/cl	fate	Cam	Notch	Pr	R-C	RBP	TF	P6	T2	T1	Td	molec	cell	func	categ		CP	GP	1.22747	13.0601	4.23897e-05	P-pm	P tgt	P-Su	P Co	P Pa	-0.335379	11.3768	0.0108826	0.0434411	6.99226	0.670344	T2-pm	B-1s	-0.133906	8.97158	0.286929	T1-pm	T1 tgt	-0.201147
381813	Prmt8	LOC381813	clusters	zone	Telley	H-S et a	NSC	ident	ID/cl	fate	N-cp	Notch	Pr	R-C	other	TF	P6	T2	T1	Td	RBPot	cell	func	categ		CPweak>all	GP	1.22729	9.02145	0.00068879	P-pm	B-S3	P-Su	P Co	P Pa							T2-pm	B-3i				T1-pm	T1 tgt
230316	Megf9		clusters	zone	Telley	H-S et a	NSC	ident	ID/cl	fate	Cam	Notch	Pr	R-C	RBP	TF	P6	T2	T1	Td	molec	cell	func	categ		cp (weak)	GP	1.22688	8.10633	0.00132619	P-pm	P tgt	P-Su	P Co	Pa-1i	n.a.			-0.297821	6.29524	0.00153072	T2-pm	B-1i				T1-pm	T1 tgt
67781	Ilf2		clusters	zone	Telley	H-S et a	NSC	ident	ID/cl	fate	Cam	Notch	Pr	R-C	RBP	TF	P6	T2	T1	Td	molec	cell	func	categ				1.22614	9.29347	0.000900842	P-pm	P tgt	P-Su	P Co	Pa-1i							T2-pm	T2 tg				T1-pm	B-1s
16918	Mycl	Mycl1, Lmyc1, v-myc	clusters	zone	Neu	H-S et a	NSC	PN-svz	CPN/15	fate	Cam	Notch	Pr	R-C	RBP	bhlhTF	P6	T2	T1	Td	TFbhlh	cell	NrDif	NrDif	8657155, 1281420	SVZ,IZ,CP	BG	1.2255	7.15918	0.00589683	P-pm	P tgt	P-Su	P Co	P Pa	-0.250207	9.93457	0.0165309	-0.254148	5.1491	0.0479657	T2-pm	T2 tg	-0.126723	7.03129	0.193787	T1-pm	T1 tgt	0.163686
71853	Pdia6		clusters	zone	Telley	H-S et a	NSC	ident	ID/cl	fate	Cam	Notch	Pr	R-C	RBP	TF	P6	T2	T1	Td	molec	cell	func	categ				1.22495	3.3818	0.00584512	P-pm	P tgt	P-Su	P Co	P Pa							T2-pm	B-1i1du				T1-pm	B-1i
12928	Crk		clusters	zone	Telley	H-S et a	NSC	ident	ID/cl	fate	Cam	Notch	Pr	R-C	RBP	TF	P6	T2	T1	Td	molec	cell	func	categ				1.22442	12.2526	0.000198343	P-pm	P tgt	P-Su	P Co	P Pa							T2-pm	T2 tg				T1-pm	T1 tgt
70122	Mllt3	Af9; Dot1l-ip; repr Tbr1; Yeats reads H3K9-Ac	clusters	SVZ-IZ	Neu	H-S et a	NSC	N-iz	ID/cl	fate	Cam	Notch	Pr	R-C	RBP	TF	P6	T2	T1	Td	YEATS	read H3K9	DL fate	epigen	20348416	iz,cp>svz,vz	GP	1.22439	9.16549	0.000144906	P-pm	P tgt	P-Su	P Co	Pa-1u1dd	-0.286562	9.40115	0.0266744	-0.0841209	6.55324	0.249983	T2-pm	B-2i1dd	0.0141905	9.32226	0.917382	T1-pm	T1 tgt	-1.71565
74467	Pus10	4933435A13Rik	clusters	zone	Telley	H-S et a	NSC	ident	ID/cl	fate	Cam	Notch	Pr	R-C	RBP	TF	P6	T2	T1	Td	molec	cell	func	categ				1.22318	7.57056	0.000864298	P-pm	B-S1	P-Su	P Co	P Pa	-0.0730254	8.49256	0.461161				T2-pm	T2 tg				T1-pm	T1 tgt
22214	Ube2h		clusters	zone	Telley	H-S et a	NSC	ident	ID/cl	fate	Cam	Notch	Pr	R-C	RBP	TF	P6	T2	T1	Td	molec	cell	func	categ				1.22315	10.0186	3.50547e-07	P-pm	P tgt	P-Su	P Co	P Pa	-0.193202	8.80386	0.045584	-0.0271217	6.15864	0.726294	T2-pm	T2 tg	-0.00962833	9.35336	0.943676	T1-pm	T1 tgt	-0.359549
22404	Wiz		clusters	zone	Telley	H-S et a	NSC	ident	ID/cl	fate	Cam	Notch	Pr	R-C	RBP	zc2hTF	P6	T2	T1	Td	TFzc2h	cell	func	categ				1.22301	4.10006	5.49063e-05	P-pm	P tgt	P-Su	P Co	P Pa				-0.184018	4.69158	0.0099932	T2-pm	T2 tg				T1-pm	T1 tgt
30953	Schip1	Nf2ip; schwannomin ip 1	clusters	zone	Telley	H-S et a	NSC	ident	ID/cl	fate	Cam	Notch	Pr	R-C	RBP	TF	P6	T2	T1	Td	ank-bp	CytSk	AComm	Ax.Growth	25953347	cp,vz	GP	1.22218	10.5681	0.00018986	P-pm	P tgt	Su-3i	P Co	Pa-5i	-0.536999	9.9696	0.000419337	0.188929	6.22858	0.0149065	T2-pm	B-10i	0.342065	6.07353	0.0319264	T1-pm	B-6i	-1.28843
81003	Trim23		clusters	zone	Telley	H-S et a	NSC	ident	ID/cl	fate	Cam	Notch	Pr	R-C	RBP	nonTF	P6	T2	T1	Td	molec	cell	func	categ				1.22144	8.51434	0.000221394	P-pm	P tgt	P-Su	P Co	P Pa							T2-pm	T2 tg				T1-pm	T1 tgt
51886	Fubp1	far upstr el (FUSE) bp 1; alt splic LSD1 (Kdm1a) for nr.diff	clusters	zone	Telley	H-S et a	NSC	ident	ID/cl	fate	Cam	Notch	Pr	R-C	KH	TF	P6	T2	T1	Td	RBPkh	cell	func	RNA metab	29606613, 9739993, 26774856	CP, VZ/SVZ	GP	1.22042	11.275	1.06754e-05	P-pm	B-S3	P-Su	P Co	P Pa	0.254443	5.72715	0.219245	0.0293671	7.43655	0.548721	T2-pm	T2 tg	0.0440973	11.0591	0.537999	T1-pm	B-1s	-1.66744
56348	Hsd17b12	KIK1, Kik-1; hydroxysteroid (17-beta) dehydrogenase 12	clusters	zone	Telley	H-S et a	NSC	ident	ID/cl	fate	Cam	Notch	Pr	R-C	RBP	TF	P6	T2	T1	Td	FA elong	cell	func	categ	14651920	VZ,CP,IZ	GP	1.21919	6.9154	0.00670413	P-pm	P tgt	P-Su	P Co	P Pa							T2-pm	B-1i				T1-pm	T1 tgt
217109	Utp18	Wdr50	clusters	zone	Telley	H-S et a	NSC	ident	ID/cl	fate	Cam	Notch	Pr	R-C	RBP	TF	P6	T2	T1	Td	molec	cell	func	categ				1.21859	10.7961	9.08953e-07	P-pm	B-S1	P-Su	P Co	Pa-2dd							T2-pm	B-3dd				T1-pm	T1 tgt
67260	Cers4	Lass4	clusters	zone	Telley	H-S et a	NSC	ident	ID/cl	fate	Cam	Notch	Pr	R-C	RBP	TF	P6	T2	T1	Td	molec	cell	func	categ				1.21783	4.18033	0.002292	P-pm	P tgt	P-Su	P Co	P Pa	-0.362194	7.85019	0.0257991				T2-pm	T2 tg				T1-pm	T1 tgt	0.24799
237073	Rbm41	D330023I21Rik	clusters	zone	Telley	H-S et a	NSC	ident	ID/cl	fate	Cam	Notch	Pr	R-C	RRM	TF	P6	T2	T1	Td	RBPrrm	cell	RNA-bp	categ				1.21569	7.38376	4.37718e-06	P-pm	P tgt	P-Su	P Co	P Pa							T2-pm	T2 tg				T1-pm	T1 tgt
231051	Kmt2c	Mll3; H3K4me1,2; inter w/ Smarcb1	clusters	zone	Telley	H-S et a	NSC	ident	ID/cl	fate	Cam	Notch	Pr	R-C	RBP	zphdTF	P6	T2	T1	Td	KMTase/TFzphd	trxG/COMPASS-like	func	epigen	29069077	n.d.	GP	1.21568	10.748	1.14803e-06	P-pm	P tgt	P-Su	P Co	P Pa							T2-pm	T2 tg				T1-pm	B-1i	-1.09031
72194	Fbxl20		clusters	zone	Telley	H-S et a	NSC	ident	ID/cl	fate	Cam	Notch	Pr	R-C	RBP	TF	P6	T2	T1	Td	molec	cell	func	categ				1.21459	7.48376	2.40459e-05	P-pm	P tgt	P-Su	P Co	P Pa							T2-pm	T2 tg				T1-pm	B-1i
78268	5330423I11Rik		clusters	zone	Telley	H-S et a	NSC	ident	ID/cl	fate	Cam	Notch	Pr	R-C	RBP	TF	P6	T2	T1	Td	molec	cell	func	categ				1.21421	4.65636	0.00953986	P-pm	P tgt	P-Su	P Co	P Pa							T2-pm	T2 tg				T1-pm	T1 tgt
102334	Ankrd10		clusters	zone	Telley	H-S et a	NSC	ident	ID/cl	fate	Cam	Notch	Pr	R-C	RBP	TF	P6	T2	T1	Td	molec	cell	func	categ				1.21394	10.4451	4.95622e-05	P-pm	P tgt	Su-1u	P Co	P Pa							T2-pm	B-1u				T1-pm	T1 tgt
26611	Rcn2	reticulocalbin 2	clusters	zone	Telley	H-S et a	NSC	ident	ID/cl	fate	Cam	Notch	Pr	R-C	RBP	TF	P6	T2	T1	Td	molec	cell	func	categ				1.21378	11.8541	5.73493e-05	P-pm	P tgt	P-Su	P Co	Pa-1i							T2-pm	T2 tg				T1-pm	T1 tgt
17978	Ncoa2		clusters	zone	Telley	H-S et a	NSC	ident	ID/cl	fate	Cam	Notch	Pr	R-C	RBP	bhlhTF	P6	T2	T1	Td	TFbhlh	cell	func	categ				1.21356	10.6645	0.000169834	P-pm	P tgt	P-Su	P Co	P Pa							T2-pm	B-1i				T1-pm	T1 tgt	-1.70096
70802	Pwwp2a	4631424J17Rik	clusters	zone	Telley	H-S et a	NSC	ident	ID/cl	fate	Cam	Notch	Pr	R-C	RBP	TF	P6	T2	T1	Td	molec	cell	func	categ				1.21277	8.76682	0.000150293	P-pm	P tgt	P-Su	P Co	P Pa							T2-pm	T2 tg				T1-pm	T1 tgt
74384	4932433N03Rik		clusters	zone	Telley	H-S et a	NSC	ident	ID/cl	fate	Cam	Notch	Pr	R-C	RBP	TF	P6	T2	T1	Td	molec	cell	func	categ				1.21251	8.02041	0.000603444	P-pm	P tgt	P-Su	P Co	P Pa							T2-pm	T2 tg				T1-pm	T1 tgt
210297	Lrch2		clusters	zone	Telley	H-S et a	NSC	N-iz	ID/cl	fate	Cam	Notch	Pr	R-C	RBP	TF	P6	T2	T1	Td	molec	cell	func	categ		IZ,CP	GP	1.21232	10.9121	0.000355935	P-pm	P tgt	P-Su	P Co	P Pa	n.a.			-0.24171	4.83233	0.00183513	T2-pm	B-1i	0.0324267	8.26836	0.8336	T1-pm	T1 tgt	-1.5066
11539	Adora1	adenosine A1 rec; inhib adenylyl cyclase	clusters	CP	Telley	H-S et a	NSC	ident	CTh/6	fate	Cam	Notch	Pr	R-C	RBP	TF	P6	T2	T1	Td	GPCR	SynPre-ex	SynExcit	categ	12843280, 1403815	n.d.	BG	1.21167	5.46008	0.000650209	P-pm	P tgt	Su-1i	P Co	P Pa	-0.2804	6.19139	0.0454924				T2-pm	T2 tg	-0.0254152	5.29018	0.761942	T1-pm	B-1i	0.0125413
12315	Calm3	calmodulin 2	clusters	zone	Telley	H-S et a	NSC	ident	ID/cl	fate	Cam	Notch	Pr	R-C	RBP	TF	P6	T2	T1	Td	molec	cell	func	categ				1.21153	9.53552	0.0020751	P-pm	P tgt	P-Su	P Co	P Pa							T2-pm	T2 tg				T1-pm	T1 tgt
69587	Pcgf3	non-canon; AUTS2-assoc; Rnf3	clusters	zone	Telley	H-S et a	NSC	N-cp	ind/19	fate	Cam	Notch	Pr	R-C	RBP	nonTF	P6	T2	T1	Td	RING	PRC1nc	X-inac	epigen	28596365	CP	GP	1.21135	10.6607	8.95039e-08	P-pm	P tgt	P-Su	P Co	P Pa	n.a.			-0.354473	5.93599	0.00488912	T2-pm	T2 tg	-0.0886207	8.94329	0.20619	T1-pm	T1 tgt	-1.12367
14704	Gng3		clusters	SVZ-IZ∩CP	Neu	H-S et a	NSC	N-iz	ID/cl	fate	Cam	Notch	Pr	R-C	RBP	TF	P6	T2	T1	Td	molec	cell	func	categ		cp,iz	GP	1.21126	9.90254	0.000189004	P-pm	P tgt	P-Su	P Co	P Pa	-0.518591	11.5198	0.000167971	0.016735	5.52962	0.879645	T2-pm	T2 tg	0.197785	8.34961	0.0644986	T1-pm	T1 tgt	-0.171817
320678	Iffo1	A930037G23Rik	clusters	zone	Telley	H-S et a	NSC	ident	ID/cl	fate	Cam	Notch	Pr	R-C	RBP	TF	P6	T2	T1	Td	molec	cell	func	categ				1.21072	5.66864	0.00787467	P-pm	P tgt	P-Su	P Co	P Pa							T2-pm	T2 tg				T1-pm	T1 tgt
170822	Usp33		clusters	zone	Telley	H-S et a	NSC	ident	ID/cl	fate	Cam	Notch	Pr	R-C	RBP	TF	P6	T2	T1	Td	molec	cell	func	categ				1.21072	10.8917	8.83402e-06	P-pm	P tgt	P-Su	P Co	P Pa							T2-pm	T2 tg				T1-pm	T1 tgt
54446	Nfat5	Ca–calcineurin–NFAT	clusters	zone	Neu	H-S et a	NSC	ident	ID/cl	fate	Cam	Notch	Pr	R-C	RBP	rhdTF	P6	T2	T1	Td	TFrhd	cell	func	categ		n.d.	GP	1.21003	7.30228	7.9426e-07	P-pm	B-S1	P-Su	P Co	P Pa							T2-pm	T2 tg				T1-pm	T1 tgt
192285	Phf21a	PHD finger	clusters	zone	Telley	H-S et a	NSC	ident	ID/cl	fate	Cam	Notch	Pr	R-C	RBP	zphdTF	P6	T2	T1	Td	TFzphd	cell	func	categ				1.20998	6.69562	0.0064312	P-pm	B-S1	P-Su	P Co	Pa-1i1du							T2-pm	T2 tg				T1-pm	T1 tgt	-1.13417
54383	Phc2	Edr2,PH2; polyhomeotic-2	clusters	zone	Telley	H-S et a	NSC	ident	ID/cl	fate	Cam	Notch	Pr	R-C	RBP	TF	P6	T2	T1	Td	scaff	PRC1can	func	epigen	24091011	CP>iz,vz	GP	1.20948	6.43725	0.014097	P-pm	P tgt	P-Su	P Co	Pa-1i	0.14038	9.845	0.263292	-0.0801595	4.58747	0.332808	T2-pm	B-2i	-0.18296	7.12075	0.128161	T1-pm	B-1i	-0.874595
268567	Tmem229b	6330442E10Rik	clusters	CP	Neu	H-S et a	NSC	N-cp	ID/cl	fate	Cam	Notch	Pr	R-C	RBP	TF	P6	T2	T1	Td	molec	cell	func	categ		CP>IZ	GP	1.20911	9.06127	0.000350691	P-pm	P tgt	P-Su	P Co	P Pa	-0.253246	9.2144	0.0182929	-0.254569	4.66797	0.170238	T2-pm	B-2i	-0.25475	8.50191	0.0907513	T1-pm	T1 tgt	-0.142674
235380	Dmxl2		clusters	CP	Neu	H-S et a	NSC	PN-cp	ID/cl	fate	N-cp	Notch	Pr	R-C	RBP	TF	P6	T2	T1	Td	molec	cell	func	categ		cp (weak)	GP	1.20818	12.8085	1.1184e-05	P-pm	P tgt	P-Su	P Co	P Pa	n.a.			n.a.			T2-pm	T2 tg	-0.106298	8.72846	0.40891	T1-pm	T1 tgt	-1.74268
13383	Dlg1	discs large 1, Dlgh1,SAP97	clusters	zone	Telley	H-S et a	NSC	ident	ID/cl	fate	Cam	Notch	Pr	R-C	RBP	TF	P6	T2	T1	Td	scaff	PM-bl	ABP-b	categ	18842882	CP, vz-hipp	GP	1.20709	8.49841	0.0074456	P-pm	P tgt	Su-1i	P Co	P Pa	-0.0631391	9.60737	0.524893	-0.0747808	5.72985	0.36014	T2-pm	T2 tg	-0.204825	9.21334	0.052059	T1-pm	T1 tgt	-0.805278
14680	Gnal	Golf; G-alpha-i	clusters	CP	Telley	H-S et a	NSC	PN-cp	ID/cl	fate	N-cp	Notch	Pr	R-cp	RBP	TF	P6	T2	T1	Td	G-a	cell	DA sig	categ	10924528	CP weak (r>c)	GP	1.20611	5.72111	0.000153759	P-pm	B-S1	P-Su	P Co	P Pa	n.a.			0.0180854	2.53117	0.79071	T2-pm	T2 tg	-0.489555	5.38429	0.0213863	T1-pm	T1 tgt	0.0332649
77796	A930009E05Rik	AK020835	clusters	CP	Telley	H-S et a	NSC	N-cp	ID/cl	fate	Cam	Notch	Pr	R-C	RBP	TF	P6	T2	T1	Td	molec	cell	func	categ		CP weak	GP	1.20587	10.0332	0.000408795	P-pm	P tgt	P-Su	P Co	P Pa	n.a.			n.a.			T2-pm	T2 tg	n.a.			T1-pm	T1 tgt	-1.42225
17772	Mtm1	myotubularin	clusters	zone	Telley	H-S et a	NSC	ident	ID/cl	fate	Cam	Notch	Pr	R-C	RBP	TF	P6	T2	T1	Td	PIP P-ase	cell	PIP P-ase	categ				1.20585	4.94523	0.00285753	P-pm	B-S1	P-Su	P Co	P Pa	0.230862	8.48517	0.615299				T2-pm	T2 tg				T1-pm	T1 tgt
76895	Bicd2	bicaudal D2	clusters	zone	Telley	H-S et a	NSC	ident	ID/cl	fate	Cam	Notch	Pr	R-C	RBP	TF	P6	T2	T1	Td	molec	cell	func	categ				1.20563	6.98267	0.00164062	P-pm	B-S1	P-Su	P Co	P Pa	-0.211499	6.65843	0.0702955				T2-pm	T2 tg				T1-pm	T1 tgt
233878	Sez6l2		clusters	SVZ-IZ∩CP	Telley	H-S et a	NSC	N-cp	ID/cl	fate	N-cp	Notch	Pr	R-C	RBP	TF	P6	T2	T1	Td	molec	cell	func	categ		cp	GP	1.20549	7.55797	0.000408485	P-pm	P tgt	P-Su	P Co	P Pa	-0.318195	9.1335	0.00659851	-0.228648	4.32085	0.00737023	T2-pm	T2 tg	-0.0434883	6.77751	0.582816	T1-pm	T1 tgt	-0.246641
20361	Sema7a	lig for Plxnc1, some integrins; req for LOT axon growth	clusters	CP	Neu	H-S et a	NSC	PN-cp	ID/cl	fate	N-iz	Notch	Pr	R-C	RBP	TF	P6	T2	T1	Td	AxG-L	cell	axon ourgr	Ax.Growth	12879062	CP	GP	1.2053	8.13133	3.48528e-05	P-pm	P tgt	P-Su	P Co	Pa-1u	-0.25292	8.9285	0.0115897	-0.0368481	4.15986	0.77619	T2-pm	B-1u	0.0399087	7.56794	0.725558	T1-pm	T1 tgt	1.22251
76205	Stard3nl		clusters	zone	Telley	H-S et a	NSC	ident	ID/cl	fate	Cam	Notch	Pr	R-C	RBP	TF	P6	T2	T1	Td	molec	cell	func	categ				1.20339	8.15595	1.39592e-06	P-pm	P tgt	Su-1i	P Co	Pa-1i							T2-pm	T2 tg				T1-pm	T1 tgt
20822	Trove2		clusters	zone	Telley	H-S et a	NSC	ident	ID/cl	fate	Cam	Notch	Pr	R-C	RBP	TF	P6	T2	T1	Td	molec	cell	func	categ				1.20328	9.13201	0.000521312	P-pm	P tgt	P-Su	P Co	P Pa							T2-pm	T2 tg				T1-pm	T1 tgt	-0.967348
18196	Nsg1	neuron-spec gene 1	clusters	SVZ-IZ∩CP	Neu	H-S et a	NSC	N-vz	ID/cl	fate	Cam	Notch	Pr	R-C	RBP	TF	P6	T2	T1	Td	molec	cell	func	categ		CP,IZ>SVZ,VZ	GP	1.20211	11.9935	0.000811733	P-pm	P tgt	P-Su	P Co	P Pa	-0.255937	12.6431	0.0163906	-0.172051	7.58794	0.107457	T2-pm	T2 tg	-0.109286	10.1449	0.302644	T1-pm	T1 tgt	-0.20556
14362	Fzd1	Wnt7b rc	clusters	VZ∩SVZ-IZ	Telley	H-S et a	NSC	PN-vz	ID/cl	fate	Cam	Notch	Pr	C-svz	RBP	TF	P6	T2	T1	Td	GPCR	cell	Wnt	NrDiff	21289176, 26980182, 22954793, 15923619, 20940229	svz>vz>iz (c>r)	AI	1.20163	10.2627	9.23226e-05	P-pm	P tgt	P-Su	P Co	P Pa	-0.502863	6.40311	0.000562543	-0.0548402	5.92588	0.470339	T2-pm	T2 tg	-0.0904541	8.33607	0.209797	T1-pm	T1 tgt	0.686115
209018	Vps8		clusters	zone	Telley	H-S et a	NSC	ident	ID/cl	fate	Cam	Notch	Pr	R-C	RBP	TF	P6	T2	T1	Td	molec	cell	func	categ				1.20153	7.68204	0.00256306	P-pm	P tgt	Su-1i	P Co	Pa-1i							T2-pm	B-3i				T1-pm	B-1i
72125	Amer2	Fam123a, 2600011E07Rik	clusters	zone	Telley	H-S et a	NSC	ident	ID/cl	fate	Cam	Notch	Pr	R-C	RBP	TF	P6	T2	T1	Td	molec	cell	func	categ				1.20131	6.83859	0.0017085	P-pm	P tgt	P-Su	P Co	P Pa							T2-pm	B-4dd				T1-pm	B-2dd	-1.03174
104625	Cnot6		clusters	zone	Telley	H-S et a	NSC	ident	ID/cl	fate	Cam	Notch	Pr	R-C	RBP	TF	P6	T2	T1	Td	molec	cell	func	categ				1.20095	8.86311	2.88182e-05	P-pm	P tgt	P-Su	P Co	Pa-1i							T2-pm	B-1du				T1-pm	T1 tgt	-1.94206
54138	Atxn10	E46L; binds Gbeta2	clusters	zone	Telley	H-S et a	NSC	N-iz	ID/cl	fate	Cam	Notch	Pr	R-C	RBP	TF	P6	T2	T1	Td	perMP	MAPK	Nrit.Outgr	NrDiff	16498633, 16924013, 15201271	CP>IZ	GP	1.20079	11.5236	6.15416e-06	P-pm	P tgt	Su-1d1dd	P Co	Pa-1i	-0.244911	11.6095	0.0182538	-0.0146769	7.68877	0.777043	T2-pm	B-2i1d2dd	-0.088186	10.3269	0.323873	T1-pm	B-2i1dd	-1.64759
81000	Rad54l2		clusters	zone	Telley	H-S et a	NSC	ident	ID/cl	fate	Cam	Notch	Pr	R-C	RBP	TF	P6	T2	T1	Td	molec	cell	func	categ				1.19959	8.42395	1.32482e-05	P-pm	P tgt	P-Su	P Co	Pa-1i				-0.225196	5.78805	0.00310323	T2-pm	B-1i				T1-pm	B-1i
108645	Mat2b		clusters	zone	Telley	H-S et a	NSC	ident	ID/cl	fate	Cam	Notch	Pr	R-C	RBP	TF	P6	T2	T1	Td	molec	cell	func	categ				1.19926	9.48916	9.48948e-05	P-pm	P tgt	P-Su	P Co	Pa-1i							T2-pm	B-1i				T1-pm	T1 tgt
66299	2610019N06Rik		clusters	zone	Telley	H-S et a	NSC	ident	ID/cl	fate	Cam	Notch	Pr	R-C	RBP	TF	P6	T2	T1	Td	molec	cell	func	categ				1.19886	7.9039	0.00058986	P-pm	P tgt	P-Su	P Co	P Pa							T2-pm	T2 tg				T1-pm	T1 tgt
11461	Actb	actin-beta	clusters	zone	Telley	H-S et a	NSC	ident	ID/cl	fate	Cam	Notch	Pr	R-C	RBP	TF	P6	T2	T1	Td	actin	CytSk	func	categ		all zones	GP	1.19778	12.7233	0.000628652	P-pm	P tgt	P-Su	P Co	P Pa							T2-pm	T2 tg				T1-pm	T1 tgt
213760	Prepl		clusters	CP	Telley	H-S et a	NSC	N-cp	ID/cl	fate	Cam	Notch	Pr	R-C	RBP	TF	P6	T2	T1	Td	molec	cell	func	categ		CP	GP	1.19738	11.1952	0.000333872	P-pm	P tgt	P-Su	P Co	P Pa	-0.292531	10.5413	0.00829564	-0.151701	5.85228	0.0275166	T2-pm	T2 tg	0.102054	9.0432	0.381502	T1-pm	T1 tgt	0.330941
70494	5730409K12Rik		clusters	zone	Telley	H-S et a	NSC	ident	ID/cl	fate	Cam	Notch	Pr	R-C	RBP	TF	P6	T2	T1	Td	molec	cell	func	categ				1.19714	4.62451	0.0043981	P-pm	P tgt	P-Su	P Co	P Pa							T2-pm	T2 tg				T1-pm	T1 tgt
16561	Kif1b		clusters	zone	Telley	H-S et a	NSC	ident	ID/cl	fate	Cam	Notch	Pr	R-C	RBP	nonTF	P6	T2	T1	Td	kin-3	cell	TrfSV	categ	15711600	vz	GP	1.19684	12.6267	6.93193e-06	P-pm	P tgt	Su-2i	P Co	Pa-2i	-0.315813	11.21	0.00465146				T2-pm	T2 tg				T1-pm	T1 tgt
269615	Plch2	Plcl4	clusters	zone	Neu	H-S et a	NSC	ident	ID/cl	fate	Cam	Notch	Pr	R-C	RBP	TF	P6	T2	T1	Td	molec	cell	func	categ		n.d.	GP	1.19632	8.11373	0.000128506	P-pm	P tgt	P-Su	P Co	P Pa				-0.268431	3.33595	7.0399e-05	T2-pm	T2 tg				T1-pm	B-1i
215866	Gm29673	LOC215866	clusters	zone	Telley	H-S et a	NSC	ident	ID/cl	fate	Cam	Notch	Pr	R-C	RBP	TF	P6	T2	T1	Td	molec	cell	func	categ				1.19617	8.22814	5.94169e-05	P-pm	P tgt	P-Su	P Co	P Pa							T2-pm	T2 tg				T1-pm	T1 tgt
71435	Arhgap21		clusters	VZ∩SVZ-IZ	Neu	H-S et a	NSC	ident	ID/cl	fate	Cam	Notch	Pr	R-C	RBP	TF	P6	T2	T1	Td	molec	cell	func	categ		cp,vz	GP	1.196	9.85386	0.000330361	P-pm	P tgt	P-Su	P Co	P Pa							T2-pm	B-1i				T1-pm	T1 tgt
15939	Ier5	immed early resp 5 "slow-kinetics"	clusters	CP	Neu	H-S et a	NSC	ident	Sub/7	fate	N-cp	Notch	Pr	R-C	RBP	TF	P6	T2	T1	Td	molec	nucleus	DDR	unk	10049588, 32936072, 30599213	CPweak>svz,vz	GP	1.19561	11.5425	1.77988e-06	P-pm	P tgt	Su-1du	P Co	P Pa	1.2743	5.55327	0.00141592	0.0417703	5.95482	0.686195	T2-pm	B-1du2dd	0.0372639	7.17057	0.749324	T1-pm	T1 tgt	0.0283627
18546	Pcp4	Purk cell pr 4	clusters	SVZ-IZ	Neu	H-S et a	NSC	N-svz	ID/cl	fate	N-iz	Notch	Pr	R-C	RBP	TF	P6	T2	T1	Td	molec	cell	func	categ		SVZ,IZ>CP	GP	1.19401	11.2489	0.00643741	P-pm	P tgt	P-Su	P Co	P Pa	0.372923	9.69302	0.0114374	-0.0543881	5.57502	0.483764	T2-pm	B-4i	0.155521	9.42635	0.229588	T1-pm	B-1i	0.720073
268515	Bahcc1		clusters	zone	Neu	H-S et a	NSC	ident	ID/cl	fate	Cam	Notch	Pr	R-C	RBP	TF	P6	T2	T1	Td	molec	cell	func	categ		svz,vz,cp	GP	1.19366	6.19805	0.000396579	P-pm	P tgt	P-Su	P Co	P Pa				-0.183959	4.35463	0.028788	T2-pm	B-2i				T1-pm	B-1i
67456	Ergic2		clusters	zone	Telley	H-S et a	NSC	ident	ID/cl	fate	Cam	Notch	Pr	R-C	RBP	TF	P6	T2	T1	Td	molec	cell	func	categ				1.1933	7.30135	0.0020424	P-pm	P tgt	Su-1i	P Co	P Pa							T2-pm	T2 tg				T1-pm	T1 tgt
432467	Hnrnph3	Hnrph3	clusters	zone	Telley	H-S et a	NSC	ident	ID/cl	fate	Cam	Notch	Pr	R-C	RBP	TF	P6	T2	T1	Td	molec	cell	func	categ				1.19314	12.3134	4.25192e-05	P-pm	P tgt	P-Su	P Co	P Pa							T2-pm	T2 tg				T1-pm	T1 tgt
319670	Eml5	echinoderm MAP-like 5	clusters	zone	Telley	H-S et a	NSC	ident	ID/cl	fate	Cam	Notch	Pr	R-C	RBP	TF	P6	T2	T1	Td	molec	cell	func	categ		n.a.	n.a.	1.19288	8.43927	2.71642e-05	P-pm	P tgt	P-Su	P Co	Pa-1i	-0.236762	8.5426	0.156822	0.41232	2.22475	0.233957	T2-pm	T2 tg	0.480667	9.11838	0.000508056	T1-pm	T1 tgt	-0.247312
20977	Syp	synaptophysin	clusters	SVZ-IZ∩CP	Neu	H-S et a	NSC	N-iz	ID/cl	fate	Cam	Notch	Pr	R-C	RBP	TF	P6	T2	T1	Td	molec	SV	Pre-ex	categ		cp,iz weak	GP	1.19281	8.30639	0.00150863	P-pm	P tgt	P-Su	P Co	P Pa	-0.18021	8.16488	0.20991	-0.147254	5.33198	0.147356	T2-pm	T2 tg	-0.0152409	7.75099	0.871492	T1-pm	T1 tgt	-0.545942
57230	Sap30bp	Hcngp	clusters	zone	Telley	H-S et a	NSC	ident	ID/cl	fate	Cam	Notch	Pr	R-C	RBP	TF	P6	T2	T1	Td	molec	cell	func	categ		VZ,CP (col?)	GP	1.19256	6.70727	4.16207e-05	P-pm	P tgt	P-Su	P Co	Pa-1s							T2-pm	T2 tg				T1-pm	T1 tgt
211660	Cspp1	2310020J12Rik	clusters	zone	Telley	H-S et a	NSC	ident	ID/cl	fate	Cam	Notch	Pr	R-C	RBP	TF	P6	T2	T1	Td	molec	cell	func	categ				1.19255	5.7526	2.25571e-05	P-pm	P tgt	Su-1i	P Co	P Pa							T2-pm	T2 tg				T1-pm	T1 tgt	-0.997283
27407	Abcf2		clusters	zone	Telley	H-S et a	NSC	ident	ID/cl	fate	Cam	Notch	Pr	R-C	RBP	TF	P6	T2	T1	Td	molec	cell	func	categ				1.19248	7.93591	0.00359995	P-pm	P tgt	P-Su	P Co	P Pa							T2-pm	T2 tg				T1-pm	T1 tgt
268281	Shprh		clusters	zone	Telley	H-S et a	NSC	ident	ID/cl	fate	Cam	Notch	Pr	R-C	RBP	zphdTF	P6	T2	T1	Td	TFzphd	cell	func	categ				1.18976	7.22784	0.000774612	P-pm	P tgt	P-Su	P Co	P Pa							T2-pm	T2 tg				T1-pm	T1 tgt
11980	Atp8a1		clusters	CP	Telley	H-S et a	NSC	ident	ID/cl	fate	Cam	Notch	Pr	R-C	RBP	TF	P6	T2	T1	Td	molec	cell	func	categ		CP,VZ	GP	1.18959	8.35844	7.49646e-05	P-pm	P tgt	Su-1i	P Co	Pa-1i	-0.644978	7.59018	0.000215492				T2-pm	B-1i				T1-pm	T1 tgt
56445	Dnaja2		clusters	zone	Telley	H-S et a	NSC	ident	ID/cl	fate	Cam	Notch	Pr	R-C	RBP	TF	P6	T2	T1	Td	molec	cell	func	categ				1.18898	9.73442	0.000437584	P-pm	P tgt	P-Su	P Co	Pa-1s							T2-pm	T2 tg				T1-pm	T1 tgt
170768	Pfkfb3		clusters	zone	Telley	H-S et a	NSC	ident	ID/cl	fate	Cam	Notch	Pr	R-C	RBP	TF	P6	T2	T1	Td	molec	cell	func	categ				1.18857	8.06685	1.9821e-05	P-pm	P tgt	Su-1dd	P Co	Pa-1dd	-0.47902	7.90703	0.000755928	0.270054	5.12381	0.425559	T2-pm	T2 tg				T1-pm	T1 tgt
18481	Pak3	X-linked; highly brain enriched	clusters	zone	Telley	H-S et a	NSC	ident	ID/cl	fate	Cam	Notch	Pr	C-vz	RBP	TF	P6	T2	T1	Td	kinase	cell	Dend	categ	22238087	CP>vz (c>r)	GP	1.18811	11.8227	0.000134246	P-pm	B-S1	Su-1i	P Co	Pa-1i	-0.0403178	9.79083	0.732142	-0.122182	5.33423	0.118635	T2-pm	B-2i	0.375791	8.55387	0.0014143	T1-pm	T1 tgt	-1.66946
74022	Glyr1	3930401K13Rik	clusters	zone	Telley	H-S et a	NSC	ident	ID/cl	fate	Cam	Notch	Pr	R-C	RBP	athkTF	P6	T2	T1	Td	TFathk	cell	func	categ				1.18795	10.7876	3.19483e-06	P-pm	P tgt	P-Su	P Co	P Pa							T2-pm	T2 tg				T1-pm	T1 tgt
56320	Dbn1	drebrin 1; actin bundling	clusters	zone	Neu	H-S et a	NSC	ident	ID/cl	fate	Cam	Notch	Pr	R-C	RBP	TF	P6	T2	T1	Td	CytSk	cell	Dend	categ	25865831	cp>iz>vz/svz	GP	1.18667	7.39098	0.00582993	P-pm	P tgt	P-Su	P Co	P Pa				-0.132635	7.50853	0.0387666	T2-pm	T2 tg				T1-pm	T1 tgt
100223	9630041G16Rik		clusters	zone	Telley	H-S et a	NSC	ident	ID/cl	fate	Cam	Notch	Pr	R-C	RBP	TF	P6	T2	T1	Td	molec	cell	func	categ				1.18666	9.45203	6.51832e-06	P-pm	P tgt	P-Su	P Co	P Pa							T2-pm	T2 tg				T1-pm	T1 tgt	-1.03922
68728	Trp53inp2	activates autoph	II+/-III+IV+	SVZ-IZ	Neu	H-S et a	NSC	N-svz	ind/8	fate	Cam	Notch	Pr	R-C	RBP	TF	P6	T2	T1	Td	Autoph	cell	Autoph	categ	24713655	CP,IZ,SVZ	GP	1.18658	4.99099	0.000589644	P-pm	P tgt	P-Su	P Co	P Pa	-0.15469	10.2341	0.11978	-0.521792	5.08619	0.000808221	T2-pm	T2 tg	-0.00236887	7.54754	0.97993	T1-pm	T1 tgt	-0.0781897
233651	Dchs1	dachsous 1; Fat3,Fat4 lig; PVH in mut	clusters	zone	Neu	H-S et a	NSC	ident	ID/cl	fate	Cam	Notch	Pr	R-C	RBP	TF	P6	T2	T1	Td	Cdh-gi	PM	MigRad	categ	24056717, 21303848	cp.iz(c>r) > vz	GP	1.18586	8.34319	0.00121967	P-pm	P tgt	P-Su	P Co	P Pa	n.a.			n.a.			T2-pm	T2 tg	-0.0594775	8.18259	0.434856	T1-pm	T1 tgt	-0.129544
19055	Ppp3ca	calcineurin A alpha (catalytic); de-Pates & activates endocytic proteins	clusters	CP	Telley	H-S et a	NSC	PN-cp	ID/cl	fate	Cam	Notch	Pr	R-C	RBP	TF	P6	T2	T1	Td	P-ase S/T	SynPre	SV recycl	categ	20810903, 24835995, 27307045, 16484497	CP	GP	1.18567	11.3036	8.58683e-05	P-pm	P tgt	Su-3i	P Co	Pa-2i	-0.360032	9.93443	0.0042048	-0.0293044	6.28995	0.635333	T2-pm	B-1i1dd	0.114218	8.93682	0.312109	T1-pm	B-1i3dd	-0.942725
217695	Zfyve1		clusters	zone	Telley	H-S et a	NSC	ident	ID/cl	fate	Cam	Notch	Pr	R-C	RBP	TF	P6	T2	T1	Td	molec	cell	func	categ				1.18432	6.91917	2.3392e-05	P-pm	P tgt	P-Su	P Co	P Pa							T2-pm	T2 tg				T1-pm	T1 tgt
75734	Mff	5230400G24Rik	clusters	zone	Telley	H-S et a	NSC	ident	ID/cl	fate	Cam	Notch	Pr	R-C	RBP	TF	P6	T2	T1	Td	molec	cell	func	categ				1.18426	10.193	1.68293e-05	P-pm	P tgt	P-Su	P Co	P Pa				0.13296	6.45738	0.0195679	T2-pm	B-1i				T1-pm	T1 tgt
16535	Kcnq1	Kv7.1	clusters	zone	Telley	H-S et a	NSC	ident	ID/cl	fate	Cam	Notch	Pr	R-C	RBP	TF	P6	T2	T1	Td	VGKC	cell	Repol	categ		n.d.	GP	1.1842	4.0753	0.0117436	P-pm	P tgt	Su-2i1d	P Co	Pa-2i							T2-pm	B-4i1d				T1-pm	T1 tgt	0.258707
78903	Wrnip1		clusters	zone	Telley	H-S et a	NSC	ident	ID/cl	fate	Cam	Notch	Pr	R-C	RBP	TF	P6	T2	T1	Td	molec	cell	func	categ				1.18362	9.41435	3.96081e-05	P-pm	P tgt	P-Su	P Co	P Pa							T2-pm	T2 tg				T1-pm	T1 tgt
12568	Cdk5	Dcx and and p27kip1 are substrates	clusters	zone	Neu	H-S et a	NSC	ident	ID/cl	fate	Cam	Notch	Pr	R-C	RBP	TF	P6	T2	T1	Td	molec	cell	RadMig	categ	25183872, 16203963	CP>SVZ	GP	1.18342	9.06949	3.95708e-05	P-pm	P tgt	P-Su	P Co	P Pa				0.219555	5.62558	0.0163104	T2-pm	T2 tg				T1-pm	B-1u
330836	Slc7a6	cationic a.a. trans	clusters	zone	Telley	H-S et a	NSC	ident	ID/cl	fate	Cam	Notch	Pr	R-C	RBP	TF	P6	T2	T1	Td	molec	cell	func	categ		n.a.	n.a.	1.18318	7.89326	3.38338e-05	P-pm	P tgt	P-Su	P Co	P Pa							T2-pm	T2 tg				T1-pm	B-1i
231050	Galnt11		clusters	zone	Telley	H-S et a	NSC	ident	ID/cl	fate	Cam	Notch	Pr	R-C	RBP	TF	P6	T2	T1	Td	molec	cell	func	categ				1.1827	8.38245	0.000412568	P-pm	P tgt	P-Su	P Co	P Pa	-0.217305	8.00572	0.0385659				T2-pm	T2 tg				T1-pm	T1 tgt
18187	Nrp2	essential for ant. comm.; rec Sema3C, Sema3F w/Plxna3	clusters	zone	Neu	H-S et a	NSC	IP-b	CTh/6	fate	Cam	Notch	Pr	C-svz	RBP	TF	P6	T2	T1	Td	AxG-R	cell	ant.comm.	AxonGuid	10707970, 10707971, 29154130	SVZ (c>r)	BG	1.18231	8.64104	7.54083e-05	P-pm	P tgt	P-Su	P Co	P Pa	0.207834	8.43498	0.118728	-0.126224	4.76117	0.140145	T2-pm	B-1du1dd	0.8296	7.28185	5.51336e-06	T1-pm	T1 tgt	1.44191
71566	Clmp	9030425E11Rik, Acam, NM_133733; LOF cong short bowel sy; CXADR-like membrane protein	clusters	SVZ-IZ∩CP	Neu	H-S et a	NSC	N-iz	n.a.	fate	N-cp	Notch	Pr	R-C	RBP	TF	P6	T2	T1	Td	IgSF	TJ	Adhesion	excitability	33408624, 14573622, 25300131	IZ,CP	GP	1.18225	8.64845	0.000461277	P-pm	P tgt	P-Su	P Co	Pa-1i	-0.625881	9.46459	0.00015721	-0.522647	4.53369	0.00112775	T2-pm	B-3i1du	-0.630858	8.25525	0.0206367	T1-pm	B-1i	-0.94039
16150	Ikbkb	IkappaB kinase-beta; IKK-beta; IKK2; Inhib of KappaB	clusters	zone	Neu	H-S et a	NSC	ident	ID/cl	fate	Cam	Notch	Pr	R-C	RBP	TF	P6	T2	T1	Td	molec	NFkB	Ngsis	categ	10229185, 26243725	cp,vz,iz/svz	GP	1.18194	10.0764	1.77504e-07	P-pm	P tgt	P-Su	P Co	P Pa				-0.165934	4.84699	0.0233599	T2-pm	T2 tg				T1-pm	B-1du
76890	Memo1	mediator cell motility	clusters	zone	Telley	H-S et a	NSC	ident	ID/cl	fate	Cam	Notch	Pr	R-C	RBP	TF	P6	T2	T1	Td	adaptor	cell	CeMig	categ				1.18184	6.79974	7.14773e-06	P-pm	P tgt	P-Su	P Co	P Pa							T2-pm	T2 tg				T1-pm	T1 tgt
330166	Miat	Rncr2, gomafu, A230057G18Rik	clusters	zone	Neu	H-S et a	NSC	ident	ID/cl	fate	Cam	Notch	Pr	R-C	RBP	TF	P6	T2	T1	Td	lncRNA	cell	NrDif	epigen	27251103	vz/svz>cp>iz,CNS	GP	1.18118	12.8273	1.62616e-05	P-pm	P tgt	P-Su	P Co	P Pa							T2-pm	T2 tg				T1-pm	T1 tgt
51793	Ddah2		clusters	zone	Telley	H-S et a	NSC	ident	ID/cl	fate	Cam	Notch	Pr	R-C	RBP	TF	P6	T2	T1	Td	molec	cell	func	categ				1.18087	12.0808	3.38669e-05	P-pm	P tgt	P-Su	P Co	P Pa							T2-pm	T2 tg				T1-pm	T1 tgt
233879	Asphd1	A830007L07Rik	clusters	CP	Neu	H-S et a	NSC	ident	ID/cl	fate	Cam	Notch	Pr	R-C	RBP	TF	P6	T2	T1	Td	molec	cell	func	categ		n.a.	n.a.	1.18021	5.90005	0.00989423	P-pm	P tgt	P-Su	P Co	P Pa							T2-pm	T2 tg				T1-pm	T1 tgt
58220	Pard6b	Par6b	clusters	zone	Telley	H-S et a	NSC	ident	Sub/7	fate	Cam	Notch	Pr	R-C	RBP	TF	P6	T2	T1	Td	adap	PAR apic	ABP-a	categ	20505164	VZ,SVZ weak	GP	1.17981	4.08924	0.000183828	P-pm	P tgt	P-Su	P Co	Pa-1dd	-0.165013	5.33075	0.153574				T2-pm	B-1dd	-0.0733845	6.54426	0.447067	T1-pm	T1 tgt	0.256993
272347	Zfp398		clusters	zone	Telley	H-S et a	NSC	ident	ID/cl	fate	Cam	Notch	Pr	R-C	RBP	zc2hTF	P6	T2	T1	Td	TFzc2h	cell	func	categ				1.17962	4.63261	0.00388235	P-pm	P tgt	P-Su	P Co	Pa-1i							T2-pm	T2 tg				T1-pm	T1 tgt
71675	0610010F05Rik		clusters	CP	Neu	H-S et a	NSC	N-cp	ID/cl	fate	Cam	Notch	Pr	R-C	RBP	TF	P6	T2	T1	Td	molec	cell	func	categ		CP>IZ	GP	1.17938	5.99457	0.00385742	P-pm	P tgt	P-Su	P Co	Pa-1i	n.a.			-0.0978228	3.92962	0.349775	T2-pm	T2 tg	0.106643	8.35391	0.331861	T1-pm	T1 tgt	-1.62347
20744	Strbp	Spnr, 6430510M02Rik, C230082I21Rik	clusters	zone	Telley	H-S et a	NSC	ident	ID/cl	fate	Cam	Notch	Pr	R-C	dsRM	TF	P6	T2	T1	Td	RBPdsrm	cell	func	categ				1.17776	10.5604	0.000849076	P-pm	P tgt	Su-1du	M	P Pa							T2-pm	T2 tg				T1-pm	T1 tgt	-1.42693
11426	Macf1		clusters	zone	Telley	H-S et a	NSC	ident	ID/cl	fate	Cam	Notch	Pr	R-C	RBP	TF	P6	T2	T1	Td	molec	cell	func	categ				1.17707	5.59081	0.0130025	P-pm	P tgt	P-Su	P Co	P Pa							T2-pm	T2 tg				T1-pm	T1 tgt	-1.02984
74102	Slc35a5		clusters	zone	Neu	H-S et a	NSC	ident	ID/cl	fate	Cam	Notch	Pr	R-C	RBP	TF	P6	T2	T1	Td	molec	cell	func	categ		n.d.	GP	1.17604	3.78186	5.32271e-05	P-pm	P tgt	P-Su	P Co	P Pa							T2-pm	T2 tg				T1-pm	T1 tgt	-1.15092
75099	Lysmd4		clusters	zone	Telley	H-S et a	NSC	ident	ID/cl	fate	Cam	Notch	Pr	R-C	RBP	TF	P6	T2	T1	Td	molec	cell	func	categ				1.17587	7.72275	0.000178492	P-pm	P tgt	P-Su	P Co	P Pa							T2-pm	T2 tg				T1-pm	T1 tgt
13026	Pcyt1a		clusters	zone	Telley	H-S et a	NSC	ident	ID/cl	fate	Cam	Notch	Pr	R-C	RBP	TF	P6	T2	T1	Td	molec	cell	func	categ				1.17568	6.85482	0.000376529	P-pm	P tgt	P-Su	P Co	P Pa							T2-pm	T2 tg				T1-pm	T1 tgt
21413	Tcf4	E2-2; Pitt-Hopkins, Schz	clusters	zone	Telley	H-S et a	NSC	ident	ID/cl	fate	Cam	Notch	Pr	C-svz	RBP	bhlhTF	P6	T2	T1	Td	TFbhlh	E prot	Chr Rem	categ		IZ,SVZ,VZ (c>r)	GP	1.1751	10.2489	0.000299861	P-pm	P tgt	Su-4i	P Co	Pa-3i	0.208055	11.4723	0.0684924	-0.0931043	8.6052	0.124645	T2-pm	B-17i	0.169469	11.2227	0.0426481	T1-pm	B-1i	-1.5558
17475	Mpdz	MUPP1	clusters	VZ	Telley	H-S et a	NSC	ident	ID/cl	fate	Cam	Notch	Pr	R-C	RBP	TF	P6	T2	T1	Td	molec	cell	func	categ		svz>vz,cp	GP	1.17483	2.79714	0.000400757	P-pm	P tgt	P-Su	P Co	P Pa	0.475174	9.07863	0.00272063	-0.166358	5.65902	0.0256478	T2-pm	B-3i				T1-pm	T1 tgt	-0.217938
214240	Disp2	dispatched 2; Hh signaling	clusters	CP	Neu	H-S et a	NSC	N-svz	ID/cl	fate	N-cp	Notch	Pr	R-C	RBP	TF	P6	T2	T1	Td	molec	cell	SF	categ		mz/cp>svz	GP	1.17361	7.31105	6.71849e-05	P-pm	P tgt	P-Su	P Co	P Pa	n.a.			-0.355576	3.7017	0.00198027	T2-pm	T2 tg	0.0238101	6.29772	0.831991	T1-pm	T1 tgt	-0.299547
17904	Myl6	myosin L 6	clusters	VZ	Telley	H-S et a	NSC	ident	ID/cl	fate	Cam	Notch	Pr	R-C	RBP	TF	P6	T2	T1	Td	molec	cell	func	categ		vz, mng	BG	1.17276	6.85806	0.000674417	P-pm	P tgt	P-Su	P Co	P Pa							T2-pm	T2 tg				T1-pm	T1 tgt
94186	Strn3	striatin 3	clusters	zone	Telley	H-S et a	NSC	ident	ID/cl	fate	Cam	Notch	Pr	R-C	RBP	TF	P6	T2	T1	Td	molec	cell	func	categ				1.1724	9.19286	9.38886e-06	P-pm	P tgt	P-Su	P Co	P Pa							T2-pm	B-1i				T1-pm	T1 tgt	-1.66561
19339	Rab3a		clusters	SVZ-IZ∩CP	Neu	H-S et a	NSC	N-iz	ID/cl	fate	N-cp	Notch	Pr	R-C	RBP	TF	P6	T2	T1	Td	G pr (sm)	SynPre	SV rel (Ca-evok)	categ	15269275, 7911226	cp,iz	GP	1.17181	8.81126	4.67804e-05	P-pm	B-S1	P-Su	P Co	P Pa	-0.437863	10.4054	0.000704551	-0.18011	4.48324	0.114212	T2-pm	T2 tg	-0.246822	6.77832	0.067521	T1-pm	T1 tgt	-0.324811
104175	Sbk1		clusters	zone	Neu	H-S et a	NSC	ident	ID/cl	fate	Cam	Notch	Pr	R-C	RBP	TF	P6	T2	T1	Td	molec	cell	func	categ		cp,iz>>vz	GP	1.17169	11.6478	0.000422874	P-pm	P tgt	P-Su	P Co	P Pa	-0.198271	11.1209	0.0437408	-0.317932	6.94016	0.00989601	T2-pm	B-1du				T1-pm	B-1du
64602	Ireb2	iron responsive element binding protein 2	clusters	zone	Neu	H-S et a	NSC	ident	ID/cl	fate	Cam	Notch	Pr	R-C	RBP	TF	P6	T2	T1	Td	molec	cell	func	categ		cp>iz,vz weak	GP	1.17049	10.82	4.00085e-05	P-pm	P tgt	P-Su	P Co	Pa-1du				-0.148266	6.51633	0.00859893	T2-pm	T2 tg				T1-pm	T1 tgt	-1.41159
98314	D2hgdh		clusters	zone	Telley	H-S et a	NSC	ident	ID/cl	fate	Cam	Notch	Pr	R-C	RBP	TF	P6	T2	T1	Td	molec	cell	func	categ				1.17047	5.6783	0.00535854	P-pm	P tgt	P-Su	P Co	P Pa							T2-pm	T2 tg	0.277966	5.96809	0.035712	T1-pm	T1 tgt
12388	Ctnnd1	p120; delta-catenin 1; de-P-ated by PTPRK; armadillo family; neurojugin	clusters	zone	Telley	H-S et a	NSC	ident	ID/cl	fate	Cam	Notch	Pr	R-C	RBP	TF	P6	T2	T1	Td	adh j	apic-AdJu	func	categ	19403811, 16973151	VZ,CP	BG	1.16951	4.92727	5.65511e-05	P-pm	P tgt	P-Su	P Co	P Pa	-0.120041	8.62578	0.47124				T2-pm	T2 tg				T1-pm	T1 tgt
269774	Aak1		clusters	zone	Neu	H-S et a	NSC	ident	ID/cl	fate	Cam	Notch	Pr	R-C	RBP	TF	P6	T2	T1	Td	molec	cell	func	categ		n.d.	GP	1.16932	7.08957	0.00337123	P-pm	P tgt	P-Su	P Co	P Pa	0.0979974	9.98764	0.270109	-0.332728	5.09185	0.0228421	T2-pm	T2 tg				T1-pm	B-1i
15182	Hdac2	mRPD3; int CoREST,MeCP1,NuRD,Sin3a;neur-HDAC	clusters	zone	Telley	H-S et a	NSC	N-iz	ID/cl	fate	Cam	Notch	Pr	R-C	RBP	nonTF	P6	T2	T1	Td	HDAC	NuRD	NrDif	epigen	23359715	CP,IZ>VZ,SVZ	AI	1.16913	13.0484	2.87662e-05	P-pm	P tgt	P-Su	P Co	P Pa	-0.0301114	8.51473	0.878837	-0.107502	7.57442	0.113989	T2-pm	T2 tg	0.020208	10.8915	0.843043	T1-pm	T1 tgt	-1.17172
70998	Phf6	PHD finger	clusters	zone	Telley	H-S et a	NSC	ident	ID/cl	fate	Cam	Notch	Pr	R-C	RBP	TF	P6	T2	T1	Td	molec	cell	func	categ	25556700	pan	GP	1.16803	10.2831	0.000131881	P-pm	P tgt	P-Su	P Co	P Pa							T2-pm	T2 tg				T1-pm	T1 tgt	-1.15097
14718	Got1		clusters	zone	Telley	H-S et a	NSC	ident	ID/cl	fate	Cam	Notch	Pr	R-C	RBP	TF	P6	T2	T1	Td	molec	cell	func	categ				1.16639	8.81313	0.00543962	P-pm	P tgt	Su-1i	P Co	Pa-1du							T2-pm	T2 tg				T1-pm	T1 tgt
269994	Gsg1l	AK082731, C230098I05Rik	clusters	CP	Telley	SP	NSC	PN-cp	CTh/6	fate	Cam	Notch	Pr	R-C	RBP	TF	P6	T2	T1	Td	molec	cell	func	categ		CP	AI	1.16626	6.2608	0.00576018	P-pm	P tgt	P-Su	P Co	P Pa	n.a.			n.a.			T2-pm	B-7i	-0.133898	6.27165	0.20174	T1-pm	B-5i1du	-0.106277
23821	Bace1	beta-secretase 1	clusters	zone	Telley	H-S et a	NSC	ident	ID/cl	fate	Cam	Notch	Pr	R-C	RBP	TF	P6	T2	T1	Td	molec	cell	func	categ		CP>all	GP	1.16587	9.29808	0.000112752	P-pm	P tgt	P-Su	P Co	P Pa				-0.178051	4.68428	0.0298322	T2-pm	T2 tg				T1-pm	T1 tgt
67703	Kirrel3	Neph2; interact Nck2	clusters	CP	Telley	H-S et a	NSC	ident	ID/cl	fate	N-cp	Notch	Pr	R-C	RBP	TF	P6	T2	T1	Td	IgSF	cell	IgSF	categ		cp>vz,svz,iz	GP	1.16576	8.66369	0.0100046	P-pm	P tgt	P-Su	P Co	P Pa	n.a.						T2-pm	B-11i				T1-pm	B-5i
22775	Zik1		clusters	zone	Telley	H-S et a	NSC	ident	ind/19	fate	Cam	Notch	Pr	R-C	RBP	zc2hTF	P6	T2	T1	Td	TFzc2h	cell	func	categ		vz,cp (weak)	GP	1.16558	10.6542	3.80361e-05	P-pm	P tgt	P-Su	P Co	P Pa							T2-pm	T2 tg				T1-pm	T1 tgt	-1.7117
73144	3110039I08Rik	2610203C20Rik	clusters	zone	Telley	H-S et a	NSC	ident	ID/cl	fate	Cam	Notch	Pr	R-C	RBP	TF	P6	T2	T1	Td	ncRNA	cell	func	categ				1.16532	11.1664	0.0001055	P-pm	P tgt	Su-1i	P Co	Pa-1i							T2-pm	B-1i				T1-pm	T1 tgt
75415	Arhgap12		clusters	zone	Telley	H-S et a	NSC	ident	ID/cl	fate	Cam	Notch	Pr	R-C	RBP	TF	P6	T2	T1	Td	molec	cell	func	categ				1.16482	8.94266	0.000110356	P-pm	P tgt	P-Su	P Co	P Pa	0.386189	6.61406	0.00318802				T2-pm	B-1i1dd	0.23842	8.30813	0.0218905	T1-pm	B-1u1dd
553090	LOC553090		clusters	zone	Telley	H-S et a	NSC	ident	ID/cl	fate	Cam	Notch	Pr	R-C	RBP	TF	P6	T2	T1	Td	molec	cell	func	categ				1.16397	6.1459	5.9773e-05	P-pm	P tgt	P-Su	P Co	P Pa							T2-pm	T2 tg				T1-pm	T1 tgt
18789	Papola	poly (A) polymerase alpha	clusters	zone	Telley	H-S et a	NSC	ident	ID/cl	fate	Cam	Notch	Pr	R-C	RBP	TF	P6	T2	T1	Td	molec	cell	func	categ				1.16388	7.85588	0.00283168	P-pm	P tgt	P-Su	P Co	P Pa							T2-pm	B-2dd				T1-pm	B-1dd	-1.05415
80281	Cttnbp2nl		clusters	zone	Telley	H-S et a	NSC	ident	ID/cl	fate	Cam	Notch	Pr	R-C	RBP	TF	P6	T2	T1	Td	molec	cell	func	categ				1.1636	3.21387	1.08414e-08	P-pm	P tgt	Su-1dd	P Co	P Pa				-0.195506	4.98844	0.0129087	T2-pm	T2 tg				T1-pm	T1 tgt
75625	Mageh1		clusters	zone	Telley	H-S et a	NSC	ident	ID/cl	fate	Cam	Notch	Pr	R-C	RBP	TF	P6	T2	T1	Td	molec	cell	func	categ				1.16351	10.0499	2.28097e-05	P-pm	P tgt	P-Su	P Co	P Pa							T2-pm	T2 tg				T1-pm	T1 tgt
108148	Galnt2		clusters	zone	Telley	H-S et a	NSC	ident	ID/cl	fate	Cam	Notch	Pr	R-C	RBP	TF	P6	T2	T1	Td	molec	cell	func	categ				1.1634	4.6803	0.00598354	P-pm	P tgt	Su-1i	P Co	P Pa				-0.161882	5.62352	0.0317426	T2-pm	B-1i				T1-pm	B-1i1du
109284	R3hdm4	C030046I01Rik, NM_177994	clusters	zone	Neu	H-S et a	NSC	N-cp	ID/cl	fate	Cam	Notch	Pr	R-C	RBP	TF	P6	T2	T1	Td	molec	cell	func	categ		CP	GP	1.1632	2.81042	0.00584123	P-pm	P tgt	P-Su	P Co	P Pa	n.a.			-0.0955866	6.07918	0.144912	T2-pm	T2 tg	-0.247805	8.29079	0.0486053	T1-pm	T1 tgt	-0.0201234
233115	Dpy19l3		clusters	zone	Telley	H-S et a	NSC	ident	ID/cl	fate	Cam	Notch	Pr	R-C	RBP	TF	P6	T2	T1	Td	molec	cell	func	categ	22028030	CP (m>l)	22028030	1.16302	7.92483	5.52138e-05	P-pm	B-S1	P-Su	P Co	Pa-1i				-0.191886	5.17693	0.00372076	T2-pm	B-1i1d				T1-pm	B-2i
11981	Atp9a	ATPIIA; P-lipid transp (flippase)	clusters	CP	Neu	H-S et a	NSC	N-cp	ID/cl	fate	Cam	Notch	Pr	R-C	RBP	TF	P6	T2	T1	Td	P-ATPase	PM	unk	categ	26240149	CP	GP	1.16301	9.35169	0.000346657	P-pm	P tgt	Su-1i	P Co	P Pa	-0.407348	10.021	0.00396428	-0.128826	5.13861	0.22363	T2-pm	B-2i	0.0476035	7.88368	0.65384	T1-pm	T1 tgt	-0.128649
70791	Hars2	Harsl	clusters	zone	Telley	H-S et a	NSC	ident	ID/cl	fate	Cam	Notch	Pr	R-C	RBP	TF	P6	T2	T1	Td	molec	cell	func	categ				1.16247	7.51715	0.00426548	P-pm	P tgt	P-Su	P Co	P Pa							T2-pm	T2 tg				T1-pm	T1 tgt
243983	Zdhhc13		clusters	zone	Telley	H-S et a	NSC	ident	ID/cl	fate	Cam	Notch	Pr	R-C	RBP	zdhhTF	P6	T2	T1	Td	TFzdhh	cell	func	categ				1.16068	8.65428	2.72426e-05	P-pm	B-S1	Su-1i	P Co	Pa-1i							T2-pm	T2 tg				T1-pm	T1 tgt
240776	Kcnt2		clusters	zone	Telley	SP	NSC	ident	ID/cl	fate	Cam	Notch	Pr	R-C	RBP	TF	P6	T2	T1	Td	molec	cell	ion ch	categ	21862448	MZ,SP	21862448	1.1606	6.19186	0.000863652	P-pm	P tgt	P-Su	P Co	P Pa	n.a.			n.a.			T2-pm	B-1i	0.22192	6.6014	0.307611	T1-pm	B-1i	0.0507876
52397	Zfp644		clusters	zone	Telley	H-S et a	NSC	ident	ID/cl	fate	Cam	Notch	Pr	R-C	RBP	zc2hTF	P6	T2	T1	Td	TFzc2h	cell	func	categ				1.16035	8.92648	0.00111687	P-pm	P tgt	Su-1dd	P Co	Pa-1dd				-0.141867	5.50546	0.0369185	T2-pm	B-2i1du1dd				T1-pm	T1 tgt	-0.382809
245595	Zfp711	ZNF711, 2810409C01Rik	clusters	zone	Neu	H-S et a	NSC	ident	ID/cl	fate	Cam	Notch	Pr	R-C	RBP	zc2hTF	P6	T2	T1	Td	TFzc2h	cell	func	categ		n.a.	n.a.	1.15913	11.1323	5.16319e-06	P-pm	P tgt	P-Su	P Co	P Pa							T2-pm	T2 tg				T1-pm	T1 tgt
319162	H2aw	H2A.W; Hist3h2a	clusters	zone	Neu	H-S et a	NSC	ident	ID/cl	fate	Cam	Notch	Pr	R-C	RBP	TF	P6	T2	T1	Td	molec	cell	func	categ		SVZ>vz,iz,vasc	GP	1.15868	9.42177	0.00106577	P-pm	B-S2	P-Su	P Co	P Pa							T2-pm	T2 tg				T1-pm	T1 tgt
72020	Zfp654		clusters	zone	Telley	H-S et a	NSC	ident	ID/cl	fate	Cam	Notch	Pr	R-C	RBP	zc2hTF	P6	T2	T1	Td	TFzc2h	cell	func	categ				1.15805	8.18578	0.000162771	P-pm	P tgt	P-Su	P Co	P Pa							T2-pm	T2 tg				T1-pm	T1 tgt
329540	Nol4l	8430427H17Rik, NM_001134300	clusters	zone	Neu	H-S et a	NSC	ident	ID/cl	fate	Cam	Notch	Pr	R-C	RBP	TF	P6	T2	T1	Td	molec	cell	func	categ		n.d.	GP	1.15803	7.71958	6.29776e-06	P-pm	P tgt	P-Su	P Co	Pa-1i				-0.238438	4.46024	0.0055999	T2-pm	B-3i				T1-pm	B-1i
116838	Rims2	reg synaptic exocyt	clusters	zone	Telley	H-S et a	NSC	ident	ID/cl	fate	Cam	Notch	Pr	R-C	RBP	TF	P6	T2	T1	Td	molec	cell	func	categ				1.15733	7.0866	0.00217572	P-pm	P tgt	Su-1i	P Co	Pa-1i	0.592147	5.36124	0.014043				T2-pm	B-3i				T1-pm	B-3i
108989	Tpr		clusters	zone	Telley	H-S et a	NSC	ident	ID/cl	fate	Cam	Notch	Pr	R-C	RBP	TF	P6	T2	T1	Td	molec	cell	func	categ				1.1568	9.27197	8.16676e-05	P-pm	P tgt	P-Su	P Co	P Pa	0.325288	8.50387	0.0431376	-0.178558	5.35882	0.0491474	T2-pm	T2 tg				T1-pm	T1 tgt
328384	B130065L01	discontinued	clusters	zone	Telley	H-S et a	NSC	ident	ID/cl	fate	Cam	Notch	Pr	R-C	RBP	TF	P6	T2	T1	Td	molec	cell	func	categ				1.15628	6.74133	0.000473375	P-pm	P tgt	P-Su	P Co	P Pa							T2-pm	T2 tg				T1-pm	T1 tgt
12927	Bcar1	Cas; p130Cas, Crk,Src act	clusters	zone	Telley	H-S et a	NSC	IP-b	ID/cl	fate	Cam	Notch	Pr	R-C	RBP	TF	P6	T2	T1	Td	adap	cell	Nrite	NrDiff	19937461, 16687575, 24559672, 29662228	SVZ	GP	1.15604	6.21719	0.000150579	P-pm	P tgt	P-Su	P Co	P Pa	-0.262949	8.52552	0.0441801	-0.148335	5.65972	0.0308281	T2-pm	B-1i1u	-0.160429	7.08469	0.0909067	T1-pm	T1 tgt	-0.115846
72739	Zkscan3	Zfp306	clusters	zone	Telley	H-S et a	NSC	ident	ID/cl	fate	Cam	Notch	Pr	R-C	RBP	zc2hTF	P6	T2	T1	Td	TFzc2h	cell	func	categ				1.15592	10.7625	1.65941e-05	P-pm	P tgt	P-Su	P Co	P Pa							T2-pm	T2 tg				T1-pm	T1 tgt
215708	Fam73a	C030011O14Rik	clusters	zone	Telley	H-S et a	NSC	ident	ID/cl	fate	Cam	Notch	Pr	R-C	RBP	TF	P6	T2	T1	Td	molec	cell	func	categ				1.15583	8.90037	5.06305e-07	P-pm	P tgt	P-Su	P Co	P Pa				-0.218753	4.80503	0.0169951	T2-pm	T2 tg				T1-pm	T1 tgt
56506	Cib2		clusters	CP	Neu	H-S et a	NSC	ident	ID/cl	fate	Cam	Notch	Pr	R-C	RBP	TF	P6	T2	T1	Td	molec	cell	func	categ		cp>svz	GP	1.1549	3.47152	0.00249521	P-pm	P tgt	P-Su	P Co	P Pa	-0.222448	8.21069	0.0343249				T2-pm	T2 tg	-0.204118	6.24566	0.036307	T1-pm	T1 tgt
53626	Insm1	SNAG family TF; insulinoma-1; repressor	II+III+	VZ∩SVZ-IZ	Neu	H-S et a	NSC	IP-ab	CPN/10	fate	Cam	Notch	Pr	R-C	RBP	zc2hTF	P6	T2	T1	Td	TFzc2h	cell	IPgen	NrDiff	18940587, 29503187	VZ,SVZ,IZ	GP	1.15479	9.45132	3.31169e-06	P-pm	P tgt	Su-1u	P Co	Pa-1s	0.550428	10.3074	0.0029674	-1.63134	4.95368	3.34308e-10	T2-pm	B-1du	0.459793	8.59861	0.0011463	T1-pm	B-1du	0.142551
20501	Slc16a1		clusters	zone	Telley	H-S et a	NSC	ident	Sub/7	fate	Cam	Notch	Pr	R-C	RBP	TF	P6	T2	T1	Td	molec	cell	func	categ		CP>VZ	GP	1.1546	10.5718	0.000620404	P-pm	P tgt	P-Su	P Co	P Pa	-0.407849	8.25019	0.00254509	-0.068646	6.07223	0.465854	T2-pm	B-1dd	-0.162164	7.26091	0.141186	T1-pm	B-1du1dd	0.0632193
67864	Yipf4		clusters	zone	Telley	H-S et a	NSC	ident	ID/cl	fate	Cam	Notch	Pr	R-C	RBP	TF	P6	T2	T1	Td	molec	cell	func	categ				1.15381	9.21698	0.000515155	P-pm	P tgt	P-Su	P Co	P Pa							T2-pm	T2 tg				T1-pm	T1 tgt
57443	Fbxo3		clusters	zone	Telley	H-S et a	NSC	ident	ID/cl	fate	Cam	Notch	Pr	R-C	RBP	TF	P6	T2	T1	Td	molec	cell	func	categ				1.15297	9.63533	8.79584e-05	P-pm	P tgt	P-Su	P Co	P Pa							T2-pm	T2 tg				T1-pm	T1 tgt
224903	Safb		clusters	zone	Telley	H-S et a	NSC	ident	ID/cl	fate	Cam	Notch	Pr	R-C	RRM	TF	P6	T2	T1	Td	RBPrrm	cell	func	categ				1.1526	8.61264	0.000365662	P-pm	P tgt	P-Su	P Co	P Pa							T2-pm	T2 tg				T1-pm	T1 tgt
208846	Daam1	dishevelled assoc	clusters	CP	Neu	H-S et a	NSC	ident	ID/cl	fate	Cam	Notch	Pr	R-C	RBP	TF	P6	T2	T1	Td	actin bp	GrCone	func	categ	21106647, 29972794	IZ,MZ	AI	1.15227	5.52678	0.0273884	P-pm	P tgt	Su-1i	P Co	Pa-2i				-0.122984	4.97633	0.0442883	T2-pm	B-5i				T1-pm	B-1i1du1dd
72397	Rbm12b1	Rbm12b, 3000004N20Rik	clusters	zone	Telley	H-S et a	NSC	ident	ID/cl	fate	Cam	Notch	Pr	R-C	RRM	TF	P6	T2	T1	Td	RBPrrm	cell	RNA-bp	categ				1.15174	7.62043	0.00022993	P-pm	P tgt	P-Su	P Co	P Pa							T2-pm	T2 tg				T1-pm	T1 tgt
72720	Zfp248		clusters	zone	Telley	H-S et a	NSC	ident	ID/cl	fate	Cam	Notch	Pr	R-C	RBP	zc2hTF	P6	T2	T1	Td	TFzc2h	cell	func	categ		cp weak	GP	1.15153	6.75949	0.000239264	P-pm	P tgt	P-Su	P Co	P Pa							T2-pm	T2 tg				T1-pm	T1 tgt
70274	Ly6g6e	lymphocyte antigen 6 complex, locus G6E; uPAR family; potentiates α4β2 nAChRs	clusters	SVZ-IZ	Neu	H-S et a	NSC	ident	ID/cl	fate	Cam	Notch	Pr	R-C	RBP	TF	P6	T2	T1	Td	GPI-linked	PM	nAChR sign	excit	26276394, 27098205	n.d.	GP	1.15146	5.04813	0.0213099	P-pm	B-S1	P-Su	P Co	P Pa	n.a.			0.0400599	2.47792	0.779295	T2-pm	B-1s	-0.235378	5.63789	0.0147717	T1-pm	B-1s	-0.509461
192197	Bcas3		clusters	zone	Neu	H-S et a	NSC	ident	ID/cl	fate	Cam	Notch	Pr	R-C	RBP	TF	P6	T2	T1	Td	molec	cell	func	categ		n.d.	GP	1.14973	6.97492	4.30106e-05	P-pm	P tgt	Su-1i	M/H	Pa-1i							T2-pm	B-2i				T1-pm	T1 tgt
252966	Cables2		clusters	zone	Telley	H-S et a	NSC	ident	ID/cl	fate	Cam	Notch	Pr	R-C	RBP	TF	P6	T2	T1	Td	molec	cell	func	categ				1.14952	6.21991	3.60997e-05	P-pm	P tgt	P-Su	P Co	P Pa							T2-pm	T2 tg				T1-pm	T1 tgt
234733	Ddx19b		clusters	zone	Telley	H-S et a	NSC	ident	ID/cl	fate	Cam	Notch	Pr	R-C	RBP	TF	P6	T2	T1	Td	molec	cell	func	categ		vz>cp (weak)	GP	1.14949	7.06553	0.000210289	P-pm	P tgt	P-Su	P Co	P Pa	-0.0389162	6.55927	0.76858	-0.390276	4.12109	0.0944208	T2-pm	T2 tg				T1-pm	T1 tgt
59057	Zfp24	Zfp191, ZF-12	clusters	VZ	Telley	H-S et a	NSC	ident	ID/cl	fate	Cam	Notch	Pr	R-C	RBP	zc2hTF	P6	T2	T1	Td	TFzc2h	cell	func	categ		VZ	GP	1.14936	3.85139	0.000618786	P-pm	P tgt	P-Su	P Co	P Pa							T2-pm	T2 tg				T1-pm	T1 tgt	-0.765832
14455	Gas5		clusters	zone	Telley	H-S et a	NSC	ident	ID/cl	fate	N-cp	Notch	Pr	R-C	RBP	TF	P6	T2	T1	Td	molec	cell	func	categ		CP, vz/svz(c>r)	GP	1.14866	8.31516	4.80952e-05	P-pm	P tgt	P-Su	P Co	P Pa				0.206373	7.56457	0.00283853	T2-pm	T2 tg				T1-pm	T1 tgt
68693	Hnrnpul2	Hnrpul2	clusters	zone	Telley	H-S et a	NSC	ident	ID/cl	fate	Cam	Notch	Pr	R-C	RBP	TF	P6	T2	T1	Td	RBP	cell	RNA-bp	categ				1.1479	11.5453	6.05201e-07	P-pm	P tgt	P-Su	P Co	P Pa							T2-pm	T2 tg				T1-pm	T1 tgt
13800	Enah	enabled; Mena	clusters	zone	Telley	H-S et a	NSC	ident	ID/cl	fate	Cam	Notch	Pr	R-C	RBP	TF	P6	T2	T1	Td	actin-bp	cell	func	categ	14565977	CP,IZ>svz,vz	GP	1.14789	8.5996	0.000105955	P-pm	P tgt	P-Su	P Co	P Pa	0.318088	10.4059	0.0320652	-0.140701	6.09902	0.0203657	T2-pm	B-2i1dd				T1-pm	B-1i	-1.3228
26430	Parg		clusters	zone	Telley	H-S et a	NSC	ident	ID/cl	fate	Cam	Notch	Pr	R-C	RBP	TF	P6	T2	T1	Td	molec	cell	func	categ				1.14765	10.2256	6.41828e-06	P-pm	P tgt	P-Su	P Co	P Pa							T2-pm	B-1i				T1-pm	T1 tgt
217310	Hid1	BC024617, C630004H02Rik	clusters	zone	Telley	H-S et a	NSC	ident	ID/cl	fate	Cam	Notch	Pr	R-C	RBP	TF	P6	T2	T1	Td	molec	cell	func	categ				1.14765	5.55799	0.00336552	P-pm	P tgt	P-Su	P Co	P Pa				-0.21379	4.08572	0.00250994	T2-pm	T2 tg				T1-pm	T1 tgt
67155	Smarca2	Brm/brahma ATPase; Brg1 is other BAF ATPase; Nicolaides-Baraitser sy	clusters	CP	Telley	H-S et a	NSC	PN-cp	mix/12	fate	Cam	Notch	Pr	R-cp	RBP	brCoF	P6	T2	T1	Td	TFbr/ATPase	BAF	MigRad	epigen	23359715	CP strong	GP	1.14705	11.0699	0.000162407	P-pm	P tgt	P-Su	P Co	Pa-1i	-0.537439	8.85005	0.00563982	0.440066	3.60785	1.90591e-05	T2-pm	T2 tg	-0.238292	8.07663	0.179898	T1-pm	T1 tgt	-0.442162
327900	Ubtd2		clusters	zone	Telley	H-S et a	NSC	ident	ID/cl	fate	Cam	Notch	Pr	R-C	RBP	TF	P6	T2	T1	Td	molec	cell	func	categ				1.14682	11.3351	8.5762e-06	P-pm	P tgt	P-Su	P Co	P Pa							T2-pm	T2 tg				T1-pm	B-1i
106459	BB163080		clusters	zone	Telley	H-S et a	NSC	ident	ID/cl	fate	Cam	Notch	Pr	R-C	RBP	TF	P6	T2	T1	Td	molec	cell	func	categ				1.14647	7.88164	0.022191	P-pm	P tgt	P-Su	P Co	P Pa							T2-pm	T2 tg				T1-pm	T1 tgt
109594	Lmo1		clusters	zone	Telley	H-S et a	NSC	ident	ID/cl	fate	Cam	Notch	Pr	C-iz	RBP	limCoF	P6	T2	T1	Td	TFlim	cell	func	categ		IZ>CP,SVZ (c>r)	GP	1.14644	10.3108	0.000227472	P-pm	P tgt	Su-1i3du1dd	M/H	Pa-1i1du	-0.110123	10.0275	0.305568	-0.00514355	4.23045	0.949389	T2-pm	B-2du	0.290904	7.84477	0.0192085	T1-pm	T1 tgt	0.602
170439	Elovl6	long chain FA elongase	clusters	zone	Telley	H-S et a	NSC	ident	ID/cl	fate	Cam	Notch	Pr	R-C	RBP	TF	P6	T2	T1	Td	TM	microsome	unk	categ	25281760	CP, SVZ/VZ	GP	1.14643	7.69528	2.93229e-05	P-pm	P tgt	Su-1i	P Co	Pa-1i	-0.33377	9.79691	0.00763439				T2-pm	T2 tg				T1-pm	B-1s	-1.12731
14042	Ext1	exostoses 1	clusters	zone	Neu	H-S et a	NSC	ident	ID/cl	fate	Cam	Notch	Pr	R-C	RBP	TF	P6	T2	T1	Td	molec	cell	func	categ	14651920	vz,cp,hem	GP	1.1463	8.76441	1.05372e-05	P-pm	B-S1	Su-2i	P Co	Pa-3i							T2-pm	B-1i				T1-pm	B-1i	-0.92976
77980	Sbf1	P-ase inactive	clusters	zone	Telley	H-S et a	NSC	ident	ID/cl	fate	Cam	Notch	Pr	R-C	RBP	TF	P6	T2	T1	Td	PIP P-ase	cell	PIP P-ase	categ				1.14625	7.99486	2.94978e-06	P-pm	P tgt	P-Su	P Co	P Pa							T2-pm	T2 tg				T1-pm	T1 tgt
77938	Fam53b	A930008G19Rik	clusters	VZ∩SVZ-IZ	Neu	H-S et a	NSC	ident	ID/cl	fate	Cam	Notch	Pr	R-C	RBP	TF	P6	T2	T1	Td	molec	cell	func	categ		svz,vz>cp	GP	1.14617	7.679	0.00116212	P-pm	P tgt	P-Su	P Co	Pa-1i	n.a.			-0.120428	4.058	0.156943	T2-pm	B-3i2du	-0.245653	6.56278	0.0240085	T1-pm	T1 tgt	-0.828195
13803	Enc1	NRP/B; ectodermal-neural cortex 1	clusters	CP	Telley	H-S et a	NSC	PN-vz	ID/cl	fate	Cam	Notch	Pr	R-C	RBP	TF	P6	T2	T1	Td	actin bp	NucMtx	NritOutg	NrDiff	9096139, 16306221	CP>SVZ,IZ,VZ	GP	1.14583	12.4554	9.33701e-07	P-pm	P tgt	Su-1du	P Co	P Pa	-1.04528	8.24114	0.0123781	0.0343224	6.69174	0.734459	T2-pm	B-1i1du2dd	-0.469473	9.91004	0.00596268	T1-pm	B-3dd	-0.706976
225280	Ino80c	mIes6, D030070L09Rik	clusters	zone	Telley	H-S et a	NSC	ident	ID/cl	fate	Cam	Notch	Pr	R-C	RBP	TF	P6	T2	T1	Td	molec	INO80	func	epigen	28847827	n.d.	GP	1.14429	7.12672	2.76327e-05	P-pm	P tgt	P-Su	P Co	Pa-1i							T2-pm	T2 tg				T1-pm	T1 tgt
81907	Tmem108	B130017P16Rik	clusters	CP	Neu	H-S et a	NSC	PN-cp	ID/cl	fate	N-cp	Notch	Pr	R-cp	RBP	TF	P6	T2	T1	Td	molec	cell	func	categ		CP (r>c), ch.pl., hem	GP	1.14294	7.47696	4.44056e-06	P-pm	P tgt	Su-2i	P Co	Pa-1i	n.a.			0.0473566	4.027	0.699439	T2-pm	B-5i	-0.320077	7.80616	0.174079	T1-pm	B-5i1du	-0.201734
72465	Zfp131		clusters	zone	Telley	H-S et a	NSC	ident	ID/cl	fate	Cam	Notch	Pr	R-C	RBP	zbtbTF	P6	T2	T1	Td	TFzbtb	cell	TF	categ				1.14215	10.649	2.55678e-06	P-pm	P tgt	P-Su	P Co	P Pa							T2-pm	T2 tg				T1-pm	T1 tgt
269198	Nbeal1	2310076G13Rik	clusters	zone	Telley	H-S et a	NSC	ident	ID/cl	fate	Cam	Notch	Pr	R-C	RBP	TF	P6	T2	T1	Td	molec	cell	func	categ				1.14206	10.225	6.21447e-05	P-pm	P tgt	P-Su	P Co	P Pa							T2-pm	T2 tg				T1-pm	T1 tgt	-1.44514
22234	Ugcg	ceramide glucosyltransferase	clusters	zone	Telley	H-S et a	NSC	ident	ID/cl	fate	Cam	Notch	Pr	R-C	RBP	TF	P6	T2	T1	Td	molec	cell	func	categ				1.14169	8.40102	0.000466157	P-pm	P tgt	P-Su	P Co	P Pa							T2-pm	T2 tg				T1-pm	T1 tgt
236792	Mmgt1	Tmem32	clusters	zone	Telley	H-S et a	NSC	ident	ID/cl	fate	Cam	Notch	Pr	R-C	RBP	TF	P6	T2	T1	Td	molec	cell	func	categ				1.14107	6.55417	8.07908e-05	P-pm	P tgt	P-Su	P Co	P Pa				-0.193534	5.96636	0.037285	T2-pm	T2 tg				T1-pm	T1 tgt
269209	Stk36		clusters	zone	BP/Neu	H-S et a	NSC	ident	ID/cl	fate	Cam	Notch	Pr	R-C	RBP	TF	P6	T2	T1	Td	molec	cell	func	categ		n.d.	GP	1.14095	7.49744	0.00307609	P-pm	P tgt	Su-1i	P Co	P Pa				-0.263577	4.77392	0.00146852	T2-pm	T2 tg				T1-pm	T1 tgt
107650	Pi4kb	Pik4cb; PI-4Kbeta	clusters	zone	Telley	H-S et a	NSC	ident	ID/cl	fate	Cam	Notch	Pr	R-C	RBP	TF	P6	T2	T1	Td	molec	cell	TrfMem	categ	19458041			1.14067	5.41035	0.00637569	P-pm	P tgt	P-Su	P Co	P Pa							T2-pm	T2 tg				T1-pm	T1 tgt
227120	Plcl1		clusters	zone	Telley	H-S et a	NSC	ident	CPN/0	fate	Cam	Notch	Pr	R-C	RBP	TF	P6	T2	T1	Td	molec	cell	func	categ		IZ weak	GP	1.1401	8.64937	0.000232496	P-pm	P tgt	P-Su	P Co	Pa-1i	n.a.						T2-pm	B-6i	0.0700488	7.53212	0.356303	T1-pm	B-1i
77044	Arid2	BAF200, 1700124K17Rik; defines PBAF	clusters	zone	Telley	H-S et a	NSC	ident	ID/cl	fate	Cam	Notch	Pr	R-C	RBP	rfxTF	P6	T2	T1	Td	TFrfx	PBAF	Diff	epigen	22184115	iz,vz,cp,svz	GP	1.13938	9.40866	5.18387e-07	P-pm	P tgt	P-Su	P Co	P Pa	0.158326	10.2414	0.0943315	-0.211949	7.41261	0.00591009	T2-pm	T2 tg	0.0423817	9.48137	0.542408	T1-pm	T1 tgt	-0.887758
12995	Csnk2a1	casein kin 2, CK2; auts2 bind	clusters	zone	Telley	H-S et a	NSC	ident	ID/cl	fate	Cam	Notch	Pr	R-C	RBP	TF	P6	T2	T1	Td	molec	PRC1nc	func	epigen		cp,svz (weak)	GP	1.13852	9.38298	0.000172728	P-pm	P tgt	P-Su	P Co	P Pa	0.530777	9.37338	0.00826863				T2-pm	T2 tg				T1-pm	T1 tgt
69940	Exoc1	exocyst	clusters	zone	Telley	H-S et a	NSC	ident	ID/cl	fate	Cam	Notch	Pr	R-C	RBP	TF	P6	T2	T1	Td	Traf vsc	cell	CeMig	categ	19549839	n.a.	n.a.	1.13849	8.94228	0.00027203	P-pm	P tgt	P-Su	P Co	P Pa	-0.0877248	9.23167	0.34166	-0.180169	5.09095	0.00805641	T2-pm	T2 tg	0.117199	7.91216	0.168684	T1-pm	T1 tgt	-0.441084
226518	Nmnat2		clusters	SVZ-IZ∩CP	Neu	H-S et a	NSC	N-cp	ID/cl	fate	N-cp	Notch	Pr	R-C	RBP	TF	P6	T2	T1	Td	molec	cell	func	categ		CP	GP	1.138	8.56413	0.0171897	P-pm	P tgt	P-Su	P Co	P Pa	n.a.			-0.27475	4.94149	0.0358704	T2-pm	B-1i	-0.094232	7.7412	0.531434	T1-pm	B-1i	-0.394983
545156	Kalrn	kalirin, RhoGEF kinase	clusters	zone	Neu	H-S et a	NSC	ident	ID/cl	fate	Cam	Notch	Pr	R-C	RBP	TF	P6	T2	T1	Td	kinase	cell	kinase	categ		CP>VZ (weak)	GP	1.1378	4.32853	0.0257547	P-pm	P tgt	P-Su	P Co	P Pa	-0.390485	6.13364	0.00189938				T2-pm	B-8i1du				T1-pm	B-4i1du
213056	Fam126b	BC049806, C130065N10Rik	clusters	zone	Telley	H-S et a	NSC	ident	ID/cl	fate	Cam	Notch	Pr	R-C	RBP	TF	P6	T2	T1	Td	molec	cell	func	categ				1.13593	8.92969	3.20799e-05	P-pm	P tgt	P-Su	P Co	P Pa							T2-pm	T2 tg				T1-pm	B-1i
74270	Usp20		clusters	zone	Telley	H-S et a	NSC	ident	ID/cl	fate	Cam	Notch	Pr	R-C	RBP	TF	P6	T2	T1	Td	molec	cell	func	categ				1.13575	6.88462	0.000887116	P-pm	P tgt	P-Su	P Co	P Pa							T2-pm	T2 tg				T1-pm	T1 tgt
66704	Rbm4b	4921506I22Rik	clusters	zone	Telley	H-S et a	NSC	ident	ID/cl	fate	Cam	Notch	Pr	R-C	RRM	TF	P6	T2	T1	Td	RBPrrm	cell	RNA-bp	categ				1.13566	6.52469	0.000354625	P-pm	P tgt	P-Su	P Co	P Pa							T2-pm	T2 tg				T1-pm	T1 tgt
99982	Kdm1a	Aof2, Lsd1; H4K20, H3K4me1/2 demeth; binds CoRest,NuRD	clusters	zone	Telley	H-S et a	NSC	N-vz	ID/cl	fate	Cam	Notch	Pr	R-C	RBP	TF	P6	T2	T1	Td	KDM	trxG	NrDif	epigen	21878487	VZ,SVZ>CP,iz	PM	1.1356	11.3967	0.000279812	P-pm	P tgt	P-Su	P Co	P Pa	-0.19481	10.485	0.0644457	-0.103434	7.38125	0.0393489	T2-pm	B-1i	-0.0505059	9.978	0.484879	T1-pm	T1 tgt	-0.19692
66343	Tmem177	2300008B03Rik	clusters	zone	Neu	H-S et a	NSC	PN-iz	ID/cl	fate	Cam	Notch	Pr	R-C	RBP	TF	P6	T2	T1	Td	molec	mitoch	mito biogen	metab	29154948	IZ>vz/svz *ctx-spec	GP	1.13547	7.20021	0.0297169	P-pm	P tgt	P-Su	P Co	P Pa	n.a.			0.0657159	4.71809	0.540238	T2-pm	B-3dd	-0.388375	6.38173	0.00777798	T1-pm	B-2dd	-0.200592
225283	Rprd1a	BC021395	clusters	zone	Telley	H-S et a	NSC	ident	ID/cl	fate	Cam	Notch	Pr	R-C	RBP	TF	P6	T2	T1	Td	molec	cell	func	categ				1.13513	7.62588	0.000137469	P-pm	P tgt	Su-1s	P Co	P Pa							T2-pm	T2 tg				T1-pm	T1 tgt	-0.325815
52206	Anapc4		clusters	zone	Telley	H-S et a	NSC	ident	ID/cl	fate	Cam	Notch	Pr	R-C	RBP	TF	P6	T2	T1	Td	molec	cell	func	categ				1.1349	9.20333	9.24751e-06	P-pm	P tgt	P-Su	P Co	P Pa							T2-pm	T2 tg				T1-pm	T1 tgt
244059	Chd2	chromodomain helicase	clusters	zone	AP	H-S et a	NSC	ident	ID/cl	fate	Cam	Notch	Pr	R-C	RBP	TF	P6	T2	T1	Td	molec	CHD	func	epigen		vz>svz,iz	GP	1.13452	9.54092	8.04001e-06	P-pm	P tgt	P-Su	P Co	Pa-1du							T2-pm	B-1i				T1-pm	T1 tgt
228880	Zmynd8	Prkcbp1	clusters	zone	Telley	H-S et a	NSC	ident	ID/cl	fate	Cam	Notch	Pr	R-C	RBP	brCoF	P6	T2	T1	Td	TFbr	cell	func	categ		CP>svz>vz,iz	GP	1.13444	7.24739	0.00013567	P-pm	P tgt	P-Su	P Co	P Pa	0.0212748	9.91838	0.862168	-0.328043	5.5641	0.0722905	T2-pm	B-1i				T1-pm	T1 tgt	-0.571263
58799	Crbn	cereblon	clusters	zone	Telley	H-S et a	NSC	ident	ID/cl	fate	Cam	Notch	Pr	R-C	RBP	TF	P6	T2	T1	Td	molec	cell	func	categ		n.d.	GP	1.13317	8.99466	0.000795308	P-pm	P tgt	P-Su	P Co	P Pa							T2-pm	T2 tg				T1-pm	T1 tgt
70771	Gpr173		clusters	zone	Neu	H-S et a	NSC	ident	ID/cl	fate	Cam	Notch	Pr	R-C	RBP	TF	P6	T2	T1	Td	molec	cell	func	categ		CP>VZ,all	GP	1.13249	7.80606	0.00658614	P-pm	P tgt	P-Su	P Co	P Pa							T2-pm	T2 tg				T1-pm	T1 tgt
217379	Ubxn2a	Ubxd4	clusters	zone	Telley	H-S et a	NSC	ident	ID/cl	fate	Cam	Notch	Pr	R-C	RBP	TF	P6	T2	T1	Td	molec	cell	func	categ				1.13178	11.9559	5.19103e-05	P-pm	P tgt	P-Su	P Co	P Pa							T2-pm	T2 tg				T1-pm	T1 tgt	-0.726169
235661	Dync1li1		clusters	zone	Telley	H-S et a	NSC	ident	ID/cl	fate	Cam	Notch	Pr	R-C	RBP	TF	P6	T2	T1	Td	molec	cell	func	categ				1.13161	7.46872	0.0015338	P-pm	B-S1	P-Su	P Co	P Pa							T2-pm	T2 tg	0.257021	8.51236	0.00700695	T1-pm	T1 tgt
70397	Tmem70		clusters	zone	Telley	H-S et a	NSC	ident	ID/cl	fate	Cam	Notch	Pr	R-C	RBP	TF	P6	T2	T1	Td	molec	cell	func	categ				1.13124	9.02302	6.46653e-06	P-pm	P tgt	P-Su	P Co	P Pa				0.261427	4.44677	0.0235095	T2-pm	T2 tg				T1-pm	T1 tgt
78757	Rictor	4921505C17Rik	clusters	zone	Telley	H-S et a	NSC	ident	ID/cl	fate	Cam	Notch	Pr	R-C	RBP	TF	P6	T2	T1	Td	molec	mTORC2	func	categ				1.1312	8.69217	0.00196699	P-pm	P tgt	P-Su	P Co	P Pa							T2-pm	T2 tg				T1-pm	T1 tgt	-0.474798
11990	Atrn	attractin	clusters	zone	Telley	H-S et a	NSC	ident	ID/cl	fate	Cam	Notch	Pr	R-C	RBP	TF	P6	T2	T1	Td	molec	cell	func	categ				1.12831	7.87689	0.00012294	P-pm	P tgt	P-Su	P Co	P Pa				-0.19677	5.052	0.00456703	T2-pm	T2 tg				T1-pm	T1 tgt
319740	Zfyve27		clusters	zone	Telley	H-S et a	NSC	ident	ID/cl	fate	Cam	Notch	Pr	R-C	RBP	nonTF	P6	T2	T1	Td	molec	cell	func	categ				1.12779	7.41924	0.000785044	P-pm	P tgt	P-Su	P Co	P Pa							T2-pm	B-1du				T1-pm	T1 tgt
70527	Stambp	Amsh	clusters	zone	Telley	H-S et a	NSC	ident	ID/cl	fate	Cam	Notch	Pr	R-C	RBP	nonTF	P6	T2	T1	Td	molec	cell	func	categ				1.12777	4.92384	0.00107602	P-pm	P tgt	P-Su	P Co	P Pa							T2-pm	T2 tg				T1-pm	T1 tgt
66797	Cntnap2	Caspr2 (axon IS)	clusters	zone	Neu	H-S et a	NSC	ident	CTh/6	CTh	Cam	Notch	Pr	R-C	RBP	TF	P6	T2	T1	Td	molec	AxIS	func	categ	29788201, 29300891	CP (c>r) > VZ (r>c)	GP	1.1277	11.4203	0.000879402	P-pm	P tgt	Su-3i	P Co	Pa-4i	-0.147766	9.01219	0.171566	0.184476	3.08077	0.000449458	T2-pm	B-19i	-0.225169	6.73574	0.0332373	T1-pm	B-8i	-0.286009
66641	Sike1	5730470L24Rik, AI450236	clusters	zone	Telley	H-S et a	NSC	ident	ID/cl	fate	Cam	Notch	Pr	R-C	RBP	TF	P6	T2	T1	Td	molec	cell	func	categ				1.12728	8.52333	0.000747561	P-pm	P tgt	P-Su	P Co	P Pa							T2-pm	T2 tg				T1-pm	T1 tgt
26895	Cops7b		clusters	zone	Telley	H-S et a	NSC	ident	ID/cl	fate	Cam	Notch	Pr	R-C	RBP	TF	P6	T2	T1	Td	molec	cell	func	categ				1.12662	6.85504	1.22834e-05	P-pm	B-S3	P-Su	P Co	P Pa							T2-pm	T2 tg				T1-pm	T1 tgt
26905	Eif2s3x		clusters	zone	Telley	H-S et a	NSC	ident	ID/cl	fate	Cam	Notch	Pr	R-C	RBP	TF	P6	T2	T1	Td	molec	cell	func	categ				1.12633	10.999	0.000198167	P-pm	P tgt	P-Su	P Co	Pa-1u							T2-pm	T2 tg				T1-pm	T1 tgt
269587	Epb41	Epb4.1	clusters	zone	Telley	H-S et a	NSC	ident	ID/cl	fate	Cam	Notch	Pr	R-C	RBP	TF	P6	T2	T1	Td	molec	cell	func	categ				1.12481	8.17978	7.17779e-05	P-pm	B-S1	Su-1i	P Co	Pa-1i1u				-0.204226	5.99833	0.00404384	T2-pm	B-3i				T1-pm	B-1i	-0.451317
16975	Lrp8	ApoER2, AI848122; on multipolar	III+	zone	Neu	H-S et a	NSC	IP-ab	ind/13	fate	Cam	Notch	Pr	R-C	RBP	TF	P6	T2	T1	Td	Reln rec	PM	Mig-IZ-MP	MigRad	27909010	SVZ,VZ	GP	1.1226	9.01586	3.74179e-05	P-pm	P tgt	Su-1du	P Co	Pa-1i	-0.369318	7.15435	0.14625	0.0060369	6.4692	0.941887	T2-pm	B-3i1du	-0.33702	9.28285	0.000948019	T1-pm	B-2i	0.155984
11444	Chrnb2		clusters	SVZ-IZ	Neu	H-S et a	NSC	N-svz	ID/cl	fate	N-iz	Notch	Pr	R-C	RBP	TF	P6	T2	T1	Td	nAChR	cell	NrDif	categ	23056257	SVZ>CP,IZ	GP	1.12203	9.02466	0.000728531	P-pm	P tgt	P-Su	P Co	P Pa	-0.124333	7.24269	0.367743	-0.206326	3.98374	0.0734235	T2-pm	B-1i	0.0216408	6.3583	0.831684	T1-pm	T1 tgt	-0.220241
21969	Top1	topoisomerase I	clusters	zone	Telley	H-S et a	NSC	ident	ID/cl	fate	Cam	Notch	Pr	R-C	RBP	TF	P6	T2	T1	Td	molec	cell	func	categ		SVZ, CP	GP	1.12159	9.9711	0.0111538	P-pm	B-S1	Su-1i	P Co	P Pa				-0.211721	6.99807	0.00157491	T2-pm	B-2du				T1-pm	T1 tgt	-1.71446
240396	Mex3c	Rkhd2	clusters	zone	Telley	H-S et a	NSC	ident	ID/cl	fate	Cam	Notch	Pr	R-C	KH	nonTF	P6	T2	T1	Td	RBPkh	cell	func	categ				1.12005	6.21664	0.00625945	P-pm	P tgt	P-Su	P Co	P Pa							T2-pm	T2 tg				T1-pm	T1 tgt
68215	Fam98b	2610510H03Rik	clusters	zone	Telley	H-S et a	NSC	ident	ID/cl	fate	Cam	Notch	Pr	R-C	RBP	TF	P6	T2	T1	Td	molec	cell	func	categ				1.11991	11.4601	1.06261e-06	P-pm	B-S1	P-Su	P Co	P Pa	n.a.						T2-pm	T2 tg				T1-pm	T1 tgt
50915	Grb14		clusters	CP	Telley	H-S et a	NSC	ident	ID/cl	fate	Cam	Notch	Pr	R-C	RBP	TF	P6	T2	T1	Td	molec	cell	func	categ		CP weak	GP	1.11968	7.1018	0.00920716	P-pm	P tgt	P-Su	P Co	Pa-1i	-0.345318	7.67507	0.0398196				T2-pm	B-2du				T1-pm	T1 tgt
22059	Trp53	p53	clusters	zone	AP	H-S et a	NSC	ident	ID/cl	fate	Cam	Notch	Pr	R-C	RBP	p53TF	P6	T2	T1	Td	TFp53	cell	func	categ		vz,svz>cp (?col)	GP	1.11951	6.37693	0.000753586	P-pm	P tgt	P-Su	P Co	P Pa							T2-pm	T2 tg				T1-pm	T1 tgt
18749	Prkacb	PKA, catalyt, beta	clusters	zone	Telley	H-S et a	NSC	ident	ID/cl	fate	Cam	Notch	Pr	R-C	RBP	TF	P6	T2	T1	Td	molec	cell	func	categ				1.11796	10.1443	0.000111943	P-pm	P tgt	Su-1du	P Co	Pa-1du				-0.192949	6.57636	0.0110175	T2-pm	T2 tg				T1-pm	T1 tgt
108105	B3gnt5		clusters	zone	Telley	H-S et a	NSC	ident	ID/cl	fate	Cam	Notch	Pr	R-C	RBP	TF	P6	T2	T1	Td	molec	cell	func	categ				1.11793	10.5625	0.000514738	P-pm	P tgt	P-Su	P Co	P Pa							T2-pm	T2 tg				T1-pm	T1 tgt	-1.45949
106205	Zc3h7a		clusters	zone	Telley	H-S et a	NSC	ident	ID/cl	fate	Cam	Notch	Pr	R-C	RBP	TF	P6	T2	T1	Td	molec	cell	func	categ				1.11783	7.95355	5.83798e-07	P-pm	P tgt	P-Su	P Co	P Pa							T2-pm	T2 tg				T1-pm	B-1i
230162	Zfp189		clusters	zone	Telley	H-S et a	NSC	ident	ID/cl	fate	Cam	Notch	Pr	R-C	RBP	zc2hTF	P6	T2	T1	Td	TFzc2h	cell	func	categ				1.1177	5.39564	0.00151653	P-pm	P tgt	P-Su	P Co	P Pa				0.201381	4.1751	0.0216287	T2-pm	T2 tg				T1-pm	T1 tgt
59058	Bhlhe22	Bhlhb5	clusters	SVZ-IZ∩CP	Neu	H-S et a	NSC	PN-iz	ID/cl	fate	N-cp	Notch	Pr	C-iz	RBP	bhlhTF	P6	T2	T1	Td	TFbhlh	repressor	Arealiz 2-5	Arealiz	18957218	CP,IZ (c>r)	GP	1.11759	12.4198	4.20021e-06	P-pm	P tgt	P-Su	P Co	P Pa	-0.131454	10.6653	0.41087	-0.0560853	5.9818	0.61776	T2-pm	B-1s	0.537434	6.7595	0.0293818	T1-pm	B-1u	0.290591
106622	AI605517		clusters	zone	Telley	H-S et a	NSC	ident	ID/cl	fate	Cam	Notch	Pr	R-C	RBP	TF	P6	T2	T1	Td	molec	cell	func	categ				1.11759	8.7463	0.00295902	P-pm	P tgt	P-Su	P Co	P Pa							T2-pm	T2 tg				T1-pm	T1 tgt	-1.61648
93843	Pnck		clusters	CP	Telley	H-S et a	NSC	N-cp	ID/cl	fate	Cam	Notch	Pr	R-C	RBP	TF	P6	T2	T1	Td	molec	cell	func	categ		CP	GP	1.11735	6.9361	0.000417752	P-pm	P tgt	P-Su	P Co	P Pa	-0.273366	8.7491	0.0222048	0.185816	3.91008	0.0933142	T2-pm	T2 tg	0.120681	6.35392	0.384852	T1-pm	T1 tgt	0.251126
72876	2900009J20Rik		clusters	zone	Telley	H-S et a	NSC	ident	ID/cl	fate	Cam	Notch	Pr	R-C	RBP	TF	P6	T2	T1	Td	molec	cell	func	categ				1.11682	6.99661	5.56322e-05	P-pm	P tgt	P-Su	P Co	P Pa							T2-pm	T2 tg				T1-pm	T1 tgt
214063	Dnajc16	4732437J24Rik	clusters	zone	Neu	H-S et a	NSC	ident	ID/cl	fate	Cam	Notch	Pr	R-C	RBP	TF	P6	T2	T1	Td	molec	cell	Hsp	categ		CP,VZ weak	GP	1.11584	7.25166	0.0244762	P-pm	B-S2	P-Su	P Co	P Pa							T2-pm	T2 tg				T1-pm	T1 tgt	0.314196
57837	Eral1		clusters	zone	Telley	H-S et a	NSC	ident	ID/cl	fate	Cam	Notch	Pr	R-C	RBP	TF	P6	T2	T1	Td	molec	cell	func	categ				1.11543	3.98302	0.00709039	P-pm	P tgt	P-Su	P Co	P Pa				0.136265	4.5392	0.0350441	T2-pm	T2 tg				T1-pm	T1 tgt
75744	Svip	6620401M08Rik	clusters	zone	Telley	H-S et a	NSC	ident	ID/cl	fate	Cam	Notch	Pr	R-C	RBP	TF	P6	T2	T1	Td	molec	cell	func	categ				1.11471	10.4112	0.000244176	P-pm	P tgt	P-Su	P Co	P Pa							T2-pm	T2 tg				T1-pm	T1 tgt
226744	Cnst	9630058J23Rik	clusters	zone	Neu	H-S et a	NSC	ident	ID/cl	fate	Cam	Notch	Pr	R-C	RBP	TF	P6	T2	T1	Td	molec	cell	func	categ		cp>svz	GP	1.11404	9.07825	1.03466e-06	P-pm	P tgt	P-Su	P Co	P Pa				-0.25652	4.67765	0.00211101	T2-pm	B-1i				T1-pm	B-1i
216080	Ube2d1		clusters	zone	Neu	H-S et a	NSC	ident	ID/cl	fate	Cam	Notch	Pr	R-C	RBP	TF	P6	T2	T1	Td	molec	cell	func	categ		CP>IZ>VZ	GP	1.11383	9.93235	2.43687e-07	P-pm	P tgt	P-Su	P Co	P Pa	-0.230068	9.69045	0.0464093				T2-pm	T2 tg				T1-pm	B-1i1u
74330	Dnajc14		clusters	zone	Telley	H-S et a	NSC	ident	ID/cl	fate	Cam	Notch	Pr	R-C	RBP	TF	P6	T2	T1	Td	molec	cell	func	categ				1.11348	5.73736	0.00864336	P-pm	P tgt	P-Su	P Co	P Pa							T2-pm	T2 tg				T1-pm	T1 tgt
224090	Tmem44		clusters	CP	Neu	H-S et a	NSC	N-cp	ID/cl	fate	Cam	Notch	Pr	R-C	RBP	TF	P6	T2	T1	Td	molec	cell	func	categ		cp>iz,svz	GP	1.11298	6.73105	0.0046598	P-pm	P tgt	Su-1dd	P Co	Pa-1dd	n.a.			-0.218491	4.4604	0.037166	T2-pm	T2 tg	-0.191637	7.5504	0.0162593	T1-pm	T1 tgt	-0.441428
77593	Usp45		clusters	zone	Telley	H-S et a	NSC	ident	ID/cl	fate	Cam	Notch	Pr	R-C	RBP	TF	P6	T2	T1	Td	molec	cell	func	categ				1.11249	10.0651	1.22365e-05	P-pm	P tgt	P-Su	P Co	P Pa							T2-pm	B-1i				T1-pm	T1 tgt
71955	Ist1	2400003C14Rik	clusters	zone	Telley	H-S et a	NSC	ident	ID/cl	fate	Cam	Notch	Pr	R-C	RBP	TF	P6	T2	T1	Td	molec	cell	func	categ				1.11191	9.49793	3.56477e-06	P-pm	P tgt	P-Su	P Co	P Pa							T2-pm	T2 tg				T1-pm	B-1s
66912	Bzw2		clusters	zone	Telley	H-S et a	NSC	ident	ID/cl	fate	Cam	Notch	Pr	R-C	RBP	nonTF	P6	T2	T1	Td	molec	cell	func	categ				1.1118	6.93972	0.00723469	P-pm	P tgt	P-Su	P Co	P Pa							T2-pm	B-1i				T1-pm	B-1i
18197	Nsg2	neuron-spec gene 2	II+/-III+IV+	SVZ-IZ∩CP	Neu	H-S et a	NSC	N-vz	ID/cl	fate	N-cp	Notch	Pr	R-C	RBP	TF	P6	T2	T1	Td	molec	cell	TrfVs	categ		CP,IZ>SVZ,VZ	GP	1.11097	12.6938	0.000558558	P-pm	P tgt	P-Su	P Co	P Pa	-0.238572	12.477	0.0175932	-0.202418	7.11083	0.12648	T2-pm	B-1i1s2dd	-0.343735	9.14696	0.17273	T1-pm	B-1s	-0.663665
268451	Rab11fip4		clusters	zone	Telley	H-S et a	NSC	ident	ID/cl	fate	Cam	Notch	Pr	R-C	RBP	TF	P6	T2	T1	Td	molec	cell	func	categ				1.11079	7.77856	0.000169434	P-pm	P tgt	P-Su	P Co	Pa-2i				-0.165104	5.07646	0.0358389	T2-pm	T2 tg				T1-pm	T1 tgt
80909	Gatsl2	Gats	clusters	zone	Telley	H-S et a	NSC	ident	ID/cl	fate	Cam	Notch	Pr	R-C	RBP	TF	P6	T2	T1	Td	molec	cell	func	categ		n.d.	GP	1.11066	8.91355	0.000183576	P-pm	P tgt	Su-1u	P Co	Pa-1u	-0.183038	8.84781	0.0800934	-0.330645	4.86924	0.00198515	T2-pm	T2 tg				T1-pm	T1 tgt
16870	Lhx2	post-m areas; cKO V1 inc	clusters	VZ∩SVZ-IZ	Telley	H-S et a	NSC	ident	CPN/0/25m	CPN	Cam	Notch	Pr	C-vz	RBP	hxTF	P6	T2	T1	Td	TFhx	cell	arealiz	categ	25971728	IZ,CP,vz,svz	GP	1.1102	12.6282	0.000683411	P-pm	P tgt	Su-1d	P Co	Pa-2i1e	0.307039	10.6812	0.0183802	-0.166214	9.21466	0.00144131	T2-pm	B-4i2dd	0.309784	10.2489	0.0651809	T1-pm	B-1i1du1dd	0.256642
18045	Nfyb		clusters	zone	Telley	H-S et a	NSC	ident	ID/cl	fate	Cam	Notch	Pr	R-C	RBP	zccaTF	P6	T2	T1	Td	TFzcca	cell	func	categ				1.11004	11.2032	1.00755e-07	P-pm	P tgt	P-Su	P Co	P Pa	-0.320987	9.61881	0.0116501				T2-pm	B-1i				T1-pm	B-1i
20661	Sort1	sortilin 1	clusters	zone	Telley	H-S et a	NSC	ident	ID/cl	fate	Cam	Notch	Pr	R-C	RBP	TF	P6	T2	T1	Td	molec	cell	func	categ				1.10929	9.65232	2.51754e-05	P-pm	P tgt	P-Su	P Co	P Pa	-0.23971	10.0584	0.0232139				T2-pm	B-2i				T1-pm	B-3i1u	0.42188
66714	4921524J17Rik		clusters	zone	Neu	H-S et a	NSC	ident	ID/cl	fate	Cam	Notch	Pr	R-C	RBP	TF	P6	T2	T1	Td	molec	cell	func	categ		CP,VZ weak	GP	1.10874	10.1082	0.000660743	P-pm	B-S2	P-Su	P Co	P Pa							T2-pm	T2 tg				T1-pm	T1 tgt
20168	Rtn3	reticulon 3	clusters	zone	Telley	H-S et a	NSC	ident	ID/cl	fate	Cam	Notch	Pr	R-C	RBP	nonTF	P6	T2	T1	Td	molec	cell	func	categ				1.10868	7.10116	0.0133829	P-pm	B-S1	P-Su	P Co	Pa-1i							T2-pm	T2 tg				T1-pm	B-1i	-1.52159
56200	Ddx21	ribosome biogenesis	clusters	zone	Telley	H-S et a	NSC	ident	ID/cl	fate	Cam	Notch	Pr	R-C	RBP	TF	P6	T2	T1	Td	molec	cell	func	categ		vz>cp (weak)	GP	1.10784	10.8981	8.99875e-08	P-pm	P tgt	P-Su	P Co	P Pa				-0.249907	6.39511	0.00969906	T2-pm	T2 tg				T1-pm	T1 tgt
330409	Cecr2	CERF w/Smarca1/Snf2l;Br-dom Ac-histone reader; NTDs	clusters	zone	BP	H-S et a	NSC	ident	Sub/7	fate	Cam	Notch	Pr	R-C	RBP	brCoF	P6	T2	T1	Td	TFbr	ISWI/CERF	func	epigen	15640247	cortex high	pm	1.10775	4.38419	7.08371e-05	P-pm	P tgt	P-Su	P Co	Pa-1i	n.a.						T2-pm	B-1i	0.0862414	8.0155	0.379237	T1-pm	B-1i	-0.915747
56784	Ralgapa1	Garnl1	clusters	zone	Telley	H-S et a	NSC	ident	ID/cl	fate	Cam	Notch	Pr	R-C	RBP	TF	P6	T2	T1	Td	molec	cell	func	categ				1.10672	7.76618	0.000181943	P-pm	P tgt	Su-1i	P Co	P Pa							T2-pm	B-2i				T1-pm	T1 tgt	-0.270172
14735	Gpc4	glypican 4	clusters	zone	AP	H-S et a	NSC	ident	Sub/7	fate	Cam	Notch	Pr	R-C	RBP	TF	P6	T2	T1	Td	ECM-HSPG	cell	func	categ	29024665	VZ>CP	GP	1.10638	7.94033	0.0091852	P-pm	P tgt	P-Su	P Co	P Pa	-0.199109	9.0449	0.0823116				T2-pm	B-1idu	0.11877	9.02633	0.33722	T1-pm	T1 tgt	0.248534
70567	Fra10ac1	5730455O13Rik	clusters	zone	Telley	H-S et a	NSC	ident	ID/cl	fate	Cam	Notch	Pr	R-C	RBP	TF	P6	T2	T1	Td	molec	cell	func	categ				1.10624	7.87766	0.000166042	P-pm	P tgt	P-Su	P Co	P Pa							T2-pm	B-1d				T1-pm	B-1d
211673	Arfgef1		clusters	zone	Telley	H-S et a	NSC	ident	ID/cl	fate	Cam	Notch	Pr	R-C	RBP	TF	P6	T2	T1	Td	molec	cell	func	categ				1.10549	8.86413	0.00018579	P-pm	P tgt	P-Su	P Co	P Pa							T2-pm	T2 tg				T1-pm	T1 tgt
269397	Ss18l1	BAF55b, CREST	clusters	CP	Telley	H-S et a	NSC	N-vz	ID/cl	fate	Cam	Notch	Pr	R-C	RBP	TF	P6	T2	T1	Td	molec	BAFn	dend	epigen	14716005	vz,svz>cp,iz	GP	1.10514	10.9536	0.00266099	P-pm	P tgt	P-Su	P Co	P Pa	n.a.			-0.142613	4.6028	0.0226911	T2-pm	T2 tg	0.0736677	7.20625	0.504619	T1-pm	T1 tgt	-0.291831
675933	LOC675933	discontinued	clusters	zone	Telley	H-S et a	NSC	ident	ID/cl	fate	Cam	Notch	Pr	R-C	RBP	TF	P6	T2	T1	Td	molec	cell	func	categ				1.10389	8.41801	7.75082e-07	P-pm	P tgt	P-Su	P Co	P Pa							T2-pm	T2 tg				T1-pm	T1 tgt
69632	Arhgef12	Rho-GEF 12; LARG; int w/ Plxn-B's to reg GC collapse	clusters	zone	Telley	H-S et a	NSC	ident	ID/cl	fate	Cam	Notch	Pr	R-C	RBP	TF	P6	T2	T1	Td	GEF-Rho	cytosol	AxGuid	categ	23467409, 12123608	n.d.	GP	1.10341	9.33989	0.000202307	P-pm	P tgt	P-Su	P Co	Pa-1i	-0.340405	10.8113	0.013328				T2-pm	T2 tg				T1-pm	B-1u	-0.610268
83921	Cemip2	Tmem2; cell migration inducing hyaluronidase 2	clusters	zone	Neu	H-S et a	NSC	PN-cp	ID/cl	fate	Cam	Notch	Pr	C-cp	RBP	TF	P6	T2	T1	Td	HA-ase	cell	CeMig	categ		CP (c>r)	GP	1.10284	7.79109	0.010172	P-pm	P tgt	Su-2i	P Co	Pa-1i1dd	0.305486	9.12615	0.00801998	-0.384118	6.19051	0.0543085	T2-pm	B-2i1du	0.340374	8.25234	0.0156997	T1-pm	T1 tgt	-0.914056
360216	Zranb1		clusters	zone	Telley	H-S et a	NSC	ident	ID/cl	fate	Cam	Notch	Pr	R-C	RBP	TF	P6	T2	T1	Td	molec	cell	func	categ				1.1027	8.44868	0.00400178	P-pm	P tgt	P-Su	P Co	P Pa							T2-pm	T2 tg				T1-pm	T1 tgt
225583	A730017C20Rik		clusters	zone	Telley	H-S et a	NSC	ident	ID/cl	fate	Cam	Notch	Pr	R-C	RBP	TF	P6	T2	T1	Td	molec	cell	func	categ		cp,svz	GP	1.10189	7.44478	0.018794	P-pm	P tgt	Su-1d	P Co	Pa-1d				0.23256	4.52287	0.00393303	T2-pm	B-1dd				T1-pm	T1 tgt
12558	Cdh2	N-cadherin; also ABP-a; cKO-->giant SBH	clusters	zone	Telley	H-S et a	NSC	ident	ID/cl	fate	Cam	Notch	Pr	R-C	RBP	TF	P6	T2	T1	Td	Cdh-I	adh j	AxoGen	NrDiff	26511243, 27151949, 17222817, 25914083, 31585109	CP> VZ> IZ	GP	1.10141	10.1263	1.031e-05	P-pm	P tgt	Su-2i	P Co	Pa-2i	-0.282722	10.662	0.00737385	-0.105856	7.77682	0.0417138	T2-pm	B-5i	0.0376401	10.1481	0.65752	T1-pm	B-4i	-1.05257
67039	Rbm25	2600011C06Rik, 2610015J01Rik	clusters	zone	Telley	H-S et a	NSC	ident	ID/cl	fate	Cam	Notch	Pr	R-C	RRM	TF	P6	T2	T1	Td	RBPrrm	cell	RNA-bp	categ				1.10135	9.83524	2.6007e-05	P-pm	P tgt	P-Su	P Co	P Pa	0.498984	9.62602	0.00176891				T2-pm	T2 tg				T1-pm	B-1i	-1.72813
226178	Wbp1l	D19Wsu162e	clusters	zone	Telley	H-S et a	NSC	ident	ID/cl	fate	Cam	Notch	Pr	R-C	RBP	TF	P6	T2	T1	Td	molec	cell	func	categ				1.10108	7.99857	0.00651769	P-pm	P tgt	P-Su	P Co	P Pa							T2-pm	T2 tg				T1-pm	T1 tgt
20733	Spint2		clusters	zone	Telley	H-S et a	NSC	ident	ID/cl	fate	Cam	Notch	Pr	R-C	RBP	TF	P6	T2	T1	Td	molec	cell	func	categ		OB, ch.plx.	GP	1.10056	7.82156	0.00329735	P-pm	P tgt	Su-1i	P Co	Pa-1i	-0.0728201	7.12043	0.577614	0.0490793	4.53791	0.538812	T2-pm	B-1i	0.0455037	6.68404	0.745498	T1-pm	T1 tgt	0.998913
56444	Actr10		clusters	zone	Telley	H-S et a	NSC	ident	ID/cl	fate	Cam	Notch	Pr	R-C	RBP	TF	P6	T2	T1	Td	molec	cell	func	categ				1.09977	11.0544	1.51425e-05	P-pm	B-S1	P-Su	P Co	P Pa							T2-pm	T2 tg				T1-pm	T1 tgt
66573	Dzip1		clusters	zone	Neu	H-S et a	NSC	ident	ID/cl	fate	Cam	Notch	Pr	R-C	RBP	zc2hTF	P6	T2	T1	Td	TFzc2h	cell	func	categ		CP>all	GP	1.09938	8.70869	0.000486084	P-pm	B-S1	Su-1i	P Co	P Pa	-0.392285	7.71867	0.00913432				T2-pm	T2 tg				T1-pm	T1 tgt
20964	Syn1	synapsin I	clusters	CP	Telley	H-S et a	NSC	N-cp	ID/cl	fate	N-cp	Notch	Pr	R-C	RBP	TF	P6	T2	T1	Td	molec	SV	PreSyn	categ	26256545, 7777057, 9513186	cp	GP	1.0991	5.17208	0.00633561	P-pm	P tgt	P-Su	P Co	P Pa	-0.26397	9.5124	0.0416086	-0.212126	3.64185	0.00784077	T2-pm	T2 tg	0.0811057	6.37155	0.429503	T1-pm	T1 tgt	-0.130373
76089	Rapgef2		clusters	zone	Telley	H-S et a	NSC	ident	ID/cl	fate	Cam	Notch	Pr	R-C	RBP	TF	P6	T2	T1	Td	GEF-Rap1	cell	func	categ	19453629, 27390776			1.09892	6.14137	0.00304318	P-pm	P tgt	P-Su	P Co	P Pa							T2-pm	T2 tg				T1-pm	T1 tgt
83965	Enpp5		clusters	zone	Telley	H-S et a	NSC	ident	ID/cl	fate	Cam	Notch	Pr	R-C	RBP	TF	P6	T2	T1	Td	molec	cell	func	categ				1.09874	5.62038	0.00231391	P-pm	P tgt	P-Su	P Co	P Pa	-0.434982	8.48298	0.00608509				T2-pm	B-1i				T1-pm	T1 tgt
68267	Slc25a22	mitoch Glu tr	clusters	zone	Telley	H-S et a	NSC	ident	ID/cl	fate	Cam	Notch	Pr	R-C	RBP	TF	P6	T2	T1	Td	molec	cell	func	categ		cp>vz	GP	1.09725	8.25847	1.80163e-05	P-pm	P tgt	P-Su	P Co	P Pa							T2-pm	T2 tg				T1-pm	T1 tgt
67128	Ube2g1		clusters	zone	Telley	H-S et a	NSC	ident	ID/cl	fate	Cam	Notch	Pr	R-C	RBP	TF	P6	T2	T1	Td	molec	cell	func	categ				1.09715	9.20819	0.00042822	P-pm	P tgt	P-Su	P Co	P Pa							T2-pm	T2 tg				T1-pm	T1 tgt
71633	4833414E09Rik		clusters	zone	Telley	H-S et a	NSC	ident	ID/cl	fate	Cam	Notch	Pr	R-C	RBP	TF	P6	T2	T1	Td	molec	cell	func	categ				1.09689	10.2468	0.000217409	P-pm	P tgt	P-Su	P Co	P Pa							T2-pm	T2 tg				T1-pm	T1 tgt	-1.25453
11975	Atp6v0a1		clusters	CP	Neu	H-S et a	NSC	ident	ID/cl	fate	Cam	Notch	Pr	R-C	RBP	TF	P6	T2	T1	Td	molec	cell	func	categ		CP>IZ,SVZ,VZ	GP	1.0959	7.28378	0.0114416	P-pm	P tgt	P-Su	P Co	P Pa				-0.162595	5.51541	0.0127878	T2-pm	T2 tg				T1-pm	T1 tgt
104252	Cdc42ep2		clusters	CP	Telley	H-S et a	NSC	ident	ID/cl	fate	Cam	Notch	Pr	R-C	RBP	TF	P6	T2	T1	Td	molec	cell	func	categ		n.d.	GP	1.09566	4.79923	0.00734653	P-pm	P tgt	P-Su	P Co	P Pa							T2-pm	T2 tg				T1-pm	T1 tgt
68564	Nufip2		clusters	zone	Telley	H-S et a	NSC	ident	ID/cl	fate	Cam	Notch	Pr	R-C	RBP	TF	P6	T2	T1	Td	molec	cell	func	categ				1.09513	8.10056	0.00222919	P-pm	P tgt	P-Su	P Co	P Pa							T2-pm	B-1s				T1-pm	B-1s
13388	Dll1	activ. by proneural	I+/-II+	VZ	BP	H-S et a	NSC	IP-a	Sub/7	fate	Cam	Lig-c	Pr	R-C	RBP	TF	P6	T2	T1	Td	DSL-tm	cell	Notch	NSC maint	23699523	VZ>SVZ (c>r)	GP	1.09496	9.45728	0.000604306	P-pm	P tgt	Su-2u	P Co	Pa-1u	0.0504302	8.89592	0.586735	0.216849	6.35728	0.0228388	T2-pm	B-3du	0.337536	7.56103	0.0781226	T1-pm	T1 tgt	0.234529
81601	Kat5	Htatip, Tip60, Esa1; guided by MBTD1	clusters	zone	Telley	H-S et a	NSC	ident	ID/cl	fate	Cam	Notch	Pr	R-C	RBP	TF	P6	T2	T1	Td	HAT/Myst	TIP60/INO80	func	epigen	27153538	CP	pm	1.09472	7.79	0.00851831	P-pm	P tgt	P-Su	P Co	P Pa							T2-pm	T2 tg				T1-pm	T1 tgt
11841	Arf2		clusters	zone	Telley	H-S et a	NSC	ident	ID/cl	fate	Cam	Notch	Pr	R-C	RBP	TF	P6	T2	T1	Td	molec	cell	func	categ				1.09418	4.66294	0.0112624	P-pm	P tgt	P-Su	P Co	P Pa	-0.233811	5.58963	0.0248853				T2-pm	T2 tg				T1-pm	T1 tgt
11777	Ap3s1		clusters	zone	Telley	H-S et a	NSC	ident	ID/cl	fate	Cam	Notch	Pr	R-C	RBP	TF	P6	T2	T1	Td	molec	cell	func	categ	14651920	svz/iz>all	GP	1.09394	13.0128	2.19818e-07	P-pm	B-S2	P-Su	P Co	P Pa							T2-pm	B-1i	-0.343767	9.89753	0.00650869	T1-pm	T1 tgt
107166	AI415730		clusters	zone	Telley	H-S et a	NSC	ident	ID/cl	fate	Cam	Notch	Pr	R-C	RBP	TF	P6	T2	T1	Td	molec	cell	func	categ				1.09234	6.08928	0.000994975	P-pm	P tgt	P-Su	P Co	P Pa							T2-pm	T2 tg				T1-pm	T1 tgt
52463	Tet1	BB001228, Cxxc6; 5mC to 5hmC	clusters	zone	Telley	H-S et a	NSC	ident	ID/cl	fate	Cam	Notch	Pr	R-C	RBP	TF	P6	T2	T1	Td	DDMase	DDM	func	epigen	28504700	n.d.	GP	1.0921	10.1167	2.40213e-05	P-pm	P tgt	P-Su	P Co	P Pa							T2-pm	T2 tg				T1-pm	B-1i	-0.745341
15926	Idh1		clusters	zone	Telley	H-S et a	NSC	ident	ID/cl	fate	Cam	Notch	Pr	R-C	RBP	TF	P6	T2	T1	Td	molec	cell	func	categ				1.0919	11.0224	4.49651e-05	P-pm	B-S3	P-Su	P Co	P Pa							T2-pm	T2 tg				T1-pm	T1 tgt
26922	Mecr		clusters	zone	Telley	H-S et a	NSC	ident	ID/cl	fate	Cam	Notch	Pr	R-C	RBP	TF	P6	T2	T1	Td	molec	cell	func	categ				1.09157	6.22781	0.00451672	P-pm	P tgt	P-Su	P Co	P Pa							T2-pm	T2 tg				T1-pm	B-1s	-0.276492
73080	2900084O13Rik		clusters	zone	Telley	H-S et a	NSC	ident	ID/cl	fate	Cam	Notch	Pr	R-C	RBP	TF	P6	T2	T1	Td	molec	cell	func	categ				1.09134	7.79327	1.41448e-05	P-pm	P tgt	P-Su	P Co	P Pa							T2-pm	T2 tg				T1-pm	T1 tgt
67870	Enoph1		clusters	zone	Telley	H-S et a	NSC	ident	ID/cl	fate	Cam	Notch	Pr	R-C	RBP	TF	P6	T2	T1	Td	molec	cell	func	categ				1.09123	8.00932	1.08684e-05	P-pm	P tgt	P-Su	P Co	P Pa				0.132102	4.52683	0.0302777	T2-pm	B-2i				T1-pm	T1 tgt
14182	Fgfr1	repress CoupTf1	clusters	zone	Telley	H-S et a	NSC	ident	CPN/10	fate	Cam	Notch	Pr	R-C	RBP	TF	P6	T2	T1	Td	RPTK	cell	NSC maint	categ	22031906	VZ,IZ,DG	GP	1.09104	7.95104	0.00311876	P-pm	B-S1	Su-1i	P Co	Pa-1i	-0.5075	9.39747	0.00242388	0.107273	6.27003	0.0383802	T2-pm	B-1i	-0.0010904	8.37468	0.988428	T1-pm	T1 tgt	0.346783
68861	Dipk2a	DIA1; del in autism-1; HASF, GoPro49, C3orf58, LOC100044725, 1190002N15Rik; tgt of MEF2	clusters	VZ∩SVZ-IZ	Telley	H-S et a	NSC	IP-b	Sub/16	fate	Cam	Notch	Pr	C-svz	RBP	TF	P6	T2	T1	Td	prot kin	Golgi	TrfMem	autophagy	21283809, 31251111	SVZ (c>r)	GP	1.09102	9.5356	8.606e-05	P-pm	P tgt	P-Su	P Co	Pa-2i	-0.406962	6.55799	0.0167708	n.a.			T2-pm	B-2i1dd	-0.32391	5.67757	0.00347135	T1-pm	T1 tgt	0.948049
99683	Sec24b		clusters	zone	Telley	H-S et a	NSC	ident	ID/cl	fate	Cam	Notch	Pr	R-C	RBP	TF	P6	T2	T1	Td	molec	cell	func	categ				1.09064	5.79784	0.000746541	P-pm	P tgt	P-Su	P Co	Pa-1i	-0.214244	8.4804	0.0352734				T2-pm	T2 tg				T1-pm	T1 tgt	0.468858
15388	Hnrnpl	Hnrpl	clusters	zone	Telley	H-S et a	NSC	ident	ID/cl	fate	Cam	Notch	Pr	R-C	RRM	TF	P6	T2	T1	Td	RBPrrm	cell	RNA-bp	categ				1.09044	8.58672	0.000243041	P-pm	P tgt	P-Su	P Co	P Pa							T2-pm	T2 tg				T1-pm	T1 tgt
67610	Rspry1		clusters	zone	Telley	H-S et a	NSC	ident	ID/cl	fate	Cam	Notch	Pr	R-C	RBP	TF	P6	T2	T1	Td	molec	cell	func	categ				1.09025	9.14203	0.00178882	P-pm	B-S1	P-Su	P Co	P Pa	0.403696	9.37103	0.043778				T2-pm	T2 tg				T1-pm	T1 tgt
239857	Cadm2	SynCAM-2, Igsf4d, 2900078E11Rik	clusters	zone	Telley	H-S et a	NSC	ident	ID/cl	fate	Cam	Notch	Pr	R-C	RBP	TF	P6	T2	T1	Td	IgSF	cell	SynGen	categ	18003830	VZ	GP	1.09001	6.90648	0.00590165	P-pm	P tgt	P-Su	P Co	Pa-3i							T2-pm	B-5i1dd				T1-pm	B-1dd
213988	Tnrc6b		clusters	zone	Telley	H-S et a	NSC	ident	ID/cl	fate	Cam	Notch	Pr	R-C	RBP	TF	P6	T2	T1	Td	molec	cell	func	categ				1.08974	9.76546	0.00061247	P-pm	P tgt	Su-1i	P Co	P Pa							T2-pm	B-1i				T1-pm	T1 tgt	-1.42676
74157	Cmtr1	cap MTase; Ftsjd2, NM_028791, 1300018I05Rik	clusters	zone	Neu	H-S et a	NSC	ident	ID/cl	fate	Cam	Notch	Pr	R-C	G-p	TF	P6	T2	T1	Td	RBPgp	cell	func	categ		CP,VZ weak	GP	1.08934	8.20627	3.75824e-05	P-pm	B-S1	P-Su	P Co	P Pa				-0.173363	5.77887	0.00361898	T2-pm	B-1i				T1-pm	T1 tgt
30839	Fbxw5		clusters	zone	Telley	H-S et a	NSC	ident	ID/cl	fate	Cam	Notch	Pr	R-C	RBP	TF	P6	T2	T1	Td	molec	cell	func	categ				1.0893	7.1802	1.25908e-05	P-pm	P tgt	P-Su	P Co	P Pa	-0.329686	8.656	0.00736113				T2-pm	T2 tg				T1-pm	T1 tgt
68867	Rnf122		clusters	zone	Neu	H-S et a	NSC	ident	ID/cl	fate	Cam	Notch	Pr	R-C	RBP	TF	P6	T2	T1	Td	molec	cell	func	categ		cp,vz,all	GP	1.08907	5.52174	7.38691e-06	P-pm	P tgt	P-Su	P Co	P Pa							T2-pm	T2 tg				T1-pm	T1 tgt
268566	Gphn	gephyrin; Gly, GABAA scaff	clusters	zone	Telley	H-S et a	NSC	ident	ID/cl	fate	Cam	Notch	Pr	R-C	RBP	TF	P6	T2	T1	Td	scaff	post-inh	func	categ				1.08901	7.62178	9.25736e-05	P-pm	P tgt	P-Su	P Co	P Pa	-0.205931	8.38004	0.0471526				T2-pm	T2 tg				T1-pm	B-1i
75914	Exoc6b	Sec15l2, KIAA0919	clusters	zone	Neu	H-S et a	NSC	ident	ID/cl	fate	Cam	Notch	Pr	R-C	RBP	TF	P6	T2	T1	Td	molec	cell	func	categ		n.d.	GP	1.08868	4.87831	0.00625551	P-pm	P tgt	P-Su	P Co	P Pa							T2-pm	B-3i				T1-pm	T1 tgt
17756	Map2	Mtap2	clusters	CP	Neu	H-S et a	NSC	N-iz	ID/cl	fate	Cam	Notch	Pr	R-C	RBP	TF	P6	T2	T1	Td	MAP	CytSk	dendrites	NrDiff	12763072	CP>IZ	GP	1.08824	9.00909	0.00448482	P-pm	P tgt	Su-1i	P Co	Pa-1i	-0.416846	10.1033	0.0701996	-0.282016	7.592	0.000363663	T2-pm	B-3i	0.111745	10.324	0.299518	T1-pm	B-1i	-2.12977
26413	Mapk1	ERK2	clusters	zone	Telley	H-S et a	NSC	ident	ID/cl	fate	Cam	Notch	Pr	R-C	RBP	TF	P6	T2	T1	Td	molec	cell	func	categ		VZ>CP	GP	1.08805	9.86172	0.00181152	P-pm	P tgt	P-Su	P Co	P Pa							T2-pm	T2 tg				T1-pm	T1 tgt
22627	Ywhae		clusters	zone	Telley	H-S et a	NSC	ident	ID/cl	fate	Cam	Notch	Pr	R-C	RBP	TF	P6	T2	T1	Td	molec	cell	func	categ				1.08781	6.5695	0.0125647	P-pm	P tgt	P-Su	P Co	P Pa							T2-pm	T2 tg				T1-pm	T1 tgt
71721	Fam13c	1200015N20Rik	clusters	zone	Telley	H-S et a	NSC	ident	ID/cl	fate	Cam	Notch	Pr	R-C	RBP	TF	P6	T2	T1	Td	molec	cell	func	categ				1.08761	7.63546	0.00160527	P-pm	P tgt	P-Su	P Co	P Pa							T2-pm	T2 tg				T1-pm	B-1i
70433	Draxin	2610109H07Rik; thal-cx handshk;binds Netrin recs Dcc,Neo1; render netrin-1 a fasciculation cue	clusters	zone	Telley	H-S et a	NSC	ident	ID/cl	fate	N-cp	Notch	Pr	R-C	RBP	TF	P6	T2	T1	Td	SF	AxG-L	AxG-mult	AxG-mult	19150847, 26659141, 29503192	CP>vz(c)	GP	1.08712	10.5694	0.000154975	P-pm	P tgt	P-Su	P Co	P Pa	n.a.			-0.113698	5.08637	0.237115	T2-pm	B-1i	-0.0193847	7.71185	0.878305	T1-pm	T1 tgt	0.137924
67443	Map1lc3b	LC3b	clusters	zone	Telley	H-S et a	NSC	ident	ID/cl	fate	Cam	Notch	Pr	R-C	RBP	TF	P6	T2	T1	Td	molec	cell	func	categ		n.d.	GP	1.08696	8.19658	0.0404201	P-pm	B-S3	P-Su	P Co	P Pa				0.225813	6.32937	0.00758408	T2-pm	T2 tg				T1-pm	T1 tgt
13796	Emx1		clusters	VZ∩SVZ-IZ	Telley	H-S et a	NSC	PN-vz	ID/cl	fate	Cam	Notch	Pr	R-C	RBP	hxTF	P6	T2	T1	Td	TFhx	cell	AxGrowth	growth	12561075, 12151506	vz,svz>cp (c>r)	GP	1.08667	8.74996	0.00874275	P-pm	P tgt	Su-1u	P Co	P Pa	n.a.			n.a.			T2-pm	B-1du1dd	-0.378738	7.57677	0.0572	T1-pm	B-1u1dd	-0.162171
16589	Uhmk1	Kist	clusters	zone	Telley	H-S et a	NSC	ident	ID/cl	fate	Cam	Notch	Pr	R-C	KH	TF	P6	T2	T1	Td	RBPkh	cell	func	categ				1.08565	9.35713	5.53392e-05	P-pm	P tgt	P-Su	P Co	P Pa							T2-pm	T2 tg				T1-pm	T1 tgt
380702	Shisa6	Gm879	clusters	zone	Telley	H-S et a	NSC	ident	ID/cl	fate	N-cp	Notch	Pr	R-C	RBP	TF	P6	T2	T1	Td	molec	cell	func	categ		n.d.	GP	1.08536	6.85867	0.00339442	P-pm	B-S2	P-Su	P Co	P Pa							T2-pm	B-2i1du				T1-pm	B-1i
19158	Cyth2	ARNO; Pscd2; cytohesin 2	clusters	zone	Neu	H-S et a	NSC	ident	ID/cl	fate	Cam	Notch	Pr	R-C	RBP	TF	P6	T2	T1	Td	molec	cell	func	categ	14565977	n.a.	n.a.	1.085	10.5388	0.000392916	P-pm	P tgt	P-Su	P Co	P Pa							T2-pm	T2 tg				T1-pm	T1 tgt
52647	D15Ertd509e		clusters	zone	Telley	H-S et a	NSC	ident	ID/cl	fate	Cam	Notch	Pr	R-C	RBP	TF	P6	T2	T1	Td	molec	cell	func	categ				1.0848	5.71672	0.002931	P-pm	P tgt	P-Su	P Co	P Pa							T2-pm	T2 tg				T1-pm	T1 tgt
232906	Arhgap35	Grlf1	clusters	zone	Telley	H-S et a	NSC	ident	ID/cl	fate	Cam	Notch	Pr	R-C	RBP	TF	P6	T2	T1	Td	molec	cell	func	categ		CP (weak)	GP	1.08443	8.4704	2.13566e-07	P-pm	P tgt	P-Su	P Co	P Pa				-0.216934	6.36976	0.0119771	T2-pm	T2 tg				T1-pm	B-1i	-1.17767
66923	Pbrm1	BAF180;Pb1, polyBr	clusters	zone	Telley	H-S et a	NSC	ident	ID/cl	fate	Cam	Notch	Pr	R-C	RBP	brCoF	P6	T2	T1	Td	TFbrCo	PBAF	func	epigen	27413115	VZ/SVZ>CP,IZ	GP	1.08417	12.6198	0.000197529	P-pm	P tgt	P-Su	P Co	P Pa	0.23841	9.78866	0.0333263	-0.213833	5.50249	0.0212623	T2-pm	T2 tg	0.116319	9.32572	0.351609	T1-pm	T1 tgt	-1.44234
15490	Hsd17b7		clusters	zone	Telley	H-S et a	NSC	ident	ID/cl	fate	Cam	Notch	Pr	R-C	RBP	TF	P6	T2	T1	Td	molec	cell	func	categ				1.08405	3.67154	0.00601862	P-pm	P tgt	P-Su	P Co	P Pa							T2-pm	T2 tg				T1-pm	T1 tgt
103537	Mbtd1	augments KAT activ	clusters	zone	Telley	H-S et a	NSC	ident	ID/cl	fate	Cam	Notch	Pr	R-C	RBP	TF	P6	T2	T1	Td	molec	TIP60/INO80	func	epigen	27153538	CP>VZ,svz,iz	GP	1.08351	8.49583	0.00021005	P-pm	P tgt	P-Su	P Co	P Pa							T2-pm	T2 tg				T1-pm	T1 tgt	-1.54213
21428	Mlx	Tcfl4	clusters	zone	Telley	H-S et a	NSC	ident	ID/cl	fate	Cam	Notch	Pr	R-C	RBP	bhlhTF	P6	T2	T1	Td	TFbhlh	cell	func	categ				1.08344	4.98472	0.00279674	P-pm	P tgt	Su-1s	P Co	Pa-1s							T2-pm	T2 tg				T1-pm	T1 tgt
68192	Leprotl1		clusters	zone	Telley	H-S et a	NSC	ident	ID/cl	fate	Cam	Notch	Pr	R-C	RBP	TF	P6	T2	T1	Td	molec	cell	func	categ				1.08333	9.88129	0.000560894	P-pm	P tgt	Su-1s	P Co	P Pa							T2-pm	T2 tg				T1-pm	T1 tgt
241447	Cers6	Lass6	clusters	zone	Telley	H-S et a	NSC	ident	ID/cl	fate	Cam	Notch	Pr	R-C	RBP	TF	P6	T2	T1	Td	molec	cell	func	categ				1.08262	9.23817	3.81194e-05	P-pm	P tgt	P-Su	P Co	P Pa							T2-pm	B-2i1dd				T1-pm	B-1i	-1.38008
68977	Haghl		clusters	zone	Telley	H-S et a	NSC	ident	ID/cl	fate	Cam	Notch	Pr	R-C	RBP	TF	P6	T2	T1	Td	molec	cell	func	categ				1.08259	7.20764	0.0127294	P-pm	P tgt	P-Su	P Co	P Pa							T2-pm	T2 tg				T1-pm	T1 tgt
18183	Nrg3	lig Erbb4;; short-range chemoattr; also interacts Snare/syntaxin-1	clusters	CP	Neu	H-S et a	NSC	PN-cp	mix/12	fate	Cam	Notch	Pr	R-C	RBP	TF	P6	T2	T1	Td	TM/SF	SynPre-ex	SV release	Glu sign	29463705, 27606322, 28147272, 9275162, 24142862	CP	PM	1.08253	5.33278	0.0225688	P-pm	P tgt	Su-1i	P Co	Pa-1i	-0.418274	4.64149	0.00469617	n.a.			T2-pm	B-3i	-0.282442	6.72755	0.213112	T1-pm	B-2i	-2.2604
29867	Cabp1	caldendrin	clusters	SVZ-IZ∩CP	Neu	H-S et a	NSC	N-iz	mix/12	fate	Cam	Notch	Pr	R-C	RBP	TF	P6	T2	T1	Td	CaBP-EF	Ca sens	PostSyn	plasticity	24631676, 27822497, 29548764, 29478916, 9694893	n.d.	n.a.	1.08226	2.96757	3.45728e-05	P-pm	P tgt	P-Su	P Co	P Pa	-0.391148	6.55186	0.00638573	-0.122195	3.96416	0.217405	T2-pm	B-1u	-0.478078	6.87734	0.00739499	T1-pm	B-1u	-0.481029
208104	Mlxip	Mir	clusters	zone	Telley	H-S et a	NSC	ident	ID/cl	fate	Cam	Notch	Pr	R-C	RBP	bhlhTF	P6	T2	T1	Td	TFbhlh	cell	func	categ				1.08047	8.32493	7.32711e-05	P-pm	P tgt	P-Su	P Co	P Pa	-0.25226	8.35967	0.0128654	-0.168594	4.10484	0.0478695	T2-pm	T2 tg				T1-pm	T1 tgt
407823	Baz2b	Br-and ZF-dom; 5830435C13Rik; binds H3K14ac (activating); interact Snf2h/l; Snf2h/Smarca5 high in VZ/SVZ	clusters	VZ∩SVZ-IZ	Telley	H-S et a	NSC	IP-ab	ID/cl	fate	Cam	Notch	Pr	R-C	RBP	zphdTF	P6	T2	T1	Td	TFzphd-brd	ISWI w/Smarca5	epigen	epigen	28341809, 31999386	svz>vz	GP	1.08001	3.99831	0.0130668	P-pm	B-S2	P-Su	P Co	Pa-1d	0.241183	7.60256	0.194427	-0.09403	4.92649	0.211603	T2-pm	B-4i1u	0.117626	8.99798	0.188918	T1-pm	B-1i	-0.415839
56421	Pfkp	PFK, platelet	clusters	CP	Telley	H-S et a	NSC	N-cp	ID/cl	fate	N-cp	Notch	Pr	R-C	RBP	TF	P6	T2	T1	Td	molec	cell	func	categ		CP>vasc	GP	1.07899	7.08671	0.00019806	P-pm	P tgt	P-Su	P Co	P Pa	-0.541903	7.96149	0.00198989	0.0799527	3.40486	0.577586	T2-pm	T2 tg	-0.000595	6.90717	0.997119	T1-pm	T1 tgt	-0.0895981
239667	Dip2b		clusters	zone	Telley	H-S et a	NSC	ident	ID/cl	fate	Cam	Notch	Pr	R-C	RBP	TF	P6	T2	T1	Td	molec	cell	func	categ		IZ,CP>VZ,svz	GP	1.07895	10.5533	0.000178948	P-pm	P tgt	P-Su	P Co	P Pa				-0.168803	5.39468	0.0298592	T2-pm	T2 tg				T1-pm	B-1du
78937	Avl9	5830411G16Rik	clusters	zone	Telley	H-S et a	NSC	ident	ID/cl	fate	Cam	Notch	Pr	R-C	RBP	TF	P6	T2	T1	Td	molec	cell	func	categ				1.07599	11.9296	1.22717e-05	P-pm	P tgt	P-Su	P Co	Pa-1i							T2-pm	B-1i				T1-pm	B-1i	-1.49884
320472	Ppm1e		clusters	CP	Telley	H-S et a	NSC	ident	ID/cl	fate	Cam	Notch	Pr	R-C	RBP	TF	P6	T2	T1	Td	molec	cell	func	categ		CP,SVZ	BG	1.07585	9.59224	1.99234e-05	P-pm	P tgt	P-Su	P Co	P Pa	n.a.			-0.174781	4.84644	0.00760048	T2-pm	B-1i	-0.270237	8.15014	0.0684188	T1-pm	B-1i	-1.13821
240063	Zfp811	BC052046	clusters	zone	Telley	H-S et a	NSC	ident	CTh/6	fate	Cam	Notch	Pr	R-C	RBP	zc2hTF	P6	T2	T1	Td	TFzc2h	cell	func	categ		CP>SVZ,IZ	GP	1.07562	7.78017	0.000129729	P-pm	P tgt	P-Su	P Co	P Pa	n.a.						T2-pm	T2 tg	0.0565424	5.70172	0.71207	T1-pm	B-1i	-0.868559
12314	Calm2	calmodulin 2	clusters	zone	Telley	H-S et a	NSC	ident	ID/cl	fate	Cam	Notch	Pr	R-C	RBP	TF	P6	T2	T1	Td	molec	cell	func	categ				1.07551	12.1283	4.89733e-05	P-pm	P tgt	P-Su	P Co	P Pa							T2-pm	T2 tg				T1-pm	B-1s
73661	2210419D22Rik		clusters	zone	Telley	H-S et a	NSC	ident	ID/cl	fate	Cam	Notch	Pr	R-C	RBP	TF	P6	T2	T1	Td	molec	cell	func	categ				1.07537	7.52034	9.74772e-05	P-pm	P tgt	P-Su	P Co	P Pa							T2-pm	T2 tg				T1-pm	T1 tgt	-1.43257
104001	Rtn1	reticulon 1; NSP	clusters	SVZ-IZ∩CP	Neu	H-S et a	NSC	N-cp	ID/cl	fate	Cam	Notch	Pr	R-C	RBP	TF	P6	T2	T1	Td	TM-RHD	ER-Golgi	TrfMbr	categ	28733667, 18177508	cp>iz	GP	1.07494	12.2507	0.00149193	P-pm	B-S2	Su-1du	P Co	P Pa	-0.298709	11.8917	0.0422438	0.124208	5.45633	0.358357	T2-pm	B-2i	-0.0626062	9.958	0.596843	T1-pm	B-2i	-0.317851
114301	Palmd	palmdelphin; drives multiple IP processes	clusters	VZ∩SVZ-IZ	Neu	H-S et a	NSC	ident	CPN/0	CPN	IP/N	Notch	Pr	R-C	RBP	TF	P6	T2	T1	Td	molec	cell	IP prolif	categ	30905618	svz,iz,blood	GP	1.07326	7.67935	0.00505266	P-pm	P tgt	Su-1du	P Co	Pa-1du	-0.290172	8.09155	0.0106418	-0.222397	3.37131	0.13745	T2-pm	B-1i1s2du	0.228891	8.04788	0.234693	T1-pm	B-1s1du	0.102634
76222	Magef1	6430590I03Rik	clusters	zone	Telley	H-S et a	NSC	ident	ID/cl	fate	Cam	Notch	Pr	R-C	RBP	TF	P6	T2	T1	Td	molec	cell	func	categ				1.07289	5.41969	0.000173284	P-pm	P tgt	P-Su	P Co	P Pa							T2-pm	T2 tg				T1-pm	T1 tgt
68744	Zfp740		clusters	zone	Telley	H-S et a	NSC	ident	ID/cl	fate	Cam	Notch	Pr	R-C	RBP	zc2hTF	P6	T2	T1	Td	TFzc2h	cell	func	categ				1.07218	9.98426	2.34468e-06	P-pm	P tgt	P-Su	P Co	P Pa							T2-pm	T2 tg				T1-pm	T1 tgt
18080	Nin	ninein; binds MT (-) end; reg by Zeb2	clusters	CP	Telley	H-S et a	NSC	PN-cp	mix/3	fate	N-cp	Notch	Pr	R-cp	RBP	TF	P6	T2	T1	Td	MAP(-)	CytSk-nrit	NrDiff	categ	27565344, 19690882, 19829375	CP>>vz	GP	1.07192	8.53287	0.00166605	P-pm	P tgt	P-Su	P Co	Pa-1i	-0.489958	8.35407	0.00290595	0.00859139	2.52643	0.906749	T2-pm	B-2i1du	-0.240658	7.11708	0.151071	T1-pm	B-1i2du	-1.02935
194401	Mical3	BC030863, ENSMUSG00000003178	clusters	zone	Neu	H-S et a	NSC	N-cp	ID/cl	fate	Cam	Notch	Pr	R-C	RBP	TF	P6	T2	T1	Td	actin-bp	CytSk	func	categ	21106647	CP	GP	1.07183	4.45182	0.00984886	P-pm	B-S2	P-Su	P Co	P Pa	n.a.			-0.168579	4.04367	0.0560676	T2-pm	B-1i	-0.0756091	7.79262	0.448787	T1-pm	B-1i	-0.0215055
15184	Hdac5	class II HDAC; interacts with Hdac3, Mef proteins	clusters	zone	Telley	H-S et a	NSC	PN-iz	ID/cl	fate	Cam	Notch	Pr	R-C	RBP	TF	P6	T2	T1	Td	HDAC	cell	func	epigen	28332716	IZ,CP	GP	1.0715	9.84159	0.0005552	P-pm	P tgt	P-Su	P Co	P Pa	-0.160034	9.75922	0.0769428	-0.0628822	5.12386	0.457491	A-T2/J3	B-1i	-0.0169111	7.46353	0.876256	T1-pm	T1 tgt	-0.196378
12933	Crmp1		clusters	SVZ-IZ∩CP	Neu	H-S et a	NSC	N-svz	ID/cl	fate	Cam	Notch	Pr	R-C	RBP	TF	P6	T2	T1	Td	molec	cell	func	categ		cp,iz>svz,vz	GP	1.07107	12.8006	0.000751196	P-pm	P tgt	P-Su	P Co	P Pa	-0.34422	11.9729	0.00521343	-0.272697	7.43521	0.000767032	T2-pm	B-1i	0.0153053	9.90506	0.871337	T1-pm	T1 tgt	-0.373098
12421	Rb1cc1		clusters	zone	Neu	H-S et a	NSC	ident	ID/cl	fate	Cam	Notch	Pr	R-C	RBP	TF	P6	T2	T1	Td	molec	cell	func	categ		cp,vz	GP	1.071	8.6394	0.00922894	P-pm	P tgt	P-Su	P Co	P Pa	0.501256	4.13156	0.0032183	-0.214378	4.20474	0.00867176	T2-pm	T2 tg	0.22297	7.69178	0.0810702	T1-pm	T1 tgt	0.107984
71177	Ints13	Asun; asunder, 4933424B01Rik, NM_138757; Integrator subunit 13	clusters	zone	Telley	H-S et a	NSC	IP-ab	ID/cl	fate	Cam	Notch	Pr	R-C	RBP	TF	P6	T2	T1	Td	dynein-bp	Integrator	RNA proc	RNA proc	23097494, 23904267	svz,vz (weak)	GP	1.07051	8.71602	0.00057961	P-pm	P tgt	P-Su	P Co	P Pa	0.166731	8.20003	0.177558	-0.243501	5.63681	0.0209504	T2-pm	T2 tg	0.0565616	8.59417	0.462819	T1-pm	T1 tgt	-0.266955
67544	Fam120b	4932442K08Rik	clusters	zone	Telley	H-S et a	NSC	ident	ID/cl	fate	Cam	Notch	Pr	R-C	RBP	TF	P6	T2	T1	Td	molec	cell	func	categ				1.07036	7.98312	0.00655618	P-pm	P tgt	P-Su	P Co	P Pa							T2-pm	B-2i1dd				T1-pm	B-1i1dd
77053	Sun1	Unc84a	clusters	zone	Telley	H-S et a	NSC	ident	ID/cl	fate	Cam	Notch	Pr	R-C	RBP	TF	P6	T2	T1	Td	SUN	NuEnv	INM-a	categ	30401784			1.07031	9.33058	1.45005e-06	P-pm	P tgt	P-Su	P Co	P Pa							T2-pm	T2 tg				T1-pm	T1 tgt
68628	Fbxw9		clusters	zone	Telley	H-S et a	NSC	ident	ID/cl	fate	Cam	Notch	Pr	R-C	RBP	TF	P6	T2	T1	Td	molec	cell	func	categ				1.07018	6.31717	1.95809e-05	P-pm	P tgt	P-Su	P Co	P Pa				0.141762	3.35044	0.0159329	T2-pm	T2 tg				T1-pm	T1 tgt
170767	Rfxap		clusters	zone	Telley	H-S et a	NSC	ident	ID/cl	fate	Cam	Notch	Pr	R-C	RBP	TF	P6	T2	T1	Td	molec	cell	func	categ				1.06909	7.54214	8.53437e-05	P-pm	P tgt	P-Su	P Co	P Pa							T2-pm	T2 tg				T1-pm	T1 tgt	0.358292
56543	Kcnd3	Kv4.3	clusters	zone	Telley	H-S et a	NSC	ident	ind/13	fate	Cam	Notch	Pr	R-C	RBP	TF	P6	T2	T1	Td	VGKC	IA	repolariz	NrDiff	22615428, 20371829, 18045613	n.a.	n.a.	1.06865	9.74604	4.81648e-05	P-pm	P tgt	Su-1du	P Co	Pa-1i	0.0407508	6.31326	0.739011	-0.36937	4.01211	0.000452367	T2-pm	B-5i1du	0.473674	6.92569	0.000182753	T1-pm	B-1i	-0.629946
105670	Rcbtb2		clusters	zone	Telley	H-S et a	NSC	ident	ID/cl	fate	Cam	Notch	Pr	R-C	RBP	TF	P6	T2	T1	Td	molec	cell	func	categ				1.06795	9.73549	0.000291348	P-pm	B-S4	P-Su	P Co	P Pa							T2-pm	B-2i				T1-pm	B-1i
14401	Gabrb2	gabaA-b2	clusters	CP	Telley	H-S et a	NSC	N-cp	ID/cl	fate	N-cp	Notch	Pr	R-cp	RBP	TF	P6	T2	T1	Td	ion Cl-	cell	gabaA	gabaA	11331371	SP,CP (r>c)	GP	1.06792	5.88405	0.0440706	P-pm	P tgt	P-Su	P Co	P Pa	-0.032365	6.51894	0.811378	0.0365602	2.30327	0.648509	T2-pm	B-1i2dd	-0.292647	6.6197	0.149226	T1-pm	B-1i	-0.0613434
74256	Cyld		clusters	zone	Neu	H-S et a	NSC	ident	ID/cl	fate	Cam	Notch	Pr	R-C	RBP	TF	P6	T2	T1	Td	molec	cell	func	categ		ch.pl.>CP	GP	1.06753	5.96175	0.000107271	P-pm	P tgt	Su-1dd	P Co	Pa-1dd							T2-pm	B-1dd				T1-pm	T1 tgt
225849	Ppp2r5b		clusters	CP	Telley	H-S et a	NSC	N-cp	ID/cl	fate	Cam	Notch	Pr	R-C	RBP	TF	P6	T2	T1	Td	molec	cell	func	categ		CP	GP	1.06687	5.90672	0.000463696	P-pm	P tgt	P-Su	P Co	P Pa	-0.336894	8.26301	0.0695004	-0.218066	5.1133	0.0254224	T2-pm	T2 tg	0.126428	7.55961	0.228035	T1-pm	T1 tgt	0.198108
74349	Fam160a2	4632419K20Rik, 6530415H11Rik	clusters	zone	Telley	H-S et a	NSC	ident	ID/cl	fate	Cam	Notch	Pr	R-C	RBP	TF	P6	T2	T1	Td	molec	cell	func	categ				1.06663	7.87855	0.00278535	P-pm	P tgt	P-Su	P Co	P Pa							T2-pm	T2 tg				T1-pm	T1 tgt
12238	Commd3		clusters	zone	Telley	H-S et a	NSC	ident	ID/cl	fate	Cam	Notch	Pr	R-C	RBP	TF	P6	T2	T1	Td	molec	cell	func	categ				1.06493	9.17011	0.0005813	P-pm	P tgt	P-Su	P Co	P Pa				0.279098	5.62698	0.00734891	T2-pm	B-1du				T1-pm	B-1du
238247	Arid4a		clusters	zone	Telley	H-S et a	NSC	ident	ID/cl	fate	Cam	Notch	Pr	R-C	RBP	TF	P6	T2	T1	Td	molec	cell	func	categ				1.06489	8.55887	0.000748568	P-pm	P tgt	P-Su	P Co	P Pa							T2-pm	T2 tg				T1-pm	B-1i
330863	Trim67		clusters	SVZ-IZ∩CP	Neu	H-S et a	NSC	ident	ID/cl	fate	Cam	Notch	Pr	R-C	RBP	TF	P6	T2	T1	Td	E3 lig	cell	filopodia	AxG-Ntn	31820781	n.a.	n.a.	1.06457	8.50459	0.00374749	P-pm	P tgt	P-Su	P Co	P Pa							T2-pm	B-1i				T1-pm	B-1du
72425	Katnbl1	2410042D21Rik	clusters	zone	Telley	H-S et a	NSC	ident	ID/cl	fate	Cam	Notch	Pr	R-C	RBP	TF	P6	T2	T1	Td	molec	cell	func	categ				1.06395	7.25813	2.1082e-05	P-pm	B-S1	P-Su	P Co	P Pa							T2-pm	T2 tg				T1-pm	T1 tgt
53333	Tomm40		clusters	zone	Telley	H-S et a	NSC	ident	ID/cl	fate	Cam	Notch	Pr	R-C	RBP	TF	P6	T2	T1	Td	molec	cell	func	categ				1.0639	7.07284	0.000124795	P-pm	P tgt	P-Su	P Co	P Pa							T2-pm	T2 tg				T1-pm	T1 tgt
73389	Hbp1		clusters	VZ	Telley	H-S et a	NSC	ident	ID/cl	fate	Cam	Notch	Pr	R-C	RBP	hmgTF	P6	T2	T1	Td	TFhmg	cell	func	categ		vz,iz,cp	GP	1.0639	4.50007	0.000962032	P-pm	B-S2	P-Su	P Co	P Pa	0.358459	9.83139	0.00414677				T2-pm	B-1i				T1-pm	T1 tgt
231769	Sfswap	Sfrs8, NM_172276	clusters	zone	Telley	H-S et a	NSC	ident	ID/cl	fate	Cam	Notch	Pr	R-C	RBP	TF	P6	T2	T1	Td	molec	cell	Splicing	categ				1.06312	8.61927	0.000209098	P-pm	P tgt	P-Su	P Co	P Pa				-0.13308	4.29341	0.0494538	T2-pm	T2 tg				T1-pm	B-1s
71752	Gtf3c2		clusters	VZ	Telley	H-S et a	NSC	ident	ID/cl	fate	Cam	Notch	Pr	R-C	RBP	TF	P6	T2	T1	Td	molec	cell	func	categ		VZ>CP	GP	1.06188	7.84454	0.00168501	P-pm	P tgt	P-Su	P Co	P Pa	0.271759	8.24237	0.0381929	-0.134489	6.40054	0.0206274	T2-pm	T2 tg				T1-pm	T1 tgt
68268	Zdhhc21		clusters	zone	Telley	H-S et a	NSC	ident	ID/cl	fate	Cam	Notch	Pr	R-C	RBP	zdhhTF	P6	T2	T1	Td	TFzdhh	cell	func	categ				1.06179	8.65803	0.000130346	P-pm	P tgt	Su-1i	P Co	Pa-1s							T2-pm	B-1i1dd				T1-pm	T1 tgt
68703	Rere		clusters	zone	Telley	H-S et a	NSC	ident	ID/cl	fate	Cam	Notch	Pr	R-C	RBP	zgatTF	P6	T2	T1	Td	TFzgat	cell	func	categ				1.06129	8.5211	0.000233792	P-pm	P tgt	Su-2i	P Co	Pa-3i							T2-pm	B-4i				T1-pm	B-1i	-0.564716
213582	Map9	Mtap9, ASAP; 5330427D05Rik; part of CRMP2/DPYSL2 interactome for axon selection	clusters	CP	Neu	H-S et a	NSC	ident	ID/cl	fate	Cam	Notch	Pr	R-C	RBP	TF	P6	T2	T1	Td	MAP	CytSk	AxGen	NrDiff	31662330, 25921334	n.a.	n.a.	1.06096	10.1165	0.000162557	P-pm	P tgt	P-Su	P Co	P Pa	n.a.			n.a.			T2-pm	B-1du1dd	0.0337036	6.42202	0.805256	T1-pm	B-1dd	-1.8656
57080	Gtf2ird1		clusters	zone	Telley	H-S et a	NSC	ident	ID/cl	fate	Cam	Notch	Pr	R-C	RBP	gtf2CoF	P6	T2	T1	Td	TFgtf2	cell	func	categ				1.05995	8.09082	6.62632e-05	P-pm	P tgt	P-Su	P Co	P Pa							T2-pm	T2 tg				T1-pm	T1 tgt
668212	Efr3b	LOC668212	clusters	zone	Neu	H-S et a	NSC	ident	ID/cl	fate	Cam	Notch	Pr	R-C	RBP	TF	P6	T2	T1	Td	molec	cell	func	categ		CP (weak)	GP	1.05991	9.31613	0.000371717	P-pm	P tgt	P-Su	P Co	Pa-1i							T2-pm	T2 tg	0.350675	7.81197	0.00311354	T1-pm	T1 tgt
320150	Zdhhc17		clusters	zone	Neu	H-S et a	NSC	ident	ID/cl	fate	Cam	Notch	Pr	R-C	RBP	zdhhTF	P6	T2	T1	Td	TFzdhh	cell	func	categ		n.a.	n.a.	1.05938	9.9163	0.00123011	P-pm	P tgt	P-Su	P Co	P Pa							T2-pm	B-1du				T1-pm	T1 tgt	0.246184
83602	Gtf2a1	6330549H03Rik	clusters	zone	Telley	H-S et a	NSC	ident	ID/cl	fate	Cam	Notch	Pr	R-C	RBP	tfiiCoF	P6	T2	T1	Td	TFtfii	cell	func	categ				1.05828	8.40538	5.88682e-05	P-pm	B-S1	P-Su	P Co	P Pa							T2-pm	B-1dd				T1-pm	B-1dd
16653	Kras	c-K-ras	clusters	zone	Telley	H-S et a	NSC	ident	ID/cl	fate	Cam	Notch	Pr	R-C	RBP	TF	P6	T2	T1	Td	molec	cell	func	categ		n.a.	n.a.	1.05777	11.021	2.39901e-05	P-pm	P tgt	P-Su	P Co	P Pa							T2-pm	T2 tg				T1-pm	T1 tgt
75712	Tmem14a		clusters	zone	Telley	H-S et a	NSC	ident	ID/cl	fate	Cam	Notch	Pr	R-C	RBP	TF	P6	T2	T1	Td	molec	cell	func	categ				1.05774	7.15884	0.00127579	P-pm	P tgt	P-Su	P Co	P Pa							T2-pm	T2 tg				T1-pm	T1 tgt
52535	Mettl17	Mett11d1	clusters	zone	Telley	H-S et a	NSC	ident	ID/cl	fate	Cam	Notch	Pr	R-C	RBP	TF	P6	T2	T1	Td	molec	cell	func	categ				1.05708	7.45129	0.0234878	P-pm	P tgt	P-Su	P Co	P Pa							T2-pm	T2 tg				T1-pm	T1 tgt
79264	Krit1		clusters	zone	Telley	H-S et a	NSC	ident	ID/cl	fate	Cam	Notch	Pr	R-C	RBP	TF	P6	T2	T1	Td	molec	cell	func	categ				1.05668	9.37995	5.94267e-05	P-pm	P tgt	P-Su	P Co	P Pa							T2-pm	T2 tg				T1-pm	T1 tgt	-1.60315
16599	Klf3	Kruppel-like f 3	clusters	VZ	Telley	H-S et a	NSC	ident	ID/cl	fate	Cam	Notch	Pr	R-C	RBP	zc2hTF	P6	T2	T1	Td	TFzc2h	cell	TF	categ		n.d.	GP	1.05667	3.72132	0.00148974	P-pm	P tgt	P-Su	P Co	P Pa							T2-pm	B-1i				T1-pm	B-1i
19826	Rnps1		clusters	zone	Telley	H-S et a	NSC	ident	ID/cl	fate	Cam	Notch	Pr	R-C	RRM	TF	P6	T2	T1	Td	RBPrrm	Splicing	Splicing	categ	14729963	n.d.	GP	1.0562	8.60807	0.0011187	P-pm	P tgt	P-Su	P Co	P Pa							T2-pm	T2 tg				T1-pm	T1 tgt
217893	Pacs2		clusters	zone	Telley	H-S et a	NSC	ident	ID/cl	fate	Cam	Notch	Pr	R-C	RBP	TF	P6	T2	T1	Td	molec	cell	func	categ				1.05526	8.79522	8.41463e-05	P-pm	P tgt	P-Su	P Co	P Pa							T2-pm	T2 tg				T1-pm	T1 tgt
80517	Herpud2		clusters	zone	Telley	H-S et a	NSC	ident	ID/cl	fate	Cam	Notch	Pr	R-C	RBP	TF	P6	T2	T1	Td	molec	cell	func	categ				1.05511	6.21809	0.00194465	P-pm	P tgt	P-Su	P Co	P Pa	-0.230419	8.18912	0.0394366				T2-pm	T2 tg				T1-pm	T1 tgt
70317	Arl16	2600005N12Rik	clusters	zone	Telley	H-S et a	NSC	ident	ID/cl	fate	Cam	Notch	Pr	R-C	RBP	TF	P6	T2	T1	Td	molec	cell	func	categ				1.05411	7.02959	0.00280965	P-pm	P tgt	P-Su	P Co	P Pa							T2-pm	T2 tg				T1-pm	T1 tgt	0.344568
213990	Agap3	CRAG;CRMP5-assoc GTPase; Centg3; ARFGAP w/ ank, PH dom; NMDAR-ip; links NMDA receptor activation to AMPA receptor trafficking	clusters	zone	Telley	H-S et a	NSC	N-svz	ID/cl	fate	Cam	Notch	Pr	R-C	RBP	TF	P6	T2	T1	Td	GAP ARF	SynPost	NMDA signaling	categ	23904596	CP>SVZ,VZ	GP	1.05396	7.96024	0.00765221	P-pm	P tgt	Su-1i	P Co	P Pa	-0.269103	6.73476	0.03745	-0.254347	5.2312	0.00778228	T2-pm	B-3i	0.0064274	7.09893	0.950881	T1-pm	T1 tgt	-0.106641
30930	Vps26a		clusters	zone	Telley	H-S et a	NSC	ident	ID/cl	fate	Cam	Notch	Pr	R-C	RBP	TF	P6	T2	T1	Td	molec	retromer	func	categ				1.05238	9.51442	4.62994e-07	P-pm	P tgt	P-Su	P Co	P Pa							T2-pm	B-1i				T1-pm	T1 tgt
17150	Mfap2	MAGP-1; binds TGF-beta) and BMP-7	clusters	VZ∩SVZ-IZ	BP	H-S et a	NSC	IP-ab	ID/cl	fate	Cam	Notch	Pr	C-svz	RBP	TF	P6	T2	T1	Td	TGFb-bp	ECM microfibrils	TGF-b sign	TGF-b sign	18625713, 20799254	vz,svz(c>r)	GP	1.05105	10.3671	0.000172292	P-pm	P tgt	P-Su	P Co	P Pa	0.256689	11.1023	0.0155568	0.0752634	7.50764	0.254988	T2-pm	T2 tg	0.221074	9.40485	0.0552175	T1-pm	T1 tgt	0.337871
14681	Gnao1	Gnao; G-al for GPCRs	clusters	CP	Telley	H-S et a	NSC	ident	ID/cl	fate	Cam	Notch	Pr	R-C	RBP	TF	P6	T2	T1	Td	G-a	cell	gabaB	categ	10587081	CP>VZ	GP	1.05065	8.7771	0.0017629	P-pm	P tgt	P-Su	P Co	P Pa	-0.344826	10.4769	0.00500417	-0.0194087	7.01562	0.791998	T2-pm	B-1i	-0.0289151	9.66395	0.690963	T1-pm	T1 tgt	-0.169211
69601	Dab2ip		clusters	CP	Telley	H-S et a	NSC	PN-cp	ID/cl	fate	Cam	Notch	Pr	R-C	RBP	TF	P6	T2	T1	Td	molec	cell	func	categ		CP	GP	1.04963	7.9549	0.000172084	P-pm	P tgt	P-Su	P Co	P Pa	-0.23693	8.99122	0.0213359	-0.215417	4.88699	0.0224291	T2-pm	B-1i1du	-0.162408	7.25792	0.0963809	T1-pm	B-2du	-0.383126
15499	Hsf1	heat shock factor 1	clusters	zone	Telley	H-S et a	NSC	ident	ID/cl	fate	Cam	Notch	Pr	R-C	RBP	hsfTF	P6	T2	T1	Td	TFhsf	cell	func	categ				1.0486	7.40532	0.00884768	P-pm	P tgt	P-Su	P Co	P Pa							T2-pm	T2 tg				T1-pm	T1 tgt
66257	Nicn1	nicolin	clusters	CP	Telley	H-S et a	NSC	N-iz	ID/cl	fate	Cam	Notch	Pr	R-C	RBP	TF	P6	T2	T1	Td	molec	cell	func	categ		CP>IZ	GP	1.04856	9.30693	2.0278e-06	P-pm	P tgt	P-Su	P Co	P Pa	-0.243368	9.4814	0.293434	0.164836	6.27176	0.100789	T2-pm	T2 tg	0.014701	9.24519	0.864569	T1-pm	T1 tgt	0.158873
237107	Gnl3l		clusters	zone	Telley	H-S et a	NSC	ident	ID/cl	fate	Cam	Notch	Pr	R-C	RBP	TF	P6	T2	T1	Td	molec	cell	func	categ				1.04855	9.54106	0.000227803	P-pm	P tgt	P-Su	P Co	P Pa							T2-pm	T2 tg	0.210948	8.15335	0.0308667	T1-pm	T1 tgt
20845	Star		clusters	zone	Telley	H-S et a	NSC	ident	ID/cl	fate	Cam	Notch	Pr	R-C	RBP	nonTF	P6	T2	T1	Td	molec	cell	func	categ				1.0481	5.54935	0.00221704	P-pm	P tgt	P-Su	P Co	P Pa	-0.2014	7.24468	0.0363966				T2-pm	T2 tg				T1-pm	T1 tgt
14266	Aff2	FMR2; FRAXE	clusters	zone	Neu	H-S et a	NSC	ident	CPN/0	fate	N-cp	Notch	Pr	R-C	RBP	TF	P6	T2	T1	Td	RBP	speckles	splicing	categ	21330300	CP,IZ	GP	1.04798	11.4375	0.000273133	P-pm	P tgt	Su-1i	P Co	P Pa	-0.0333705	6.00005	0.847954	-0.207987	5.25082	0.0729113	T2-pm	B-6i	0.270867	8.00547	0.00304133	T1-pm	B-1i	0.0984418
58800	Trpm7		clusters	zone	Telley	H-S et a	NSC	ident	ID/cl	fate	Cam	Notch	Pr	R-C	RBP	TF	P6	T2	T1	Td	molec	cell	func	categ				1.0479	7.00581	0.000493105	P-pm	P tgt	P-Su	P Co	P Pa							T2-pm	T2 tg				T1-pm	T1 tgt
230779	Serinc2	Ser incorporator 2	clusters	SVZ-IZ	Telley	H-S et a	NSC	ident	ID/cl	fate	Cam	Notch	Pr	R-C	RBP	TF	P6	T2	T1	Td	molec	cell	func	categ		n.a.	n.a.	1.04763	8.62985	5.70867e-06	P-pm	P tgt	P-Su	P Co	P Pa							T2-pm	B-1i				T1-pm	B-1i
97147	C78516		clusters	zone	Telley	H-S et a	NSC	ident	ID/cl	fate	Cam	Notch	Pr	R-C	RBP	TF	P6	T2	T1	Td	molec	cell	func	categ				1.04652	7.42755	0.00288986	P-pm	P tgt	P-Su	P Co	P Pa							T2-pm	T2 tg				T1-pm	T1 tgt	-0.860617
69806	Slc39a11		clusters	zone	Telley	H-S et a	NSC	ident	ID/cl	fate	Cam	Notch	Pr	R-C	RBP	TF	P6	T2	T1	Td	molec	cell	func	categ		n.d.	GP	1.04649	8.42682	2.76992e-06	P-pm	P tgt	Su-2i	P Co	Pa-2i	-0.132238	8.6744	0.132213	-0.09342	3.64263	0.270589	T2-pm	B-12i	-0.0194979	7.12647	0.817041	T1-pm	B-4i	0.1052
54418	Fmn2		clusters	zone	Telley	H-S et a	NSC	ident	ID/cl	fate	Cam	Notch	Pr	R-C	RBP	TF	P6	T2	T1	Td	molec	cell	func	categ				1.04632	7.3781	0.000418635	P-pm	P tgt	P-Su	P Co	P Pa							T2-pm	B-1i				T1-pm	T1 tgt
18036	Nfkbib	inhibitor of Nfkb	clusters	zone	Telley	H-S et a	NSC	ident	ID/cl	fate	Cam	Notch	Pr	R-C	RBP	TF	P6	T2	T1	Td	molec	cell	func	categ				1.04519	6.82353	0.000396014	P-pm	P tgt	P-Su	P Co	P Pa	-0.0223458	8.4033	0.822302				T2-pm	T2 tg				T1-pm	T1 tgt
15275	Hk1	hexokinase 1	clusters	CP	Neu	H-S et a	NSC	ident	ID/cl	fate	Cam	Notch	Pr	R-C	RBP	TF	P6	T2	T1	Td	molec	cell	func	categ		CP>IZ,SVZ,VZ	GP	1.04503	9.29446	6.00341e-05	P-pm	P tgt	P-Su	P Co	Pa-1i	-0.577413	8.56678	0.0023106				T2-pm	T2 tg				T1-pm	T1 tgt
216440	Os9	4632413K17Rik	clusters	zone	Telley	H-S et a	NSC	ident	ID/cl	fate	Cam	Notch	Pr	R-C	RBP	TF	P6	T2	T1	Td	molec	cell	func	categ				1.04498	6.14426	0.026671	P-pm	P tgt	P-Su	P Co	P Pa							T2-pm	T2 tg				T1-pm	T1 tgt
235402	Lingo1		clusters	CP	Neu	H-S et a	NSC	N-cp	ID/cl	fate	Cam	Notch	Pr	R-C	RBP	TF	P6	T2	T1	Td	molec	cell	func	categ		CP	BG	1.04479	5.69098	7.68688e-05	P-pm	P tgt	Su-1i	P Co	Pa-1i	-0.26591	8.5368	0.0266008	-0.148655	2.81799	0.186044	T2-pm	B-4i2du1dd	0.0860739	5.74311	0.470533	T1-pm	B-1i	0.0937867
66713	Actr2	ARP2; actin-related; brainching of actin	clusters	zone	Telley	H-S et a	NSC	ident	ID/cl	fate	Cam	Notch	Pr	R-C	RBP	TF	P6	T2	T1	Td	actin-bp	CytSk	func	categ	21106647, 31413787	n.a.	GP	1.04478	11.2928	7.06075e-05	P-pm	P tgt	P-Su	P Co	P Pa							T2-pm	T2 tg				T1-pm	T1 tgt
52563	Cdc23		clusters	zone	Telley	H-S et a	NSC	ident	ID/cl	fate	Cam	Notch	Pr	R-C	RBP	TF	P6	T2	T1	Td	molec	cell	func	categ				1.04458	7.25774	0.0149133	P-pm	P tgt	P-Su	P Co	P Pa							T2-pm	T2 tg				T1-pm	T1 tgt
230734	Yrdc		clusters	zone	Telley	H-S et a	NSC	ident	ID/cl	fate	Cam	Notch	Pr	R-C	RBP	TF	P6	T2	T1	Td	molec	cell	func	categ				1.04451	8.54527	0.00061931	P-pm	P tgt	P-Su	P Co	P Pa							T2-pm	T2 tg				T1-pm	T1 tgt
14339	Aktip	Fts	clusters	zone	Telley	H-S et a	NSC	ident	ID/cl	fate	Cam	Notch	Pr	R-C	RBP	TF	P6	T2	T1	Td	molec	cell	func	categ				1.04387	8.63144	4.12073e-05	P-pm	B-S2	Su-1i	P Co	Pa-1i							T2-pm	T2 tg				T1-pm	T1 tgt
329906	C030014L02		clusters	zone	Telley	H-S et a	NSC	ident	ID/cl	fate	Cam	Notch	Pr	R-C	RBP	TF	P6	T2	T1	Td	molec	cell	func	categ				1.0437	4.22568	0.000219647	P-pm	P tgt	P-Su	P Co	P Pa							T2-pm	T2 tg				T1-pm	T1 tgt
70561	Txndc16	5730420B22Rik	clusters	zone	Telley	H-S et a	NSC	ident	ID/cl	fate	Cam	Notch	Pr	R-C	RBP	TF	P6	T2	T1	Td	molec	cell	func	categ				1.04218	8.07338	0.00215461	P-pm	P tgt	P-Su	P Co	P Pa							T2-pm	T2 tg				T1-pm	T1 tgt
217692	Sipa1l1		clusters	zone	Telley	H-S et a	NSC	ident	ID/cl	fate	Cam	Notch	Pr	R-C	RBP	TF	P6	T2	T1	Td	molec	cell	func	categ				1.04103	6.28754	0.0165958	P-pm	P tgt	P-Su	P Co	Pa-1i				-0.177725	5.26755	0.0128238	T2-pm	B-1i				T1-pm	B-1du
67170	2610306M01Rik		clusters	zone	Telley	H-S et a	NSC	ident	ID/cl	fate	Cam	Notch	Pr	R-C	RBP	TF	P6	T2	T1	Td	molec	cell	func	categ				1.04032	7.05056	0.000121652	P-pm	P tgt	P-Su	P Co	P Pa							T2-pm	T2 tg				T1-pm	T1 tgt
212448	9330159F19Rik	AK034141	clusters	SVZ-IZ∩CP	Neu	H-S et a	NSC	N-iz	ID/cl	fate	N-cp	Notch	Pr	R-C	RBP	TF	P6	T2	T1	Td	molec	cell	func	categ		IZ,CP	GP	1.03959	8.19797	0.00103798	P-pm	P tgt	P-Su	P Co	P Pa	n.a.			n.a.			T2-pm	T2 tg	0.173059	8.15023	0.300509	T1-pm	T1 tgt	-0.802203
241656	Pak7		clusters	CP	Neu	H-S et a	NSC	N-svz	ID/cl	fate	N-iz	Notch	Pr	R-C	RBP	TF	P6	T2	T1	Td	kinase	cell	kinase	categ		svz,iz,cp	GP	1.03921	4.8681	9.64391e-05	P-pm	P tgt	P-Su	P Co	P Pa	n.a.			-0.287359	3.76073	0.000468916	T2-pm	B-1i	0.202433	7.63593	0.140887	T1-pm	T1 tgt	-1.25692
22221	Ubp1		clusters	zone	Telley	H-S et a	NSC	ident	ID/cl	fate	Cam	Notch	Pr	R-C	RBP	cp2TF	P6	T2	T1	Td	TFcp2	cell	func	categ				1.03857	9.51663	5.80633e-05	P-pm	B-S3	P-Su	P Co	P Pa							T2-pm	T2 tg				T1-pm	T1 tgt
19009	Pou6f1	cns-1	clusters	zone	Neu	H-S et a	NSC	ident	ID/cl	fate	Cam	Notch	Pr	R-C	RBP	pouTF	P6	T2	T1	Td	TFpou	cell	POUTF	categ		all,CNS	GP	1.03712	9.70012	0.000738731	P-pm	P tgt	P-Su	P Co	P Pa							T2-pm	T2 tg				T1-pm	T1 tgt
214895	Lman2l		clusters	zone	Telley	H-S et a	NSC	ident	ID/cl	fate	Cam	Notch	Pr	R-C	RBP	TF	P6	T2	T1	Td	molec	cell	func	categ				1.03668	5.3733	0.000795268	P-pm	P tgt	P-Su	P Co	P Pa				-0.175779	5.82484	0.0326453	T2-pm	T2 tg				T1-pm	T1 tgt
80795	Selk	selenoprotein K	clusters	zone	Telley	H-S et a	NSC	ident	ID/cl	fate	Cam	Notch	Pr	R-C	RBP	TF	P6	T2	T1	Td	molec	cell	func	categ		cp,vz (?cols)	GP	1.03658	11.4161	3.73393e-08	P-pm	P tgt	P-Su	P Co	P Pa							T2-pm	B-1du				T1-pm	T1 tgt
20910	Stxbp1	epilep enceph	clusters	SVZ-IZ∩CP	Neu	H-S et a	NSC	N-svz	ID/cl	fate	N-cp	Notch	Pr	R-C	RBP	TF	P6	T2	T1	Td	molec	cell	func	categ		cp,svz>vz	GP	1.03645	9.3049	0.00167425	P-pm	P tgt	P-Su	P Co	P Pa	-0.470414	7.62779	0.0445168	-0.341462	5.70619	0.000176018	T2-pm	B-1i	-0.0442185	8.9518	0.761095	T1-pm	B-1i	-0.299259
207592	Tbc1d16	AK208597	clusters	CP	Neu	H-S et a	NSC	ident	ID/cl	fate	Cam	Notch	Pr	R-C	RBP	TF	P6	T2	T1	Td	molec	cell	func	categ		n.a.	n.a.	1.0363	9.67059	6.57705e-07	P-pm	P tgt	P-Su	P Co	P Pa							T2-pm	B-3i	-0.184766	7.5924	0.0430772	T1-pm	B-1i
67089	Psmc6	proteasome c6	clusters	zone	Telley	H-S et a	NSC	ident	ID/cl	fate	Cam	Notch	Pr	R-C	RBP	TF	P6	T2	T1	Td	molec	cell	func	categ				1.03623	9.29019	0.000395545	P-pm	P tgt	P-Su	P Co	P Pa				0.239747	6.43918	0.0382788	T2-pm	B-1du				T1-pm	T1 tgt	-2.16627
26556	Homer1	IEG; clust mGluR, GPCRs	clusters	CP	Telley	H-S et a	NSC	ident	ID/cl	fate	Cam	Notch	Pr	R-C	RBP	TF	P6	T2	T1	Td	scaff	cell	post-ex	categ	9069287	CP	BG	1.03609	7.79091	0.000400566	P-pm	P tgt	P-Su	P Co	P Pa	-0.534358	7.16227	0.00520701	-0.0884544	4.05581	0.209627	T2-pm	T2 tg	0.0505589	7.60838	0.713201	T1-pm	B-1u1du1dd	-1.24691
228355	Madd		clusters	CP	Telley	H-S et a	NSC	N-cp	ID/cl	fate	Cam	Notch	Pr	R-C	RBP	TF	P6	T2	T1	Td	molec	cell	func	categ		CP>svz	GP	1.03608	8.89283	0.000915326	P-pm	P tgt	P-Su	P Co	P Pa	0.028646	7.36892	0.789169	-0.184022	4.18764	0.0107428	T2-pm	B-1i	-0.0456608	7.55528	0.705735	T1-pm	T1 tgt	-0.11307
225523	Cep120	Ccdc100, AU016693	clusters	zone	Neu	H-S et a	NSC	ident	ID/cl	fate	Cam	Notch	Pr	R-C	RBP	TF	P6	T2	T1	Td	molec	C-some	func	categ		IZ>cp,vz	GP	1.0356	9.08965	0.000386293	P-pm	P tgt	P-Su	P Co	Pa-1du				-0.216715	5.18111	0.00102945	T2-pm	T2 tg				T1-pm	T1 tgt
105171	Arrdc3		clusters	zone	BP	H-S et a	NSC	ident	ID/cl	fate	Cam	Notch	Pr	R-C	RBP	TF	P6	T2	T1	Td	molec	cell	func	categ		n.a.	n.a.	1.0355	9.81538	1.21964e-05	P-pm	P tgt	Su-1i	P Co	P Pa				0.765294	5.36733	0.0756027	T2-pm	T2 tg				T1-pm	T1 tgt
75234	Rnf19b	Ibrdc3	clusters	CP	Telley	H-S et a	NSC	ident	ID/cl	fate	Cam	Notch	Pr	R-C	RBP	TF	P6	T2	T1	Td	molec	cell	func	categ		cp,vz	GP	1.03546	3.07979	2.5011e-06	P-pm	P tgt	P-Su	P Co	P Pa							T2-pm	T2 tg				T1-pm	T1 tgt
22690	Zfp28	mkr5	clusters	zone	Neu	H-S et a	NSC	ident	ID/cl	fate	Cam	Notch	Pr	R-C	RBP	zc2hTF	P6	T2	T1	Td	TFzc2h	cell	func	categ		CP,VZ	GP	1.03541	4.47336	0.000372237	P-pm	P tgt	P-Su	P Co	P Pa							T2-pm	T2 tg				T1-pm	T1 tgt
19270	Ptprg	RPTPg, 5430405N12Rik	clusters	zone	Telley	H-S et a	NSC	ident	ID/cl	fate	Cam	Notch	Pr	R-C	RBP	TF	P6	T2	T1	Td	RPTP	cell	RPTP	categ		CP, VZ	BG	1.03516	6.35333	0.000227981	P-pm	P tgt	Su-2i	P Co	Pa-3i							T2-pm	B-11i				T1-pm	B-4i	-0.781758
56480	Tbk1		clusters	zone	Telley	H-S et a	NSC	ident	ID/cl	fate	Cam	Notch	Pr	R-C	RBP	TF	P6	T2	T1	Td	molec	cell	func	categ				1.03512	9.66988	1.04492e-05	P-pm	P tgt	P-Su	P Co	P Pa							T2-pm	T2 tg				T1-pm	T1 tgt
66540	Fam107b	3110001A13Rik	clusters	zone	Neu	H-S et a	NSC	PN-svz	ID/cl	fate	Cam	Notch	Pr	R-C	RBP	TF	P6	T2	T1	Td	molec	cell	Prolif	Prolif	25637808, 28675500	SVZ,CP,ch.pl.	GP	1.03501	9.94845	6.29595e-05	P-pm	P tgt	Su-1dd	P Co	Pa-1dd	-0.35771	9.64906	0.0255132	-0.205969	3.64804	0.00283045	T2-pm	B-2i1du	-0.0513977	5.97617	0.597175	T1-pm	B-1i	-0.310098
24015	Abce1		clusters	zone	Telley	H-S et a	NSC	ident	ID/cl	fate	Cam	Notch	Pr	R-C	RBP	TF	P6	T2	T1	Td	molec	cell	func	categ				1.03497	9.20611	0.000194504	P-pm	P tgt	P-Su	P Co	P Pa							T2-pm	T2 tg				T1-pm	T1 tgt	-1.26872
433931	Pigg		clusters	zone	Telley	H-S et a	NSC	ident	ID/cl	fate	Cam	Notch	Pr	R-C	RBP	TF	P6	T2	T1	Td	molec	cell	func	categ		n.d.	GP	1.03487	4.6028	0.000108042	P-pm	P tgt	P-Su	P Co	P Pa							T2-pm	T2 tg				T1-pm	T1 tgt
18484	Pam	monooxygenase	clusters	VZ∩SVZ-IZ	Neu	H-S et a	NSC	IP-b	ID/cl	fate	N-iz	Notch	Pr	R-C	RBP	TF	P6	T2	T1	Td	Cu met	cell	Cu metab	metab	24593825	svz,iz	GP	1.03485	9.4421	0.0121359	P-pm	B-S1	Su-1i	P Co	P Pa	-0.386621	9.28819	0.132525	0.192207	5.36972	0.0580803	T2-pm	B-9i	-0.0954696	8.74553	0.522921	T1-pm	B-4i	-2.19642
210982	Gltscr1l	BC032203	clusters	zone	Neu	H-S et a	NSC	ident	ID/cl	fate	Cam	Notch	Pr	R-C	RBP	TF	P6	T2	T1	Td	molec	cell	func	categ		CP,vz weak	GP	1.03484	8.46916	0.021401	P-pm	P tgt	P-Su	P Co	P Pa							T2-pm	T2 tg				T1-pm	T1 tgt	-0.857702
74189	Phactr3	phosphatase and actin reg	clusters	CP	Neu	H-S et a	NSC	N-cp	ID/cl	fate	N-cp	Notch	Pr	R-C	RBP	TF	P6	T2	T1	Td	CytSk	CytSk	CytSk	categ		CP	GP	1.03482	8.74383	0.00365851	P-pm	P tgt	Su-1i	P Co	Pa-1i	n.a.			-0.197895	3.59934	0.0306371	T2-pm	T2 tg	-0.174041	7.04634	0.202931	T1-pm	B-2i	-0.729206
330177	Taok3		clusters	CP	Neu	H-S et a	NSC	ident	ID/cl	fate	Cam	Notch	Pr	R-C	RBP	TF	P6	T2	T1	Td	molec	cell	func	categ		vz,cp	GP	1.03474	7.8375	0.00117921	P-pm	P tgt	P-Su	P Co	P Pa	-0.328877	7.60267	0.00441347				T2-pm	T2 tg				T1-pm	T1 tgt
70375	Ica1l		clusters	CP	Telley	H-S et a	NSC	ident	ID/cl	fate	N-cp	Notch	Pr	R-C	RBP	TF	P6	T2	T1	Td	molec	cell	func	categ		n.a.	n.a.	1.03415	4.83581	8.25217e-05	P-pm	P tgt	P-Su	P Co	P Pa							T2-pm	B-1i				T1-pm	B-1i
235439	Herc1		clusters	zone	Neu	H-S et a	NSC	ident	ID/cl	fate	Cam	Notch	Pr	R-C	RBP	TF	P6	T2	T1	Td	molec	cell	func	categ		CP>VZ	GP	1.03405	10.8954	1.31503e-06	P-pm	P tgt	Su-1i	P Co	Pa-1i							T2-pm	T2 tg				T1-pm	T1 tgt
66317	Wdr61		clusters	zone	AP	H-S et a	NSC	ident	ID/cl	fate	Cam	Notch	Pr	R-C	RBP	TF	P6	T2	T1	Td	molec	cell	func	categ				1.03292	4.44128	7.66456e-05	P-pm	P tgt	P-Su	P Co	P Pa				0.343016	5.41948	0.000862093	T2-pm	T2 tg				T1-pm	T1 tgt
67488	Calcoco1		clusters	zone	Neu	H-S et a	NSC	ident	ID/cl	fate	Cam	Notch	Pr	R-C	RBP	TF	P6	T2	T1	Td	molec	cell	func	categ		CP/IZ,VZ,ch.pl.	GP	1.03239	5.45259	0.00246335	P-pm	P tgt	Su-2du	P Co	Pa-2du							T2-pm	B-2du				T1-pm	B-2du
74342	Lrrtm1	binds nrxns; synaptogenic	clusters	CP	Neu	H-S et a	NSC	N-cp	ID/cl	fate	N-cp	Notch	Pr	R-C	RBP	TF	P6	T2	T1	Td	post-ex	cell	SynGen	categ	21818371	CP>>all	GP	1.03235	9.21135	0.000349256	P-pm	P tgt	P-Su	P Co	P Pa	-0.946684	7.58943	5.88556e-06	-0.212332	3.50897	0.128834	T2-pm	B-1i	-0.0845031	5.97117	0.275646	T1-pm	T1 tgt	-0.869946
66854	Trim35	NC8	clusters	zone	Telley	H-S et a	NSC	ident	ID/cl	fate	Cam	Notch	Pr	R-C	RBP	nonTF	P6	T2	T1	Td	molec	cell	func	categ				1.03219	8.49499	0.00980598	P-pm	P tgt	P-Su	P Co	Pa-1i							T2-pm	T2 tg				T1-pm	T1 tgt	-0.863686
54607	Socs6	suppr cytokine sign	clusters	zone	Telley	H-S et a	NSC	ident	ID/cl	fate	Cam	Notch	Pr	R-C	RBP	TF	P6	T2	T1	Td	molec	cell	func	categ				1.03208	6.72204	0.0010323	P-pm	P tgt	P-Su	P Co	P Pa	0.280469	4.9979	0.0388095				T2-pm	B-1i				T1-pm	T1 tgt
217882	Cep170b	AW555464	clusters	zone	Telley	H-S et a	NSC	ident	ID/cl	fate	Cam	Notch	Pr	R-C	RBP	TF	P6	T2	T1	Td	molec	cell	func	categ				1.03157	8.97109	0.00148468	P-pm	P tgt	P-Su	P Co	P Pa							T2-pm	T2 tg				T1-pm	T1 tgt
22241	Ulk1	unc-51 like kinase 1	clusters	zone	Neu	H-S et a	NSC	N-svz	ID/cl	fate	Cam	Notch	Pr	R-C	RBP	TF	P6	T2	T1	Td	kinase	cell	kinase	categ		cp,svz,iz	GP	1.03094	10.249	4.57393e-05	P-pm	P tgt	P-Su	P Co	P Pa	-0.343356	8.56001	0.0275921	-0.383255	5.87214	0.00778282	T2-pm	T2 tg	-0.205607	7.97836	0.0187031	T1-pm	T1 tgt	-0.429405
70144	Lrch3		clusters	zone	Telley	H-S et a	NSC	ident	ID/cl	fate	Cam	Notch	Pr	R-C	RBP	TF	P6	T2	T1	Td	molec	cell	func	categ				1.03066	8.96375	6.11168e-05	P-pm	P tgt	P-Su	P Co	P Pa							T2-pm	B-1i				T1-pm	B-2i
103583	Fbxw11		clusters	zone	Telley	H-S et a	NSC	ident	ID/cl	fate	Cam	Notch	Pr	R-C	RBP	TF	P6	T2	T1	Td	molec	cell	func	categ				1.03042	10.6922	9.50867e-07	P-pm	P tgt	P-Su	P Co	P Pa				-0.100467	4.96144	0.0485775	T2-pm	B-2i				T1-pm	T1 tgt
72543	Mvb12b	Fam125b, 2610528K11Rik, BC059907, NM_175184	clusters	zone	Telley	H-S et a	NSC	PN-iz	n.a.	fate	Cam	Notch	Pr	R-C	RBP	TF	P6	T2	T1	Td	ESCRT-1	cell	endosom	categ	22232651	CP,IZ (weak)	GP	1.03029	7.74513	0.00478636	P-pm	P tgt	Su-2i	P Co	Pa-2i	-0.0975588	11.0074	0.371961	-0.230049	5.68548	0.00678185	T2-pm	B-3i1du	-0.344198	8.0006	0.0217203	T1-pm	B-3i	-0.99683
245886	Ankrd27		clusters	zone	Telley	H-S et a	NSC	ident	ID/cl	fate	Cam	Notch	Pr	R-C	RBP	TF	P6	T2	T1	Td	molec	cell	func	categ				1.03024	8.64683	2.18607e-06	P-pm	P tgt	P-Su	P Co	P Pa				-0.130926	4.92714	0.0208855	T2-pm	T2 tg				T1-pm	B-1i
66877	Crnkl1	crooked neck-like 1	clusters	zone	Telley	H-S et a	NSC	ident	ID/cl	fate	Cam	Notch	Pr	R-C	other	TF	P6	T2	T1	Td	RBPot	cell	func	categ				1.02981	8.56064	0.000821673	P-pm	P tgt	P-Su	P Co	P Pa							T2-pm	T2 tg				T1-pm	T1 tgt
20239	Atxn2	ataxin 2	clusters	zone	Telley	H-S et a	NSC	ident	ID/cl	fate	Cam	Notch	Pr	R-C	RBP	TF	P6	T2	T1	Td	molec	cell	func	categ				1.02978	5.74353	0.000421891	P-pm	P tgt	P-Su	P Co	P Pa							T2-pm	T2 tg				T1-pm	T1 tgt	-0.594389
99633	Adgrl2	binds teneurin, FLRTs; NM_001081298; rhombencephalosynapsis	clusters	zone	Neu	H-S et a	NSC	ident	ID/cl	fate	Cam	Notch	Pr	R-C	RBP	TF	P6	T2	T1	Td	adGPR	SynPost	SynGen	categ	30792275, 24273166, 30340542	n.a.	n.a.	1.02813	11.0872	3.93483e-05	P-pm	P tgt	Su-2i1u1dd	P Co	Pa-3i1s	n.a.			0.150216	6.73096	0.0291506	T2-pm	B-6i	-0.216607	10.3877	0.0466966	T1-pm	B-2i1s	-0.629076
14357	Dtx1	Deltex-1; ubiq N to drive internalization; repr by Hes	clusters	SVZ-IZ∩CP	Neu	H-S et a	NSC	N-svz	n.a.	fate	Cam	Rep	Pr	R-C	RBP	TF	P6	T2	T1	Td	E3 lig	cell	Notch	categ	26714454, 20208568	cp,svz,iz	GP	1.02812	9.17923	0.000552536	P-pm	P tgt	P-Su	P Co	P Pa	-0.404412	9.77634	0.00105841	-0.131	4.46839	0.149669	T2-pm	T2 tg	-0.293625	7.09095	0.0335829	T1-pm	T1 tgt	-0.630633
64136	Sdf2l1		clusters	zone	Telley	H-S et a	NSC	ident	ID/cl	fate	Cam	Notch	Pr	R-C	RBP	TF	P6	T2	T1	Td	molec	cell	func	categ				1.02774	6.70812	0.000155184	P-pm	P tgt	P-Su	P Co	P Pa							T2-pm	T2 tg				T1-pm	T1 tgt
26428	Orc4	Orc4l	clusters	zone	Telley	H-S et a	NSC	ident	ID/cl	fate	Cam	Notch	Pr	R-C	RBP	TF	P6	T2	T1	Td	molec	cell	func	categ				1.02713	10.0538	2.4225e-05	P-pm	P tgt	P-Su	P Co	P Pa				0.190203	4.30489	0.00638148	T2-pm	T2 tg				T1-pm	T1 tgt	-0.820999
97820	4833439L19Rik		clusters	zone	Telley	H-S et a	NSC	ident	ID/cl	fate	Cam	Notch	Pr	R-C	RBP	TF	P6	T2	T1	Td	molec	cell	func	categ				1.02698	5.12919	6.08455e-06	P-pm	P tgt	P-Su	P Co	P Pa				-0.212936	7.38496	0.0268536	T2-pm	T2 tg				T1-pm	T1 tgt
71592	Pogk		clusters	zone	Telley	H-S et a	NSC	ident	ID/cl	fate	Cam	Notch	Pr	R-C	RBP	TF	P6	T2	T1	Td	molec	cell	func	categ				1.02691	7.668	0.00161636	P-pm	P tgt	Su-1i	P Co	P Pa	n.a.			-0.306917	5.4779	0.00396736	T2-pm	T2 tg				T1-pm	T1 tgt
78248	Armcx1		clusters	zone	Telley	H-S et a	NSC	ident	ID/cl	fate	Cam	Notch	Pr	R-C	RBP	TF	P6	T2	T1	Td	molec	cell	func	categ				1.02632	9.74653	2.83024e-07	P-pm	P tgt	P-Su	P Co	P Pa							T2-pm	T2 tg				T1-pm	T1 tgt
109785	Pgm3		clusters	zone	Telley	H-S et a	NSC	ident	ID/cl	fate	Cam	Notch	Pr	R-C	RBP	TF	P6	T2	T1	Td	molec	cell	func	categ				1.02627	8.28456	3.99824e-05	P-pm	P tgt	P-Su	P Co	P Pa							T2-pm	T2 tg				T1-pm	T1 tgt
23984	Pde10a	phosphodiesterase 10A	clusters	zone	Neu	H-S et a	NSC	N-svz	ID/cl	fate	IP/N	Notch	Pr	R-C	RBP	TF	P6	T2	T1	Td	molec	cell	func	categ		CP>svz,all	GP	1.02622	9.84591	8.94555e-05	P-pm	P tgt	P-Su	P Co	Pa-1i	-0.197236	7.63892	0.236409	-0.221674	4.11919	0.0184135	T2-pm	B-8i1e	-0.138249	7.37586	0.212685	T1-pm	B-2i1d	-1.14937
218214	Kdm1b	Aof1,Lsd2;H3K4 DMase	clusters	zone	Telley	H-S et a	NSC	ident	ID/cl	fate	Cam	Notch	Pr	R-C	RBP	TF	P6	T2	T1	Td	KDM	trxG	func	epigen		cp,vz (weak)	GP	1.02615	9.96839	3.92266e-07	P-pm	P tgt	P-Su	P Co	Pa-1i							T2-pm	B-1i				T1-pm	T1 tgt
217125	Samd14		clusters	zone	Neu	H-S et a	NSC	ident	ID/cl	fate	Cam	Notch	Pr	R-C	RBP	TF	P6	T2	T1	Td	molec	cell	func	categ		CP, all	MGI	1.02614	9.54624	0.000243958	P-pm	P tgt	Su-1i1u	P Co	Pa-1i							T2-pm	T2 tg				T1-pm	T1 tgt
[truncated: 14,427 more rows]
[truncated: 23 more columns]

## Sheet: Key
Column	Feature	Citation or Website	Comment
A	Gene ID	https://www.ncbi.nlm.nih.gov/gene
B	Gene name	https://www.ncbi.nlm.nih.gov/gene
C	Alternative names and notes
[truncated: 29 more rows]

## Sheet: Summ
Top DEGs	# top	p<	AvEx>	# up	# down	#mixed	total	low	high	top -DEG <	top +DEG >		ave top <>	norm. factor
[truncated: 1 more rows]
