# Supplementary material for: Cell-Type-Specific Gene Expression in Developing Mouse Neocortex: Intermediate Progenitors Implicated in Axon Development
Source: Front Mol Neurosci. 2021 Jul 12;14:686034. doi: 10.3389/fnmol.2021.686034 (PMC8313239; doi:10.3389/fnmol.2021.686034)
Supplement: Supplementary file 8 [file Table_3.XLSX]

## Sheet: IP-a
gene
Rhbdl3
Mir17hg
Srsf2
Inppl1
Rai14
Dll1
Snrnp40
Chd7
Hes6
Neurog2
Boc
Abcf1

## Sheet: IP-ab
gene
Neurod4
Ptprk
Nckap5
Abcd2
Btg2
Sorl1
Eomes
Rcor2
Vangl2
Plcxd2
Kdm4c
Sdc3
Kif21a
Rbm8a
Akna
Ankrd6
Psme4
Rasgef1b
Celsr1
Afap1
Numa1
Inhbb
Pgm2l1
Kat6b
Insm1
Lrp8
Baz2b
Ints13
Mfap2
Cbfa2t2
Golim4
Frmd4a
Hmgn3
Mfng
Ccdc136
Coro1c
Igsf8
Ash1l
Sema5a
Hey1
Slc15a2
Bcor
Rybp
Nt5dc2
Baz2a
Ltbp3
Celf1
Mib1
Kat2a
Ago1
Hdac9
Lsm5
Sncaip
Msi2
Chrna3

## Sheet: IP-b
gene
9630028B13Rik
Slc17a6
Dusp14
Cdh8
Prex1
Ranbp9
Pcdh7
Cckar
Nptx1
A330008L17Rik
Nrn1
Sstr2
Abcd4
Fam110a
Sema3c
Scrt2
Pde1c
Slc30a10
Neurod1
Plcb1
A930024E05Rik
Ddhd1
Dusp4
Sorbs2
Sesn1
A730054J21Rik
Carmil3
Ccdc88c
Chn2
Plxna2
Dubr
Unc5d
Lpin1
Arhgef25
Nhlh1
Lrrn3
Kif26b
Rwdd3
Hs3st1
Mgat5b
Kif21b
Sh3bgrl2
Dll3
Rnd3
Trak2
Myt1
Fgf11
Igsf21
Chga
Mfap4
Ddit4
Kcnd2
Nrp2
Bcar1
Dipk2a
Pam
Rnasel
Vat1
AI504432
Grik2
Jarid2
Trp53inp1
Virma
Ppp2r3c
Dok4
Shisa2
Serping1
Plekhf2
Clvs1

## Sheet: PN-cp
gene
St3gal1
Tmtc1
Scn2a
Cacna1e
Nab1
Cnih3
Slc8a1
Nr4a3
Galnt17
Hs3st4
Tenm2
Cdh13
Hivep2
Sox5
Ttc39b
Slc6a17
Kcng1
Lrfn5
Kit
Rbfox1
Syt4
Zfpm2
Fat3
Elmod1
Ldb2
Kcna1
Kcnj3
Rab3d
Klhl8
Ptp4a1
Btbd11
Tnik
Prkag2
A330068G13Rik
Gria3
Rnf182
Khdrbs2
Rabgap1l
Klhl29
Ifngr2
Atl1
Ndrg1
Adamts3
Nlgn1
Hspa12a
Dyrk2
Fat4
Sgip1
Hpca
Akt3
Rtn4rl2
Rab3c
Hecw1
Med13l
Slc29a4
Adcy1
Lpl
Pcdh9
Marchf4
Bach2
Efna3
St18
Tmod2
Herc3
Sh3kbp1
Ttll1
Sh3gl2
Vrk2
Tspan5
Gls
Nsmf
Snap25
Itsn1
Phactr1
Rspo3
Camk2b
Pcnx
Nub1
Cacna1h
Neo1
Trak1
Ssbp3
Sv2b
Rnf112
Ppp1r1b
Bend6
Dmxl2
Sema7a
Ppp3ca
Gsg1l
Smarca2
Tmem108
Cemip2
Nrg3
Dab2ip
Rbm24
Trim9
Morn4
Spast
Tle4
Sema4g
Fosl2
Pde9a
Robo1
Adcyap1
Sez6l
Sema4f
Baiap2
Ptpro
Hs6st2
Cblb
Lnx2
Stx1a
Mgst3
Ina
Ablim1
Neto2
Asic1
Tgfbr1
Cotl1
Tmem150c
Fbxo10
Cbln1
Chst1
Tusc3
Rtn4r
Brd9
Acvr1c
Stk32b
Tbc1d14
Mgll
Fig4
Dact1
Slit1
Ppp1r16b
Camk4
Dync1i1
Rasgrf1
Fabp3
Nin
Lrrtm3
Eps8
Slc1a1
Kcnv1
Lrrtm4
Mdga2
Gnal
Ryr3

## Sheet: PN-iz
gene
Nav2
Tiam2
Cacna2d1
Epha3
Cntn2
Tbr1
Id2
Nfib
Tmem74
Nos1
Flrt1
Dpy19l1
Abcc8
Cttnbp2
2310067E19Rik
Sema6d
8430408J09Rik
Gria2
Cnr1
Cyria
Igfbpl1
Chst15
Prdm8
Nuak1
Itpk1
Neurod2
Sgpl1
Clstn2
Inf2
Rnd2
Edil3
Ptpn4
Cog1
Kcnn2
Setd6
Nrp1
Efnb2
Kcnn3
Ttc28
Robo2
Tmem177
Bhlhe22
Hdac5
Mvb12b
Thra
Dennd11
Fhod3
Ppp2r1b
Itm2b
Zbtb18
Cacnb3
Ntng2
Plxna4
Cap2
Scg3
Usp46
Slc17a7
Cemip

## Sheet: PN-svz
gene
Nhlh2
Ntrk3
Syn2
Satb2
Serpini1
Celsr2
Nhsl1
Mpped1
Mycl
Fam107b
Rapgef1
Scn3a
Bcl6
Stard3

## Sheet: PN-vz
gene
Nfix
Limch1
Neurod6
Serinc5
Fzd1
Enc1
Emx1
Emx2

## Sheet: C-R
gene
Calb2
Reln
Trp73
Cacna2d2
Rcan2
Ddx17

## Sheet: SP
gene
Cdh12
Bmp3
Znrf2
Wnt7b
Nfe2l3
Cdh10
Nrxn1
Ogfrl1
Plxna1
Acvr2a
Chrna7
