# Supplementary material for: Cell-Type-Specific Gene Expression in Developing Mouse Neocortex: Intermediate Progenitors Implicated in Axon Development
Source: Front Mol Neurosci. 2021 Jul 12;14:686034. doi: 10.3389/fnmol.2021.686034 (PMC8313239; doi:10.3389/fnmol.2021.686034)
Supplement: Supplementary file 9 [file Table_4.XLSX]

## Sheet: N-cp
gene
Gabrg2
Ndn
Necab3
Jakmip1
Ank3
Ank2
Clasp2
Pde4d
Dusp18
Auts2
Mapt
Sez6
Islr2
Prnp
Cpeb4
St8sia3
Jph4
Xpr1
Apba2
Fam57b
Asxl3
Mtmr4
Dscam
9130024F11Rik
Eno2
B3galt1
Gnaq
Prkce
Ddx25
Stmn2
Slitrk1
Septin3
D630045J12Rik
Plxna3
Ctxn1
Gap43
Tbc1d24
Pclo
Scn8a
Amz2
Mturn
Fry
Acsl6
Uchl1
Nexmif
Lonrf2
6330403K07Rik
Pcgf3
Tmem229b
A930009E05Rik
Sez6l2
Prepl
0610010F05Rik
R3hdm4
Atp9a
Nmnat2
Pnck
Tmem44
Syn1
Pfkp
Rtn1
Mical3
Ppp2r5b
Lingo1
Madd
Phactr3
Lrrtm1
Shtn1
Gabbr1
Nap1l2
Syngr3
Mapk9
Mapk11
Dpysl2
Zcchc18
Slc7a4
Map6
Tmem35
Evl
Oprl1
Map4
Cd47
Mast2
Kif3c
Kidins220
Nf2
Pdxp
Ncs1
Gabrb3
Irgq
Ly6h
5031439G07Rik
Ggt7
Kif5a
Tmem59l
Unc13a
Plppr2
Nacad
Nudt11
Pak1
Ap2b1
Scn3b
Dhx57
Syt5
Arrb1
Cadm3
Rusc1
Reep1
Stmn4
Evi5l
Stmn3
Olfm2
4931406C07Rik
Atp8a2
Car11
Tubb4a
Tspyl4
Zfr2
B4galnt1
Bsn
Stx7
Kifap3
Smpd3
Acot7
Hcn3
Agtpbp1
Mien1
Chst10
Nfil3
Brinp1
Brinp2
Arpp21
Gabrb2
Wdr17
Gpr22
Rgs6

## Sheet: N-iz
gene
Bicd1
Ccser1
Zeb2
Bdh1
Atcay
Svop
Apc
Gpm6a
Atp2b2
Bcl11b
Gpr85
6430548M08Rik
Tmeff1
Dnajc6
Celf2
Gng2
Mapk8
Shb
Ctnna2
Bcl11a
Celsr3
Lrp11
Npr2
Map1b
Ndrg4
2700081O15Rik
Wnk2
Kif5c
Rtn2
Dclk1
Lratd1
Pcyt1b
Cdk5r1
L1cam
Cnih2
Mllt3
Lrch2
Gng3
Atxn10
Syp
Clmp
Rab3a
Hdac2
Map2
Cabp1
Nicn1
9330159F19Rik
Dpysl3
Parp6
Tes
Aplp1
Nyap1
Mir124a-1hg
Chd3
Gm15800
Ctif
Actl6b
Klf7
Cd24a
Mllt11
Shkbp1
Paqr3
Celf3
Unc5b

## Sheet: N-svz
gene
Gpc2
Ccng2
Dcc
Cirbp
Myt1l
Apc2
Aff3
Nfasc
Wdr47
Elavl3
Chn1
Ppfia2
Rbfox3
Tagln3
Syt7
Dcx
Phf21b
Dpysl5
Mmp24
Cask
Adgrl1
Soga3
Nav1
Elavl4
Tubb3
Abr
Olfm1
Pcp4
Trp53inp2
Disp2
Chrnb2
Crmp1
Agap3
Pak7
Stxbp1
Ulk1
Dtx1
Pde10a
Sox11
Grina
Ap3b2
Pik3r3
Palm
Nol4
Dpf1
Kdm5b
D430019H16Rik
Nnat

## Sheet: N-vz
gene
Ppp2r2b
Sox4
Rimklb
Rbfox2
Elavl2
Arid1b
Mtf2
Bcl7a
Kdm6b
Tmem50b
Nsg1
Kdm1a
Nsg2
Ss18l1
Smarcd3
