# Supplementary material for: Cell-Type-Specific Gene Expression in Developing Mouse Neocortex: Intermediate Progenitors Implicated in Axon Development
Source: Front Mol Neurosci. 2021 Jul 12;14:686034. doi: 10.3389/fnmol.2021.686034 (PMC8313239; doi:10.3389/fnmol.2021.686034)
Supplement: Supplementary file 10 [file Table_5.XLSX]

## Sheet: anti
gene	subtype
Sfrp2	antihem-ctx
Slc14a1	antihem-ctx
Tfap2d	antihem-ctx
Nwd1	antihem-LGE
Dbx1	antihem-VP

## Sheet: hem
gene	subtype
Asb4	hem-gfp-
Fzd10	hem-n.s.
Lmo2	hem-gfp-
Pcsk6	hem-n.s.
Rspo1	hem-n.s.
Rspo2	hem-n.s.
Spry1	hem-gfp-
Wls	hem-gfp-
Wnt3a	hem-n.s.
Wnt5a	hem-gfp-
Wnt9a	hem-gfp-
Zic3	hem-gfp-
Wnt2b	hem-n.s.
Wnt8b	hem-n.s.

## Sheet: c-cp
gene	subtype
Pcsk2	C-cp-ns
Tenm2	C-cp-ns
Igfbp3	C-cp-ns
Cck	C-cp-ns
Crabp1	C-cp-ns
Nefm	C-cp-ns
Cacna2d3	C-cp-ns
Ncam2	C-cp-ns
Hcn1	C-cp-ns
Ptprn	C-cp-ns
Asic2	C-cp-ns
Mical2	C-cp-ns
Six2	C-cp-ns
Nefl	C-cp-ns
Crym	C-cp-ns
Cacna1g	C-cp-ns
Lhx9	C-cp-gfp+
Chrna7	C-cp-gfp+
Nr4a3	C-cp-gfp+
Vrk2	C-cp-gfp+
Tenm3	C-cp-gfp+
Neo1	C-cp-gfp+
Olfml2b	C-cp-gfp+
Sv2b	C-cp-gfp+
Crtac1	C-cp-gfp+
Cemip2	C-cp-gfp+
Fosl2	C-cp-gfp+
Zfp521	C-cp-gfp+
Tgfbr1	C-cp-gfp+
Ngfr	C-cp-gfp+

## Sheet: C-iz
gene	subtype
Robo3	C-iz-ns
Osbpl5	C-iz-gfp+
Flrt1	C-iz-gfp+
Chst15	C-iz-gfp+
Bcl11a	C-iz-gfp+
Cog1	C-iz-gfp+
Lmo1	C-iz-gfp+
Bhlhe22	C-iz-gfp+
Onecut2	C-iz-gfp+

## Sheet: C-svz
gene	subtype
Stat3	C-svz-ns
Cdkn1c	C-svz-ns
Nxph4	C-svz-ns
Pdk2	C-svz-ns
Dnajc15	C-svz-ns
Dusp14	C-svz-gfp+
Ranbp9	C-svz-gfp+
Acly	C-svz-gfp+
Cckar	C-svz-gfp+
Nhlh2	C-svz-gfp+
Nptx1	C-svz-gfp+
Abcd4	C-svz-gfp+
Synpr	C-svz-gfp+
Dusp4	C-svz-gfp+
Tenm4	C-svz-gfp+
Nhlh1	C-svz-gfp+
Rnd3	C-svz-gfp+
Trak2	C-svz-gfp+
Chga	C-svz-gfp+
Mfap4	C-svz-gfp+
Ddit4	C-svz-gfp+
Fzd1	C-svz-gfp+
Nrp2	C-svz-gfp+
Tcf4	C-svz-gfp+
Dipk2a	C-svz-gfp+
Mfap2	C-svz-gfp+
Frmd4a	C-svz-gfp+
Rapgef1	C-svz-gfp+
Nedd9	C-svz-gfp+
Hey1	C-svz-gfp+
Thbs3	C-svz-gfp+
Bcor	C-svz-gfp+
Nt5dc2	C-svz-gfp+
Adgrg1	C-svz-gfp+
Stard3	C-svz-gfp+
Angpt1	C-svz-ns
Pipox	C-svz-gfp+
Chrna3	C-svz-ns
Gabrb1	C-svz-ns

## Sheet: C-vz
gene	subtype
Kdm5a	C-vz-ns
Suz12	C-vz-ns
Fzd9	C-vz-ns
Cbx2	C-vz-ns
Fgfr3	C-vz-ns
Eed	C-vz-ns
Gadd45g	C-vz-ns
Tgif1	C-vz-ns
Zfp704	C-vz-ns
Lef1	C-vz-ns
Tgfb2	C-vz-ns
Nr4a2	C-vz-ns
Frzb	C-vz-ns
Setd5	C-vz-gfp+
Pak3	C-vz-gfp+
Lhx2	C-vz-gfp+
Epdr1	C-vz-gfp+
Chd7	C-vz-gfp+
Flrt3	C-vz-gfp+
Emx2	C-vz-gfp+
Ncor2	C-vz-gfp+
Nr2f1	C-vz-gfp+
Pard3	C-vz-gfp+
Tbc1d4	C-vz-gfp-
Tle1	C-vz-gfp-
Tshz1	C-vz-gfp-
Fhl1	C-vz-gfp-
Pdcd4	C-vz-gfp-
Nfatc4	C-vz-gfp-
Rfx4	C-vz-gfp-
Nxn	C-vz-gfp-
Bcan	C-vz-gfp-
Myb	C-vz-gfp-
Fgfr2	C-vz-gfp-
Ccdc80	C-vz-gfp-
Pter	C-vz-gfp-
Tmem47	C-vz-gfp-
Mt1	C-vz-gfp-
Vegfc	C-vz-gfp-
Col18a1	C-vz-gfp-
Plk3	C-vz-ns
Bmp4	C-vz-gfp-
Nfatc2	C-vz-ns
Slc26a7	C-vz-gfp-
Nr0b1	C-vz-ns

## Sheet: R-cp
gene	subtype
Inhba	R-cp-ns
Gnal	R-cp-gfp+
Hs3st3b1	R-cp-ns
Gabra5	R-cp-ns
Nin	R-cp-gfp+
Gabrb2	R-cp-gfp+
Lrrtm3	R-cp-gfp+
Mc4r	R-cp-ns
Dner	R-cp-ns
Osbpl6	R-cp-ns
Rgs8	R-cp-ns
Fgf18	R-cp-ns
Dok5	R-cp-ns
Svbp	R-cp-ns
Ntf3	R-cp-ns
Rbfox1	R-cp-gfp+
Auts2	R-cp-gfp+
Btbd11	R-cp-gfp+
Ndrg1	R-cp-gfp+
Rab3c	R-cp-gfp+
Cdh10	R-cp-gfp+
Map2k6	R-cp-gfp+
Ppp1r14c	R-cp-gfp+
Bmpr1b	R-cp-gfp+
Ppp1r1b	R-cp-gfp+
Smarca2	R-cp-gfp+
Tmem108	R-cp-gfp+
Trim9	R-cp-gfp+
Robo1	R-cp-gfp+
Adcyap1	R-cp-gfp+
Vldlr	R-cp-gfp+
Ptpro	R-cp-gfp+
Mmp17	R-cp-gfp+
Ube2ql1	R-cp-gfp+
Bcl6	R-cp-gfp+
Rorb	R-cp-gfp+
Bmpr2	R-cp-gfp+
Cdr2	R-cp-gfp-
Fat3	R-cp-gfp+
Gas7	R-cp-ns
Kcnq3	R-cp-ns
St3gal1	R-cp-ns

## Sheet: R-iz
gene	subtype
Cemip	R-iz-gfp+
A130014H13Rik	R-iz-ns
Pcdh18	R-iz-ns
Tbr1	R-iz-gfp+
Dpy19l1	R-iz-gfp+
Nav2	R-iz-gfp+
Prdm8	R-iz-gfp+
Tub	R-iz-gfp+
Cdh4	R-iz-gfp+
Fhod3	R-iz-gfp+
Ppp2r1b	R-iz-gfp+
Cap2	R-iz-gfp+

## Sheet: R-svz
gene	subtype
Cdh8	R-svz-gfp+
Prex1	R-svz-gfp+
Sema3c	R-svz-gfp+
Pde1c	R-svz-gfp+
Satb2	R-svz-gfp+
Eomes	R-svz-gfp+
Afap1	R-svz-gfp+
Robo2	R-svz-gfp+
Sema5a	R-svz-gfp+
Plxna4	R-svz-gfp+
Tspan7	R-svz-gfp+

## Sheet: R-vz
gene	subtype
Shc3	R-vz-ns
Phf19	R-vz-ns
Pax6	R-vz-ns
Lmcd1	R-vz-ns
Actr3b	R-vz-ns
Ntn4	R-vz-ns
Lipg	R-vz-ns
Fam210b	R-vz-ns
Aldh1l1	R-vz-ns
Mt3	R-vz-ns
Mlc1	R-vz-ns
Mir99ahg	R-vz-ns
Dct	R-vz-ns
Rai14	R-vz-gfp+
Rlbp1	R-vz-gfp+
Smoc1	R-vz-gfp-
Acss1	R-vz-gfp-
Fgfbp3	R-vz-gfp-
Sema3a	R-vz-gfp-
Abhd4	R-vz-gfp-
Mest	R-vz-gfp-
Vit	R-vz-gfp-
Ddah1	R-vz-gfp-
Lima1	R-vz-gfp-
Ccnd1	R-vz-gfp-
Etv5	R-vz-gfp-
Etv1	R-vz-gfp-
Rgcc	R-vz-gfp-
Elk3	R-vz-gfp-
Pbx3	R-vz-gfp-

[truncated: 1 more sheets: hipp]
