# Supplementary material for: Cell-Type-Specific Gene Expression in Developing Mouse Neocortex: Intermediate Progenitors Implicated in Axon Development
Source: Front Mol Neurosci. 2021 Jul 12;14:686034. doi: 10.3389/fnmol.2021.686034 (PMC8313239; doi:10.3389/fnmol.2021.686034)
Supplement: Supplementary file 11 [file Table_6.XLSX]

## Sheet: CPN
gene
AI504432
Bcl6
Cntn2
Dpy19l1
Dusp14
Epha3
Hs3st1
Hs6st2
Lhx2
Limch1
Lpl
Lratd1
Ndrg1
Ntng2
Palmd
Plxna4
Ppp2r1b
Ptprd
Robo2
Satb2
Ttc28

## Sheet: CTh
gene
Mdga2
Camk4
Mgll
Ngfr
Slc4a10
6430548M08Rik
Adamts18
Cacna1e
Cntnap2
Gria3
Hpca
Mmp17
Necab3
Neto2
Nfe2l3
Pcnx
Pde9a
Ppp1r1b
Smarcd3
St18
Tbr1
Tle4
Wnt7b
Zfpm2
Cnih3

## Sheet: L2-4
gene
Tac2
Pou3f2
Sorl1
Unc5d

## Sheet: L5
gene
Lix1

## Sheet: L5-6
gene
Bcl11a
Bcl11b
Cdh13
Sox5

## Sheet: L6
gene
Ntsr1

## Sheet: SCPN
gene
Scn2a
Sphkap
Fezf2
Galnt10
Itpk1
Kit
L1cam
Ldb2
Adcyap1
