# Supplementary material for: Cell-Type-Specific Gene Expression in Developing Mouse Neocortex: Intermediate Progenitors Implicated in Axon Development
Source: Front Mol Neurosci. 2021 Jul 12;14:686034. doi: 10.3389/fnmol.2021.686034 (PMC8313239; doi:10.3389/fnmol.2021.686034)
Supplement: Supplementary file 12 [file Table_7.XLSX]

## Sheet: NSCs
gene
Sox9
Vim
Mtarc2
Aurka
Nfatc4
Sox2
Sall3
Aldh9a1
Nr2e1
Pbk
Melk
Ccnd1
Sox1
Slc1a3
Vegfc

## Sheet: NSPCs
gene	subtype
Pax6	NSPC-ns
Msi1	NSPC-ns
Psph	NSPC-ns
Prom1	NSPC-ns
Aldh1l1	NSPC-ns
Nes	NSPC-ns
Kat2a	NSPC-gfp+
Fabp7	NSPC-gfp+
Msi2	NSPC-gfp+

## Sheet: prolif
gene	phase	subtype
Dbf4	G1-S	pro-gfp-
E2f8	G1-S	pro-gfp-
Ccne2	G1/S	pro-gfp-
Ccnd1	G1/S	pro-gfp-
Cdc6	G1/S	pro-gfp-
Wee1	G2/M	pro-gfp-
Pkmyt1	G2/M	pro-gfp-
Cdkn2c	G2/M	pro-gfp-
Dlgap5	G2/M	pro-gfp-
Ttf2	G2/S	pro-gfp-
Cdk1	M-ph	pro-gfp-
Kntc1	M-ph	pro-gfp-
Spc25	M-ph	pro-gfp-
Spc24	M-ph	pro-gfp-
E2f1	Pro	pro-ns
Bub1	Pro	pro-ns
Plk1	Pro	pro-gfp-
Mybl2	Pro	pro-gfp-
Nde1	Pro	pro-gfp-
Slbp	Pro	pro-gfp-
Aurka	Pro	pro-gfp-
Bub1b	Pro	pro-gfp-
Mki67	Pro	pro-gfp-
Top2a	Pro	pro-gfp-
Foxm1	Pro	pro-gfp-
Ccne1	Pro	pro-gfp-
Ccnb1	Pro	pro-gfp-
Mcm7	Pro	pro-gfp-
Mcm3	Pro	pro-gfp-
Nusap1	Pro	pro-gfp-
Mcm4	Pro	pro-gfp-
Hat1	Pro	pro-gfp-
Mcm5	Pro	pro-gfp-
Shcbp1	Pro	pro-gfp-
Mcm2	Pro	pro-gfp-
Nuf2	Pro	pro-gfp-
Mcm6	Pro	pro-gfp-
Mcm10	Pro	pro-gfp-
Gmnn	Pro	pro-gfp-
Cdc45	S	pro-gfp-
H1f2	S-ph	pro-gfp-
Ccnf	S-ph	pro-gfp-
Skp2	S-ph	pro-gfp-
Mxd3	S-ph	pro-gfp-
Wdhd1	S-ph	pro-gfp-
Gtse1	S/G2	pro-ns
Blm	S/G2	pro-gfp-

## Sheet: quiesc
gene	activity	subtype
Btg2	Pr	qui-gfp+
Ppp2r1b	Pr	qui-gfp+
Btg1	Pr	qui-gfp-
Cdkn1c	Qui	qui-ns
Cdkn2a	Qui	qui-ns
Thrsp	Qui	qui-ns
Aldoc	Qui	qui-ns
Gas7	Qui	qui-ns
Ccng2	Qui	qui-gfp+
Cirbp	Qui	qui-gfp+
Cdkn1b	Qui	qui-gfp+
Cdkn1a	Qui	qui-gfp-
1500015O10Rik	Qui	qui-gfp-

## Sheet: Notch
gene	activity	subtype
Hes5	TF act by N	notch-gfp-
Dtx1	E3 NICD	notch-gfp+
Hes6	neurogenic	notch-gfp+
Dll1	N ligand	notch-ns
Dll3	N cis antag	notch-gfp+
Jag2	N ligand	notch-ns
Dner	N ligand-nc	notch-ns
Dlk1	N cis antag	notch-ns
Notch1	N receptor	notch-gfp-
Rbpj	TF	notch-gfp+
Lfng	mod DSL	notch-ns
Mfng	mod N/DSL	notch-gfp+
Numbl	endocy adap	notch-gfp+
Hey1	self-renewal	notch-gfp+
Hey2	self-renewal	notch-ns
Lnx2	E3 Numb	notch-gfp+
Fbxw7	E3 NICD	notch-ns
Cul1	E3 NICD	notch-gfp+
Mib1	E3 DSL	notch-gfp+
Maml3	coAct w/NICD, Rbpj	n.a.
Bend6	coRep w/Rbpj	notch-gfp+
