# Supplementary material for: Cell-Type-Specific Gene Expression in Developing Mouse Neocortex: Intermediate Progenitors Implicated in Axon Development
Source: Front Mol Neurosci. 2021 Jul 12;14:686034. doi: 10.3389/fnmol.2021.686034 (PMC8313239; doi:10.3389/fnmol.2021.686034)
Supplement: Supplementary file 13 [file Table_8.XLSX]

## Sheet: RGP
gene
Slc26a7
Tifa
Cadps2
Mob3b
Fanci
Parpbp
P2rx7
Crb2
Plekha7
Lrp2
Tab2
Cep76
9130401M01Rik
Ubr7
Elp4
Prkd3
Smoc1
Btg1
Dbf4
Rela
Tbc1d4
Pacsin3
Cnih4
Snhg8
Dag1
Eldr
Igdcc4
Paics
Acss1
Selenoh
Nsmce2
Nudt5
Kat7
Dbi
Sox9
Rpain
Fat1
Fgfbp3
Neil3
Prpf3
Vim
Wee1
Gpsm2
Ctnna1
Hsd17b10
Abl1
Plk1
Sox21
Ino80b
Pea15a
Tsc22d4
Efnb1
Nelfe
Cdca7
Cldn12
Pnrc2
Clspn
Aebp2
Ift74
2810004N23Rik
Gcsh
Tgfb2
Pitrm1
Sema5b
Pask
Fam167a
Man1a2
Dkc1
Cenpa
Tinf2
Dusp16
Dnmt3a
Ssrp1
Mybl2
Fhl1
Exosc8
Btd
Msl3
Hspa14
2810025M15Rik
Rfc3
Tulp3
Ak3
Ranbp1
Tmem165
Ttk
Tacc1
Ngdn
Tead1
Mms22l
Zwilch
Hells
Dock1
Cip2a
Nde1
Tjp1
Phgdh
Usp1
Fancd2
Ccdc34
Mtarc2
Nfic
Arl6ip4
Ide
Slbp
Glo1
Rpp25l
Tbl1x
Pold3
Fanca
Brca2
Mad2l1
Ube2t
Mrpl35
Notch1
Fignl1
Aif1l
Creb5
Tspan12
Cand2
Dnmt1
Spata13
Sema3a
Gli3
Gca
Nup85
Nup133
Nfkb1
Wasf2
Lig1
Pdlim4
Fam83d
Mcm7
Ccnq
Rgs3
Asxl1
Timeless
Acot1
Aurka
Kif23
Cenpl
Rbbp7
Mcm3
Abhd4
Akr7a5
Mrpl39
Pdcd4
Nbn
Bola3
Rgs20
Arhgef40
Pclaf
Blm
Pkmyt1
Rnaseh2c
Vcam1
Tex9
Nudt1
Lbr
Rfc1
Mest
H1f2
Mob1a
Glul
Ttf2
Megf10
Cdkn2c
Prr11
Tbc1d31
Birc5
Mthfd1
Bptf
Cdca7l
Tpx2
Tyms
Atp1a1
Ndufaf8
Nfatc4
Igfbp5
Oip5
Asxl2
2810459M11Rik
Tcf7l1
Sox2
Ndc80
Rhoa
Aurkb
Zfyve21
Lrr1
Vit
Nusap1
Cntrl
Ddah1
Pif1
Espl1
Ccnf
Alg8
Chek2
Ccna2
Tox3
Pcgf5
Pole
Rfx4
Knstrn
Mtmr10
Bub1b
Prc1
Rpa1
Sall3
Rrm2
Mns1
Rpa2
Cep192
Cit
Ccdc86
Nxn
Cmss1
Aldh9a1
Txndc5
Kif4
Cdk1
Kntc1
Rnaseh2b
Commd1
Nr2e1
Bcan
Ttyh1
Uhrf1
Stxbp3
Mtap
Nlk
Med6
Haus1
Mtln
Asah1
Prim1
Gas2l3
Pawr
Metrn
Ccne2
Pbk
Fen1
Kif20b
Mrpl13
Kif11
Aspm
Itgb8
Dnmt3b
Mcm4
Anln
Cenpn
Fkbp14
Ppp1r1a
Cdc45
Melk
Hat1
Litaf
Rad51
Larp7
Tcf7l2
Jam2
2610316D01Rik
Cenpm
Racgap1
Dtymk
Prkd1
Spc25
2010204K13Rik
Iqgap2
Rfc2
Trip13
2310039H08Rik
Yap1
Tns3
Lima1
Pard3b
Gng5
Asf1b
Ska1
Gins1
Mcm5
Bcl7c
Emid1
E2f8
Rras
Naa38
Mis18a
Shcbp1
Cenpk
Eme1
Specc1
Adgrv1
Ccnb2
Cdca3
Snx8
Phactr2
Arhgef39
Dhfr
Sp1
Timm44
Stil
Zfhx4
Mthfd2
Gas1
Dsn1
Hes5
Dlgap5
Fbxo5
Mcm2
Spag5
Notch2
Tacc3
Ercc6l
Cenpq
Id4
Cenpe
Spred1
Mxd3
Nuf2
Rbl1
Prokr1
Ncapg
BC055324
Tjp2
Mis18bp1
Tmem123
Spc24
Ednrb
Prim2
Mgst1
Top2a
Plod2
Prdm5
Sgol1
Foxm1
Chek1
Asrgl1
Nek7
Exo1
Mcm6
Wdhd1
Sall1
Dscc1
Mcm10
Ccdc102a
Pold1
Lrp4
Cdca8
Ccnd1
Shmt1
Cdt1
Pola1
Casp7
Ccne1
Lpar1
Sypl
Scara3
Cdc6
Mavs
Rest
Vamp3
Cdca2
Qk
Snx5
Tnfaip8
Ncaph
Klhl13
Cenpu
Prps2
Incenp
Gmnn
Pole2
Ptbp3
Scarb1
Etv1
Smad3
Mfge8
Fgfr2
Gabpb2
Rfc4
Ccdc80
Haspin
Notch3
Pter
Efhd2
Zeb1
Rad51ap1
Cdca5
Cenpp
Rgcc
Ripk1
Itgav
Hadh
Sox1
Slc1a3
Gpx8
Knl1
Cmc2
Mt1
Dtl
Vegfc
Mid1
Ppm1m
Pnp
Ifngr1
Ccn1
Eif4ebp1
Smpdl3a
Tgfb3
Prkcb
Cgrrf1
Gk
Eepd1
P4ha3
Atr
Gulp1
Sox2ot
Ctse
Tfap2a

## Sheet: INs
gene	subtype
Dlx6	IN:mig
Abat	IN:mig
Ackr3	IN:mig
Cxcr4	IN:mig
Grip1	IN:mig
Six3	IN:mig
Dlx5	IN:mig
Gria1	IN:mig
Gria4	IN:mig
Slc6a1	IN:mig
Slc32a1	IN:mig
Dlx2	IN:mig
Dlx6os1	IN:mig
Dlx1	IN:mig
Lhx6	IN:mig
Erbb4	IN:mig
Npy	IN:NPY
Sst	IN:SST
Nxph1	IN:mig
Dpp10	IN:mig
Calb1	IN:CB
Nrxn3	IN:mig
Gad1	IN:mig
Gad2	IN:mig
Pvalb	IN:PV

## Sheet: AOB
gene	subtype
Chrna5	AOB-ns
Galntl6	AOB-ns

## Sheet: Ast-rx
gene	subtype
Tnfaip6	Ast-rx-gfp-

## Sheet: Astro
gene	subtype
Gfap	Astro-ns
Aldh1l1	Astro-ns
Cd44	Astro-gfp-
Ndrg2	Astro-ns
Klf15	Astro-ns
Mlc1	Astro-ns

## Sheet: ch.px
gene	subtype
Cldn2	ch.px-ns
Ogn	ch.px-gfp-
Cldn1	ch.px-gfp-
Ocln	ch.px-ns
Sostdc1	ch.px-gfp-
Krt18	ch.px-ns
Aga	ch.px-gfp-
Aqp1	ch.px-gfp-
Ecrg4	ch.px-gfp-
Krt8	ch.px-ns
Mcee	ch.px-ns
Npr3	ch.px-gfp-
Myo7a	ch.px-gfp-
Msx1	ch.px-gfp-
Sgk1	ch.px-gfp-
Ttr	ch.px-gfp-
Calml4	ch.px-gfp-
Matn2	ch.px-gfp-

## Sheet: OB
gene	subtype
Cdhr1	OB-ns
Rgmb	OB-ns
Tnr	OB-ns
Th	OB-ns

## Sheet: OB-IN
gene	subtype
Gsx2	OB-IN-ns
Sp8	OB-IN-gfp-
Pbx3	OB-IN-gfp-
H19	OB-IN-gfp-

## Sheet: OPC
gene
Olig1
Pdgfra

## Sheet: Olig
gene	subtype
Sox10	Olig-ns
Cnp	Olig-gfp-
Mog	Olig-ns

[truncated: 1 more sheets: V.Telenc]
