# Supplementary material for: Cell-Type-Specific Gene Expression in Developing Mouse Neocortex: Intermediate Progenitors Implicated in Axon Development
Source: Front Mol Neurosci. 2021 Jul 12;14:686034. doi: 10.3389/fnmol.2021.686034 (PMC8313239; doi:10.3389/fnmol.2021.686034)
Supplement: Supplementary file 14 [file Table_9.XLSX]

## Sheet: meningeal
gene
Tex15
Postn
Ptgds
Slc38a4
Tbx18
Pf4
Col6a3
Aldh1a2
Alx3
Mmp2
Islr
Col6a1
Emp3
Serpinf1
Slc6a13
Fxyd5
Dab2
Selenop
Fbln1
S100a10
Col13a1
Col23a1
Svil
Bicc1
Emilin1
Rdh10
Col5a1
Foxd1
Agtr2
Lama1
Lgals1
Fbn2
Bmp7
Col26a1
Foxc1
Cldn11
Dcn
Arpc1b
Col1a2
Cthrc1
S100a11
Colec12
Lama2
Adamts12
Itih5
Cyp1b1
Lum
S100a6
Ranbp3l

## Sheet: mng-vasc
gene
Itga4
Emp1
Tgfb1i1
Cldn5
Cdh5
Hspg2
Lamb1
Nid1
Ramp2
Col4a2
Col4a1
Col3a1
Mylip
Nid2
Vtn

## Sheet: Vasc-en
gene
Dll4
Acvrl1
Pecam1
Notch4
Slc7a1
Egfl7
Ttyh2
Kdr
Eng
Myh9
Cd34
Fli1
Lama4
Tek
Vwf
Tgfbr2
Anxa3
Tgfbi
Flt1

## Sheet: Vasc-ly
gene
Lyve1

## Sheet: Vasc-pe
gene
Anpep
Pdgfrb

## Sheet: Vasc-all
gene
Dll4
Acvrl1
Pecam1
Notch4
Slc7a1
Egfl7
Ttyh2
Kdr
Eng
Myh9
Cd34
Fli1
Lama4
Pdgfrb
Tek
Vwf
Tgfbr2
Anxa3
Tgfbi
Lyve1
Anpep
Flt1

## Sheet: XX
gene
Xist

## Sheet: XY
gene
Uty
Kdm5d
Ddx3y
Eif2s3y
Uba1y
