# Supplementary material for: Cell-Type-Specific Gene Expression in Developing Mouse Neocortex: Intermediate Progenitors Implicated in Axon Development
Source: Front Mol Neurosci. 2021 Jul 12;14:686034. doi: 10.3389/fnmol.2021.686034 (PMC8313239; doi:10.3389/fnmol.2021.686034)
Supplement: Supplementary file 15 [file Table_10.XLSX]

## Sheet: Bl-gen
gene
Gusb
Ptgs1
Evi2a

## Sheet: Bl-ly-B
gene
Tent5c
Ly86

## Sheet: Bl-ly-T
gene
Trf

## Sheet: Bl-ly,mac
gene
Cd52
Cd53
Adcy7

## Sheet: Bl-myeloid
gene
Lyz2

## Sheet: Bl-rbc
gene
Hbb-bh1
Car2
Alas2
Hbb-y
Ahsp
Hba-x
Slc4a1
Hbb-b1

## Sheet: Bl-all
gene	subtype
Lyz2	Bl-myeloid
Hbb-bh1	Bl-rbc
Cd52	Bl-ly,mac
Ptgs1	Bl-gen
Cd53	Bl-ly,mac
Car2	Bl-rbc
Gusb	Bl-gen
Evi2a	Bl-gen
Tent5c	Bl-ly-B
Trf	Bl-ly-T
Adcy7	Bl-ly,mac
Alas2	Bl-rbc
Hbb-y	Bl-rbc
Ahsp	Bl-rbc
Hba-x	Bl-rbc
Slc4a1	Bl-rbc
Hbb-b1	Bl-rbc
Ly86	Bl-ly-B

## Sheet: microglia
gene
Tlr1
Itgam
Cd33
Lgals3
P2ry12
Aif1
Trem2
Hck
Lyn
Cx3cr1
Tmem119
Adgre1
Irf8
Tyrobp
Fcrls
C1qc
C1qa
Cd68
Ctss
Mpeg1
C1qb
Csf1r
F13a1
Ptprc
Ms4a6d
Ms4a6b
